# Supplementary material for: Great Diversity of Bacterial Microbiota in Thai Local Food: “Tai-Pla”, the Salty Fermented Fish-Entrail Sauce
Source: Foods. 2025 Nov 29;14(23):4104. doi: 10.3390/foods14234104 (PMC12692573; doi:10.3390/foods14234104)
Supplement: Supplementary file 1 [file foods-14-04104-s001.zip › Table S1.xlsx]

## Sheet: Sequencing data processing
Table S1. Summary of sequencing data processing.
Sample	Group	Type of fish	Raw PE	Raw Tags	Clean Tags	Effective Tags	Base(nt)	AvgLen(nt)	GC	Q20	Q30
T1	Group 1	Trichopodus sp.	202897	202271	199985	191161	80142365	419.24	0.5279	0.9883	0.9573
T2			215103	214437	212053	192375	79575198	413.65	0.5263	0.9896	0.9609
T3			205093	204161	201053	194518	83255083	428.01	0.5323	0.9884	0.9579
T4	Group 2	Rastrelliger sp.	202089	201078	198196	188343	80688114	428.41	0.5317	0.9886	0.9584
T5			206221	205490	202951	194046	83033448	427.91	0.536	0.9869	0.9538
T6			204304	203405	200681	189541	81229646	428.56	0.5332	0.9885	0.9581
T7	Group 3	Mugil sp.	214836	213953	211031	207735	88392088	425.5	0.5338	0.9866	0.9522
T8			206953	206089	203020	202800	86742910	427.73	0.5282	0.9864	0.9522
T9			203482	202587	199268	196666	83969701	426.97	0.5273	0.9862	0.9508
T10	Group 4	Oreochromis sp.	210879	210191	207594	192790	82674930	428.83	0.5036	0.9874	0.9544
T11			204405	203330	199749	189031	81002919	428.52	0.5025	0.9894	0.9609
T12			203814	202843	199310	177689	76186707	428.76	0.5047	0.9893	0.9607
T13	Group 5	Euthynnus sp.	202965	202331	199396	194696	83494229	428.84	0.5137	0.9906	0.9646
T14			205317	204617	201373	185434	79464375	428.53	0.5235	0.9881	0.9585
T15			204782	204144	201246	200978	86167305	428.74	0.5238	0.9898	0.9634
T16	Group 6	Channa sp.	211546	210671	208367	201186	86193410	428.43	0.5315	0.9892	0.9598
T17			204111	203373	201061	192803	82565691	428.24	0.5307	0.989	0.9592
T18			208878	208140	205688	200687	85962466	428.34	0.5318	0.9889	0.9588
T19	Group 7	Priacanthus sp.	203121	202484	199681	198541	84992726	428.09	0.5257	0.9899	0.9636
T20			206567	205853	202605	201666	86398788	428.43	0.5281	0.9897	0.9622
T21			206616	205793	202161	199733	85640937	428.78	0.5184	0.9881	0.9576
Raw PE: Number of original paired-end raw reads
Raw Tags: Tags after merging from Raw PE
Clean Tags: Raw Tags after filtering with low-quality and short length reads
Effective Tags: Effective Tags used for analysis after removing chimer
Base(nt): Base number of Effective Tags
AvgLen(nt): Average length of Effective Tags
GC: GC content of Effective Tags
Q20: The percent of bases whose quality higher than 20 (error rate less than 1%) in Effective Tags
Q30: The percent of bases whose quality higher than 30 (error rate less than 0.1%) in Effective Tags
