# Supplementary material for: Great Diversity of Bacterial Microbiota in Thai Local Food: “Tai-Pla”, the Salty Fermented Fish-Entrail Sauce
Source: Foods. 2025 Nov 29;14(23):4104. doi: 10.3390/foods14234104 (PMC12692573; doi:10.3390/foods14234104)
Supplement: Supplementary file 1 [file foods-14-04104-s001.zip › Table S3.xlsx]

## Sheet: Phyla
Table S3. Complete list of bacterial amplicon sequence variants (ASVs) was classified by taxonomy.
Group 1=Trichopodus sp., Group 2=Rastrelliger sp., Group 3=Mugil sp., Group 4=Oreochromis sp., Group 5=Euthynnus sp., Group 6=Channa sp., Group 7=Priacanthus sp.
Phyla	Group1	Group2	Group3	Group4	Group5	Group6	Group7
Bacillota	248881	114522	33128	469520	539173	4858	449417
Pseudomonadota	196199	386821	57821	36747	9324	501583	23086
Halanaerobiaeota	71	0	446965	0	0	0	92921
Bacteroidota	30647	26781	493	3230	1038	49527	117
Actinobacteriota	19098	2059	408	364	4334	1019	1897
Verrucomicrobiota	16963	229	199	700	0	156	0
Thermodesulfobacter	6689	17	87	49	18	47	0
Cyanobacteria	878	119	3210	329	82	104	6156
Patescibacteria	4301	159	7	194	0	5	14
Acidobacteriota	2683	62	80	94	82	51	0
Chloroflexi	1860	7	0	17	161	37	64
Spirochaetota	1218	250	0	0	168	3	117
Fusobacteriota	1408	80	1883	1104	251	254	65
WS2	865	0	0	0	0	0	0
Dependentiae	765	0	0	10	0	0	0
NKB15	659	0	0	3	0	0	0
Synergistota	848	0	0	0	0	36	0
Gemmatimonadota	253	394	22	5	0	4	72
Planctomycetota	575	0	0	2	0	20	0
Cloacimonadota	362	0	0	0	0	0	0
Bdellovibrionota	336	6	0	230	0	0	0
Sumerlaeota	320	0	0	0	0	0	0
Myxococcota	327	15	0	0	0	40	0
Thermotogota	202	0	0	0	0	0	0
Sva0485	184	0	0	5	0	16	0
Deinococcota	16	3	0	19	13	45	197
Armatimonadota	124	0	0	10	0	0	0
TA06	119	0	0	0	0	0	0
Caldisericota	172	0	0	0	0	24	0
Hydrogenedentes	145	0	0	0	0	0	0
Campylobacterota	83	0	0	8	28	4	0
WS4	73	0	0	0	0	0	0
Acetothermia	57	0	0	0	0	0	0
Dadabacteria	47	0	0	0	0	0	0
Methylomirabilota	46	0	0	0	0	0	0
SAR324_clade(Marine_group_B)	45	0	0	2	0	0	0
Fermentibacterota	40	0	0	0	0	0	0
Fibrobacterota	50	0	0	0	0	0	0
FW113	26	0	0	0	0	0	0
WPS-2	36	2	0	0	0	0	0
MBNT15	12	0	0	2	0	0	0
Nitrospirota	0	0	5	5	0	10	0
Modulibacteria	8	0	0	0	0	0	0
FCPU426	7	0	0	0	0	0	0
Latescibacterota	5	0	0	0	0	0	0
Margulisbacteria	4	0	0	0	0	0	0
WOR-1	4	0	0	0	0	0	0
NB1-j	3	0	0	0	0	0	0

## Sheet: Classes
Table S3. Complete list of bacterial amplicon sequence variants (ASVs) was classified by taxonomy.
Group 1=Trichopodus sp., Group 2=Rastrelliger sp., Group 3=Mugil sp., Group 4=Oreochromis sp., Group 5=Euthynnus sp., Group 6=Channa sp., Group 7=Priacanthus sp.
Classes	Group1	Group2	Group3	Group4	Group5	Group6	Group7
Bacilli	122822	111011	32725	467984	538046	3199	449404
GammaPseudomonadota	182739	383633	56889	34991	7739	501030	16809
Halanaerobiia	71	0	446965	0	0	0	92921
Clostridia	122965	3432	364	1528	1122	1392	13
Bacteroidia	30003	26738	493	3224	1018	49521	96
Actinomycetota	15253	1968	220	333	4265	911	1897
Verrucomicrobiae	14422	224	199	219	0	156	0
AlphaPseudomonadota	13447	3188	932	1756	1585	553	6277
Cyanobacteriia	868	119	3210	324	82	104	6156
Saccharimonadia	1822	159	0	192	0	5	6
Desulfovibrionia	2068	17	0	0	18	47	0
Acidimicrobiia	1892	0	68	0	0	5	0
Chlamydiae	1587	0	0	479	0	0	0
unidentified_Bacillota	1848	0	39	0	0	19	0
Vicinamibacteria	1404	0	3	71	0	15	0
Syntrophia	1218	0	0	0	0	0	0
Anaerolineae	1140	7	0	15	0	0	0
Spirochaetia	1190	250	0	0	152	3	0
Syntrophobacteria	1026	0	0	9	0	0	0
Desulfobulbia	1088	0	0	0	0	0	0
Fusobacteriia	1408	80	1883	1104	251	254	65
Dojkabacteria	815	0	7	0	0	0	0
Babeliae	765	0	0	10	0	0	0
Thermoleophilia	784	18	95	4	69	6	0
Syntrophorhabdia	612	0	0	0	0	0	0
Berkelbacteria	881	0	0	0	0	0	0
Aminicenantia	573	0	0	17	0	0	0
Coriobacteriia	742	73	0	27	0	97	0
Synergistia	848	0	0	0	0	36	0
Desulfobacteria	493	0	0	20	0	0	0
Longimicrobia	0	394	0	0	0	0	0
Thermoanaerobaculia	398	0	54	4	0	0	0
Dehalococcoidia	366	0	0	0	0	0	0
Cloacimonadia	362	0	0	0	0	0	0
TSAC18	352	0	0	0	0	0	0
WCHB1-81	319	0	0	0	0	0	0
Sumerlaeia	320	0	0	0	0	0	0
BRH-c20a	283	0	0	0	0	0	0
Polyangia	323	3	0	0	0	35	0
Planctomycetes	442	0	0	2	0	18	0
Oligoflexia	274	0	0	0	0	0	0
Ignavibacteria	242	0	0	4	0	6	0
Bdellovibrionia	62	6	0	230	0	0	0
Negativicutes	330	47	0	5	5	112	0
Thermotogae	202	0	0	0	0	0	0
Desulfitobacteriia	153	23	0	3	0	74	0
Deinococci	16	3	0	19	13	45	197
KD4-96	147	0	0	2	0	13	0
Kapabacteria	136	0	0	0	0	0	0
S0134_terrestrial_group	179	0	0	0	0	0	39
Omnitrophia	119	0	0	2	0	0	0
Caldisericia	172	0	0	0	0	24	0
Hydrogenedentia	145	0	0	0	0	0	0
Phycisphaerae	108	0	0	0	0	0	0
Acidobacteriae	91	57	0	0	0	32	0
Chloroflexia	163	0	0	0	161	10	0
Kryptonia	86	0	0	0	0	0	0
Campylobacteria	83	0	0	8	28	4	0
Subgroup_18	82	0	0	0	0	0	0
Limnochordia	89	9	0	0	0	62	0
Blastocatellia	0	5	0	0	82	4	0
Gemmatimonadetes	74	0	0	5	0	4	0
Desulfomonilia	68	0	0	2	0	0	0
Kiritimatiellae	88	0	0	0	0	0	0
AD3	0	0	0	0	0	14	64
RBG-16-55-12	63	0	0	0	0	0	0
Brevinematia	0	0	0	0	16	0	117
Acetothermiia	57	0	0	0	0	0	0
Holophagae	57	0	0	0	0	0	0
Rhodothermia	95	43	0	2	20	0	21
Chlorobia	85	0	0	0	0	0	0
c5LKS83	49	0	0	2	0	0	0
Dadabacteriia	47	0	0	0	0	0	0
Methylomirabilia	46	0	0	0	0	0	0
Parcubacteria	41	0	0	0	0	0	0
Fermentibacteria	40	0	0	0	0	0	0
Fibrobacteria	38	0	0	0	0	0	0
Desulfarculia	37	0	0	0	0	0	0
Desulfuromonadia	37	0	13	4	0	0	0
Desulfotomaculia	30	0	0	0	0	0	0
Subgroup_25	25	0	0	0	0	0	0
unidentified_WPS-2	36	2	0	0	0	0	0
Desulfobaccia	18	0	0	11	0	0	0
Subgroup_21	0	0	17	0	0	0	0
Gracilibacteria	15	0	0	0	0	0	0
V2072-189E03	15	0	0	0	0	0	0
Leptospirae	13	0	0	0	0	0	0
Rubrobacteria	0	0	25	0	0	0	0
Myxococcia	4	12	0	0	0	5	0
Chitinivibrionia	12	0	0	0	0	0	0
Gitt-GS-136	12	0	0	0	0	0	0
Thermodesulfovibrionia	0	0	5	5	0	10	0
unidentified_Thermodesulfobacter	10	0	0	0	0	0	0
Syntrophomonadia	9	0	0	0	0	0	0
Moduliflexia	8	0	0	0	0	0	0
Microgenomatia	3	0	0	0	0	0	8
Vampirivibrionia	10	0	0	5	0	0	0
PAUC43f_marine_benthic_group	0	0	7	0	0	0	0
Subgroup_26	0	0	6	0	0	0	0
Chthonomonadetes	0	0	0	6	0	0	0
ABY1	5	0	0	0	0	0	0
Lentisphaeria	0	5	0	0	0	0	0
Armatimonadia	0	0	0	4	0	0	0
Subgroup_22	4	0	0	0	0	0	0
Ktedonobacteria	4	0	0	0	0	0	0
Latescibacteria	3	0	0	0	0	0	0
unidentified_MBNT15	3	0	0	0	0	0	0
WWE3	3	0	0	0	0	0	0

## Sheet: Orders
Table S3. Complete list of bacterial amplicon sequence variants (ASVs) was classified by taxonomy.
Group 1=Trichopodus sp., Group 2=Rastrelliger sp., Group 3=Mugil sp., Group 4=Oreochromis sp., Group 5=Euthynnus sp., Group 6=Channa sp., Group 7=Priacanthus sp.
Orders	Group1	Group2	Group3	Group4	Group5	Group6	Group7
Lactobacillales	118211	91727	12922	467063	509152	2736	426517
Halanaerobiales	71	0	446965	0	0	0	92921
Xanthomonadales	136323	273194	36	88	671	404456	388
Peptostreptococcales-Tissierellales	98762	333	51	320	978	105	10
Enterobacterales	5322	44900	2063	32932	1871	429	1791
Burkholderiales	33512	54338	421	652	875	96081	428
Staphylococcales	1231	18850	26	280	28815	171	4223
Pseudomonadales	1725	11070	53977	899	4273	58	13698
Flavobacteriales	13994	24507	46	1414	489	48408	54
Bacteroidales	14134	2085	412	741	424	1093	42
Bacillales	1169	12	19774	16	46	141	18633
Verrucomicrobiales	10290	224	196	126	0	156	0
Clostridiales	10416	320	2	1170	88	332	3
Rhodobacterales	8117	1138	399	6	636	138	1649
Lachnospirales	6066	1771	177	7	40	388	0
Oscillospirales	6212	961	134	31	0	452	0
Synechococcales	654	48	3073	30	0	10	5088
PeM15	6054	0	55	45	239	7	0
Chthoniobacterales	2956	0	0	68	0	0	0
Corynebacteriales	3440	462	115	14	1048	51	443
Steroidobacterales	1783	2	0	68	0	0	0
Micrococcales	3185	645	10	172	1552	75	1171
Saccharimonadales	1822	159	0	192	0	5	6
Sphingomonadales	2265	171	197	443	574	205	438
Desulfovibrionales	2068	17	0	0	18	47	0
Chlamydiales	1535	0	0	479	0	0	0
DTU014	1372	0	0	0	0	0	0
Sphingobacteriales	1335	143	3	17	97	0	0
SZB30	1507	0	0	273	0	0	0
Rhizobiales	1537	948	230	848	208	100	1555
Syntrophales	1218	0	0	0	0	0	0
Spirochaetales	1190	250	0	0	152	3	0
Pedosphaerales	1044	0	0	19	0	0	0
Syntrophobacterales	1026	0	0	9	0	0	0
Propionibacteriales	1332	810	30	30	1125	628	230
Desulfobulbales	1088	0	0	0	0	0	0
Microtrichales	1140	0	5	0	0	0	0
Fusobacteriales	1408	80	1883	1104	251	254	65
Chloroplast	214	48	137	290	82	94	972
Erysipelotrichales	1650	194	3	625	33	122	17
Babeliales	765	0	0	10	0	0	0
Caulobacterales	466	775	13	179	7	20	486
Subgroup_17	735	0	3	6	0	0	0
Vicinamibacterales	669	0	0	65	0	15	0
Anaerolineales	614	7	0	0	0	0	0
Syntrophorhabdales	612	0	0	0	0	0	0
Cytophagales	154	3	32	586	8	20	0
Aminicenantales	573	0	0	17	0	0	0
Christensenellales	586	33	0	0	5	81	0
Synergistales	848	0	0	0	0	36	0
Run-SP154	755	0	0	11	0	0	0
Chromatiales	600	0	0	8	0	0	0
Oscillospirales_	476	0	39	0	0	19	0
Chitinophagales	305	0	0	464	0	0	0
Gaiellales	535	8	59	4	69	4	0
Coriobacteriales	604	73	0	5	0	97	0
RF39	422	3	0	0	0	0	0
Acetobacterales	498	92	65	50	77	12	132
Desulfobacterales	403	0	0	16	0	0	0
Longimicrobiales	0	394	0	0	0	0	0
IMCC26256	439	0	0	0	0	3	0
Thermoanaerobaculales	398	0	54	4	0	0	0
Clostridia_UCG-014	448	0	0	0	0	0	0
Coxiellales	424	0	4	0	0	0	11
Cloacimonadales	362	0	0	0	0	0	0
Cardiobacteriales	369	0	375	0	47	0	471
KIST-JJY010	431	0	0	0	0	0	0
Sumerlaeales	300	0	0	0	0	0	0
mle1-27	281	0	0	0	0	0	0
Peptococcales	300	0	0	0	11	12	0
Pirellulales	442	0	0	2	0	0	0
Frankiales	259	11	0	0	99	27	0
Bdellovibrionales	62	3	0	230	0	0	0
Mycoplasmatales	5	215	0	0	0	0	14
Oligoflexales	205	0	0	0	0	0	0
Solirubrobacterales	249	10	36	0	0	2	0
GIF9	193	0	0	0	0	0	0
Veillonellales-Selenomonadales	285	42	0	5	5	69	0
SJA-15	174	0	0	0	0	0	0
Azospirillales	238	0	0	0	29	0	0
Petrotogales	166	0	0	0	0	0	0
SJA-28	164	0	0	4	0	6	0
Actinomycetales	0	0	0	0	178	7	0
Actinomarinales	157	0	63	0	0	0	0
Desulfitobacteriales	153	23	0	3	0	74	0
Deinococcales	16	0	0	19	13	0	197
OPB41	138	0	0	22	0	0	0
Kapabacteriales	136	0	0	0	0	0	0
Salinisphaerales	0	129	0	0	0	0	0
Omnitrophales	119	0	0	2	0	0	0
Caldisericales	172	0	0	0	0	24	0
Caldilineales	117	0	0	0	0	0	0
Monoglobales	117	11	0	0	0	6	0
Reyranellales	124	0	0	68	0	0	52
Hydrogenedentiales	145	0	0	0	0	0	0
S-BQ2-57_soil_group	100	0	0	0	0	0	0
Cyanobacteriales	0	23	0	4	0	0	96
Desulfatiglandales	90	0	0	4	0	0	0
Thermomicrobiales	163	0	0	0	161	10	0
Kryptoniales	86	0	0	0	0	0	0
Campylobacterales	83	0	0	8	28	4	0
Blastocatellales	0	0	0	0	82	0	0
Ignavibacteriales	78	0	0	0	0	0	0
Gemmatimonadales	74	0	0	5	0	4	0
Diplorickettsiales	73	0	0	0	0	0	0
unidentified_GammaPseudomonadota	73	0	2	0	0	6	0
Bifidobacteriales	5	27	0	12	0	91	0
Desulfomonilales	68	0	0	2	0	0	0
Competibacterales	68	0	0	0	0	0	0
unidentified_Berkelbacteria	65	0	0	0	0	0	0
Bacteroidota_VC2.1_Bac22	61	0	0	0	0	0	0
Brevinematales	0	0	0	0	16	0	117
Rickettsiales	66	0	0	115	0	51	59
GIF3	59	0	0	0	0	0	0
WCHB1-41	79	0	0	0	0	0	0
Subgroup_7	57	0	0	0	0	0	0
Bryobacterales	0	57	0	0	0	0	0
Rhodothermales	95	43	0	2	20	0	21
Nitriliruptorales	0	0	0	0	0	0	53
Phycisphaerales	53	0	0	0	0	0	0
CCM19a	53	0	0	0	0	0	0
0319-6G20	69	0	0	0	0	0	0
LD1-PA32	52	0	0	0	0	0	0
unidentified_Acidobacteriae	49	0	0	0	0	0	0
Chlorobiales	85	0	0	0	0	0	0
Limnochordales	48	0	0	0	0	0	0
Tepidisphaerales	47	0	0	0	0	0	0
Dadabacteriales	47	0	0	0	0	0	0
MSBL5	44	0	0	0	0	0	0
Euzebyales	44	0	0	0	0	0	0
Fermentibacterales	40	0	0	0	0	0	0
Kineosporiales	77	0	0	0	24	0	0
unidentified_Limnochordia	41	7	0	0	0	62	0
Fibrobacterales	38	0	0	0	0	0	0
ADurb.Bin180	37	0	0	0	0	0	0
Geobacterales	37	0	0	4	0	0	0
Desulfarculales	37	0	0	0	0	0	0
Kosmotogales	36	0	0	0	0	0	0
RBG-13-54-9	36	0	0	0	0	0	0
Methylomirabilales	35	0	0	0	0	0	0
1-20	33	0	0	3	0	0	0
Subgroup_2	0	0	0	0	0	32	0
Methylococcales	32	0	0	35	0	0	0
Elsterales	0	32	0	0	0	0	0
Acidaminococcales	45	5	0	0	0	43	0
Alicyclobacillales	54	0	0	0	0	0	0
Kiloniellales	0	0	9	2	32	3	0
PLTA13	31	0	0	4	0	0	0
Desulfotomaculales	30	0	0	0	0	0	0
GOUTB8	29	0	0	0	0	0	0
Opitutales	29	0	3	0	0	0	0
Holosporales	28	0	0	2	0	0	0
unidentified_Anaerolineae	27	0	0	0	0	0	0
Defluviicoccales	27	0	0	0	0	0	0
Thermales	0	3	0	0	0	45	0
unidentified_WPS-2	36	2	0	0	0	0	0
Nannocystales	22	0	0	0	0	0	0
Rhodospirillales	14	0	17	0	22	5	0
Polyangiales	5	0	0	0	0	22	0
Legionellales	19	0	0	0	0	0	22
Ardenticatenales	21	0	0	0	0	0	0
Thalassobaculales	20	0	0	0	0	0	0
SBR1031	20	0	0	12	0	0	0
Acholeplasmatales	20	0	0	0	0	0	0
661239	19	0	0	0	0	0	0
Isosphaerales	0	0	0	0	0	18	0
Desulfobaccales	18	0	0	11	0	0	0
unidentified_Dojkabacteria	17	0	0	0	0	0	0
Ectothiorhodospirales	17	0	0	0	0	0	0
Dehalococcoidales	16	0	0	0	0	0	0
Candidatus_Peregrinibacteria	15	0	0	0	0	0	0
Eubacteriales	15	0	0	0	0	0	0
vadinBA26	15	0	0	0	0	0	0
Micromonosporales	3	0	0	8	0	14	0
Micavibrionales	14	7	0	0	0	0	0
Acidobacteriales	13	0	0	0	0	0	0
Rubrobacterales	0	0	25	0	0	0	0
Leptospirales	13	0	0	0	0	0	0
Haliangiales	9	3	0	0	0	13	0
Bradymonadales	0	0	13	0	0	0	0
Exiguobacterales	0	10	0	0	0	24	0
Myxococcales	4	12	0	0	0	5	0
Rokubacteriales	11	0	0	0	0	0	0
Candidatus_Moranbacteria	11	0	0	0	0	0	0
Ferrovibrionales	10	0	0	0	0	0	0
Nitrosococcales	10	0	3	0	0	0	0
unidentified_Thermodesulfobacter	10	0	0	0	0	0	0
Pseudonocardiales	0	0	10	0	0	11	0
Clostridia_vadinBB60_group	9	3	0	0	0	11	0
113B434	9	0	0	0	0	0	0
Syntrophomonadales	9	0	0	0	0	0	0
Moduliflexales	8	0	0	0	0	0	0
Obscuribacterales	8	0	0	5	0	0	0
Pla1_lineage	8	0	0	0	0	0	0
Izemoplasmatales	8	0	0	0	0	0	0
Chthonomonadales	0	0	0	6	0	0	0
Tistrellales	6	0	0	0	0	0	0
Pyrinomonadales	0	5	0	0	0	4	0
Paenibacillales	0	0	0	0	0	5	0
Candidatus_Woesebacteria	0	0	0	0	0	0	5
unidentified_Thermodesulfovibrionia	0	0	0	5	0	0	0
FS117-23B-02	5	0	0	0	0	0	0
Victivallales	0	5	0	0	0	0	0
Candidatus_Magasanikbacteria	5	0	0	0	0	0	0
Streptomycetales	4	0	0	0	0	0	0
Armatimonadales	0	0	0	4	0	0	0
Haloplasmatales	4	0	0	0	0	0	0
Ktedonobacterales	4	0	0	0	0	0	0
Dongiales	4	0	0	0	0	0	0
Methylacidiphilales	0	0	0	6	0	0	0
RBG-13-46-9	4	0	0	0	0	0	0
FW22	4	0	0	0	0	0	0
UASB-TL25	4	0	0	0	0	0	0
Bacteriovoracales	0	3	0	0	0	0	0
LD1-PB3	3	0	0	0	0	0	0
Candidatus_Roizmanbacteria	0	0	0	0	0	0	3
Latescibacterales	3	0	0	0	0	0	0
unidentified_MBNT15	3	0	0	0	0	0	0
Candidatus_Pacebacteria	3	0	0	0	0	0	0
Kordiimonadales	0	0	2	0	0	0	0
Gastranaerophilales	2	0	0	0	0	0	0
Nitrococcales	0	0	0	0	2	0	0

## Sheet: Families
Table S3. Complete list of bacterial amplicon sequence variants (ASVs) was classified by taxonomy.
Group 1=Trichopodus sp., Group 2=Rastrelliger sp., Group 3=Mugil sp., Group 4=Oreochromis sp., Group 5=Euthynnus sp., Group 6=Channa sp., Group 7=Priacanthus sp.
Families	Group1	Group2	Group3	Group4	Group5	Group6	Group7
Enterococcaceae	7761	89085	12564	170	390945	1913	425776
Lactobacillaceae	110169	1214	213	460590	110628	674	159
Halanaerobiaceae	71	0	446965	0	0	0	92921
Lysobacteraceae	136319	273194	33	88	671	404456	388
Peptostreptococcaceae	98030	198	38	318	502	62	10
Aeromonadaceae	128	41150	602	148	57	2	358
Comamonadaceae	30089	52580	180	426	367	93346	392
Staphylococcaceae	1231	18850	26	280	28777	171	4223
Halomonadaceae	423	8995	53776	0	0	2	11543
Weeksellaceae	13631	24344	34	1319	267	48408	52
Enterobacteriaceae	4430	2964	381	30205	322	291	266
Bacillaceae	1144	7	19774	16	46	83	18633
Akkermansiaceae	9595	159	196	98	0	152	0
Clostridiaceae	10145	317	2	1170	88	332	3
Muribaculaceae	5921	1104	194	13	0	481	42
Rhodobacteraceae	8117	1138	399	6	636	138	1649
Lachnospiraceae	6038	1771	177	7	40	388	0
Bacteroidaceae	4573	833	218	58	0	342	0
Cyanobiaceae	654	48	3073	30	0	10	5088
Chthoniobacteraceae	2936	0	0	68	0	0	0
[Eubacterium]_coprostanoligenes_group	2837	547	130	5	0	0	0
Vagococcaceae	18	1256	139	900	2786	25	404
Steroidobacteraceae	1783	2	0	68	0	0	0
Oscillospiraceae	2032	357	4	6	0	97	0
Moraxellaceae	1010	1701	36	621	2824	24	1351
Streptococcaceae	187	112	0	4635	785	114	167
Sphingomonadaceae	2265	171	197	443	574	205	438
Desulfovibrionaceae	1770	17	0	0	18	47	0
Bacteroidota_vadinHA17	1331	0	0	39	0	0	0
Parachlamydiaceae	1437	0	0	0	0	0	0
Mycobacteriaceae	1789	247	0	10	18	0	0
Lentimicrobiaceae	1169	0	0	4	0	0	0
Intrasporangiaceae	1816	0	0	11	400	0	0
Burkholderiaceae	1266	1047	0	69	74	2688	36
Spirochaetaceae	1190	250	0	0	152	3	0
Pedosphaeraceae	1044	0	0	19	0	0	0
Propionibacteriaceae	1125	579	30	30	867	617	230
Fusobacteriaceae	1408	80	1883	1104	251	254	65
Vibrionaceae	224	527	457	109	243	113	1068
Pseudomonadaceae	225	206	139	278	1449	25	646
Listeriaceae	32	3	0	38	843	10	0
Erysipelotrichaceae	1454	185	3	625	26	101	17
Hydrogenophilaceae	765	0	0	3	0	0	0
Syntrophobacteraceae	740	0	0	2	0	0	0
Beijerinckiaceae	165	253	26	451	49	86	734
Microbacteriaceae	138	83	0	38	750	10	199
Morganellaceae	167	197	570	1737	413	4	57
Caulobacteraceae	383	775	13	179	7	20	486
Corynebacteriaceae	1122	206	12	2	752	36	364
Hungateiclostridiaceae	721	2	0	0	0	23	0
Desulfocapsaceae	729	0	0	0	0	0	0
Anaerolineaceae	614	7	0	0	0	0	0
Syntrophorhabdaceae	612	0	0	0	0	0	0
Christensenellaceae	586	33	0	0	5	81	0
Synergistaceae	848	0	0	0	0	36	0
Micrococcaceae	522	558	0	118	203	49	457
Anaerovoracaceae	676	0	0	0	0	18	0
Microscillaceae	0	0	0	484	0	20	0
Chromatiaceae	600	0	0	8	0	0	0
Rhodocyclaceae	536	130	0	14	0	0	0
Simkaniaceae	21	0	0	479	0	0	0
Ruminococcaceae	476	0	39	0	0	19	0
Chitinophagaceae	99	0	0	464	0	0	0
Eggerthellaceae	568	0	0	0	0	16	0
Neisseriaceae	223	402	0	0	167	0	0
Desulfosarcinaceae	403	0	0	16	0	0	0
Longimicrobiaceae	0	394	0	0	0	0	0
Sutterellaceae	443	0	0	56	0	10	0
Microtrichaceae	545	0	0	0	0	0	0
Verrucomicrobiaceae	377	0	0	0	0	4	0
Thermoanaerobaculaceae	398	0	54	4	0	0	0
Coxiellaceae	424	0	4	0	0	0	11
Acetobacteraceae	450	92	65	50	77	12	132
Hyphomicrobiaceae	409	0	0	194	0	0	0
Desulfobulbaceae	359	0	0	0	0	0	0
Wohlfahrtiimonadaceae	369	0	375	0	0	0	471
Shewanellaceae	0	58	41	5	465	0	0
Rhizobiaceae	532	382	76	19	136	0	529
Flavobacteriaceae	333	163	12	93	222	0	2
Ilumatobacteraceae	331	0	5	0	0	0	0
unidentified_Syntrophales	323	0	0	0	0	0	0
Rubritaleaceae	312	65	0	15	0	0	0
Sumerlaeaceae	300	0	0	0	0	0	0
Prevotellaceae	336	64	0	39	82	127	0
Stappiaceae	5	283	87	0	0	0	54
Butyricicoccaceae	269	0	0	0	0	32	0
Dietziaceae	390	0	103	0	17	12	48
Tannerellaceae	350	6	0	0	0	24	0
Oxalobacteraceae	11	62	58	43	267	24	0
Peptococcaceae	300	0	0	0	11	12	0
Pirellulaceae	442	0	0	2	0	0	0
Nocardioidaceae	207	231	0	0	258	11	0
Desulfomicrobiaceae	231	0	0	0	0	0	0
Bdellovibrionaceae	62	3	0	230	0	0	0
Barnesiellaceae	125	0	0	314	226	16	0
Family_XI	53	135	0	0	420	25	0
Mycoplasmataceae	5	215	0	0	0	0	14
Brevibacteriaceae	15	0	4	0	80	0	252
Saprospiraceae	196	0	0	0	0	0	0
Hafniaceae	241	0	0	432	0	0	0
Oligoflexaceae	205	0	0	0	0	0	0
Pasteurellaceae	33	4	4	0	192	14	0
Syntrophaceae	190	0	0	0	0	0	0
Ruminococcaceae_	276	49	0	10	0	300	0
Vicinamibacteraceae	188	0	0	17	0	0	0
PBS-18	190	0	0	0	0	0	0
Carnobacteriaceae	16	0	0	418	199	0	11
Erysipelatoclostridiaceae	193	5	0	0	7	21	0
67-14	236	10	36	0	0	0	0
unidentified_Chloroplast	214	23	137	290	82	94	14
Xanthobacteraceae	27	4	0	46	0	6	175
Vermiphilaceae	222	0	0	0	0	0	0
Saccharimonadaceae	211	141	0	173	0	5	6
Prolixibacteraceae	170	0	0	28	0	0	0
Azospirillaceae	234	0	0	0	29	0	0
Dermatophilaceae	192	0	0	2	0	0	0
Dermabacteraceae	35	0	0	0	72	0	224
Petrotogaceae	166	0	0	0	0	0	0
Spongiibacteraceae	0	163	0	0	0	0	158
Nocardiaceae	139	9	0	2	261	3	31
Actinomycetaceae	0	0	0	0	178	7	0
Syntrophobotulaceae	153	23	0	3	0	74	0
Cyclobacteriaceae	150	0	18	3	0	0	0
Deinococcaceae	0	0	0	19	13	0	197
SB-5	142	0	0	4	0	0	0
Sphingobacteriaceae	6	143	3	5	97	0	0
Bacteroidota_BD2-2	139	0	0	0	0	0	0
Sporomusaceae	200	0	0	0	0	0	0
Salinisphaeraceae	0	129	0	0	0	0	0
unidentified_Burkholderiales	0	0	181	0	0	0	0
unidentified_Babeliales	122	0	0	10	0	0	0
Omnitrophaceae	119	0	0	2	0	0	0
LF045	117	0	0	0	0	24	0
Monoglobaceae	117	11	0	0	0	6	0
Caldilineaceae	117	0	0	0	0	0	0
Porphyromonadaceae	76	0	0	0	116	0	0
Reyranellaceae	124	0	0	68	0	0	52
Alteromonadaceae	0	0	0	0	116	0	0
Caloramatoraceae	172	3	0	0	0	0	0
Methylophilaceae	3	112	0	0	0	0	0
Hydrogenedensaceae	145	0	0	0	0	0	0
Spirosomaceae	0	3	0	99	0	0	0
Desulfatiglandaceae	90	0	0	4	0	0	0
JG30-KF-CM45	163	0	0	0	161	10	0
Hyphomonadaceae	83	0	0	0	0	0	0
Dermacoccaceae	145	0	6	3	0	0	0
Blastocatellaceae	0	0	0	0	82	0	0
Smithellaceae	79	0	0	0	0	0	0
Erwiniaceae	38	0	0	152	63	0	0
Gemmatimonadaceae	74	0	0	5	0	4	0
Diplorickettsiaceae	73	0	0	0	0	0	0
unidentified_GammaPseudomonadota	73	0	2	0	0	6	0
BSV26	70	0	0	0	0	0	0
Geodermatophilaceae	49	0	0	0	75	27	0
Bifidobacteriaceae	5	27	0	12	0	91	0
unidentified_Gaiellales	54	8	0	0	69	0	0
Desulfomonilaceae	68	0	0	2	0	0	0
Competibacteraceae	68	0	0	0	0	0	0
Marinifilaceae	62	0	0	0	0	0	0
unidentified_Rhizobiales	85	8	0	36	0	0	0
unidentified_Berkelbacteria	65	0	0	0	0	0	0
Brevinemataceae	0	0	0	0	16	0	117
Anaplasmataceae	0	0	0	0	0	3	59
Rhodothermaceae	95	43	0	2	20	0	21
Bryobacteraceae	0	57	0	0	0	0	0
unidentified_Peptostreptococcales-Tissierellales	0	0	13	0	56	0	0
KI89A_clade	56	0	0	0	0	0	0
Pseudoalteromonadaceae	55	0	0	0	0	0	0
WCHB1-02	55	0	0	0	0	0	0
SC-I-84	56	0	0	31	0	0	0
Yersiniaceae	0	0	0	135	0	0	0
Nitriliruptoraceae	0	0	0	0	0	0	53
Selenomonadaceae	60	16	0	0	5	38	0
Phycisphaeraceae	53	0	0	0	0	0	0
AB1	53	0	0	0	0	0	0
Pleomorphomonadaceae	2	0	0	50	0	0	0
Helicobacteraceae	49	0	0	0	0	0	0
Chlorobiaceae	85	0	0	0	0	0	0
unidentified_Acidobacteriae	49	0	0	0	0	0	0
unidentified_Kapabacteriales	49	0	0	0	0	0	0
Elioraeaceae	48	0	0	0	0	0	0
Limnochordaceae	48	0	0	0	0	0	0
WD2101_soil_group	47	0	0	0	0	0	0
Cardiobacteriaceae	0	0	0	0	47	0	0
Devosiaceae	86	18	6	2	0	8	63
Paludibacteraceae	45	0	0	0	0	0	0
Rikenellaceae	55	22	0	16	0	37	0
Euzebyaceae	44	0	0	0	0	0	0
Kineosporiaceae	77	0	0	0	24	0	0
Fermentibacteraceae	40	0	0	0	0	0	0
unidentified_Limnochordia	41	7	0	0	0	62	0
Cellulomonadaceae	0	0	0	0	21	16	39
Gemellaceae	0	0	0	0	38	0	0
unidentified_Fibrobacterales	38	0	0	0	0	0	0
unidentified_Vicinamibacterales	37	0	0	0	0	8	0
Geobacteraceae	37	0	0	4	0	0	0
Williamwhitmaniaceae	37	0	0	10	0	0	0
Melioribacteraceae	37	0	0	0	0	0	0
Kosmotogaceae	36	0	0	0	0	0	0
Planococcaceae	25	5	0	0	0	58	0
Atopobiaceae	9	39	0	5	0	3	0
Methyloligellaceae	0	0	35	0	0	0	0
Methylomirabilaceae	35	0	0	0	0	0	0
unidentified_Microtrichales	35	0	0	0	0	0	0
B1-7BS	34	0	0	0	0	0	0
UCG-010	33	0	0	10	0	0	0
Coriobacteriaceae	5	34	0	0	0	78	0
Alicyclobacillaceae	54	0	0	0	0	0	0
Fodinicurvataceae	0	0	9	2	32	3	0
Methylococcaceae	32	0	0	31	0	0	0
Acidaminococcaceae	45	5	0	0	0	43	0
PHOS-HE36	30	0	0	0	0	0	0
Pelotomaculaceae	30	0	0	0	0	0	0
Veillonellaceae	25	26	0	5	0	31	0
Opitutaceae	29	0	0	0	0	0	0
Holosporaceae	28	0	0	2	0	0	0
Arcobacteraceae	17	0	0	0	28	4	0
Dysgonomonadaceae	28	0	0	5	0	12	0
unidentified_Anaerolineae	27	0	0	0	0	0	0
Thermaceae	0	3	0	0	0	45	0
Halieaceae	0	0	26	0	0	0	0
Nitrosomonadaceae	26	5	0	0	0	0	0
unidentified_WPS-2	36	2	0	0	0	0	0
Frankiaceae	0	0	0	0	24	0	0
Crocinitomicaceae	24	0	0	2	0	0	0
A0839	0	0	0	0	23	0	0
Chroococcidiopsaceae	0	23	0	0	0	0	0
Iamiaceae	23	0	0	0	0	0	0
Legionellaceae	19	0	0	0	0	0	22
BIrii41	0	0	0	0	0	22	0
Nannocystaceae	22	0	0	0	0	0	0
Bogoriellaceae	0	0	0	0	21	0	0
cvE6	21	0	0	0	0	0	0
unidentified_Coriobacteriales	22	0	0	0	0	0	0
Acholeplasmataceae	20	0	0	0	0	0	0
unidentified_661239	19	0	0	0	0	0	0
Isosphaeraceae	0	0	0	0	0	18	0
Desulfobaccaceae	18	0	0	11	0	0	0
Rhodospirillaceae	7	0	17	0	0	0	0
unidentified_0319-6G20	33	0	0	0	0	0	0
Ectothiorhodospiraceae	17	0	0	0	0	0	0
unidentified_Dojkabacteria	17	0	0	0	0	0	0
Z4MB62	16	0	0	0	0	0	0
Trueperaceae	16	0	0	0	0	0	0
MSB-3C8	16	0	0	0	0	0	0
unidentified_Saccharimonadales	0	18	0	0	0	0	0
Eubacteriaceae	15	0	0	0	0	0	0
Hymenobacteraceae	4	0	14	0	8	0	0
Micromonosporaceae	3	0	0	8	0	14	0
Haliangiaceae	9	3	0	0	0	13	0
Demequinaceae	13	0	0	0	0	0	0
Sporichthyaceae	16	0	0	0	0	0	0
Solirubrobacteraceae	13	0	0	0	0	2	0
Leptospiraceae	13	0	0	0	0	0	0
Rubrobacteriaceae	0	0	25	0	0	0	0
Babeliaceae	12	0	0	0	0	0	0
Vulgatibacteraceae	0	12	0	0	0	5	0
Exiguobacteraceae	0	10	0	0	0	24	0
Sulfurimonadaceae	12	0	0	0	0	0	0
UBA12409	12	0	0	0	0	0	0
Hahellaceae	11	0	0	0	0	0	0
Pseudonocardiaceae	0	0	10	0	0	11	0
Methylophagaceae	10	0	0	0	0	0	0
unidentified_Thermodesulfobacter	10	0	0	0	0	0	0
Syntrophomonadaceae	9	0	0	0	0	0	0
LWQ8	11	0	0	0	0	0	0
Izemoplasmataceae	8	0	0	0	0	0	0
Moduliflexaceae	8	0	0	0	0	0	0
Obscuribacteraceae	8	0	0	5	0	0	0
WWH38	8	0	0	0	0	0	0
Sulfurospirillaceae	0	0	0	8	0	0	0
ST-12K33	0	0	0	8	0	0	0
Cellvibrionaceae	0	5	0	0	0	7	0
Geminicoccaceae	6	0	0	0	0	0	0
Alcaligenaceae	0	0	0	6	0	6	0
DEV007	6	0	0	0	0	0	0
unidentified_Oscillospirales	0	6	0	0	0	0	0
NS9_marine_group	6	0	0	0	0	0	0
LD-RB-34	6	0	0	0	0	0	0
Chthonomonadaceae	0	0	0	6	0	0	0
Psychromonadaceae	6	0	0	0	0	0	0
Pyrinomonadaceae	0	5	0	0	0	4	0
Succinivibrionaceae	0	0	0	0	0	5	0
Sandaracinaceae	5	0	0	0	0	0	0
Paenibacillaceae	0	0	0	0	0	5	0
Promicromonosporaceae	0	4	0	0	5	0	0
unidentified_Thermodesulfovibrionia	0	0	0	5	0	0	0
UA-50	5	0	0	0	0	0	0
Sulfurovaceae	5	0	0	0	0	0	0
vadinBE97	0	5	0	0	0	0	0
Anaeromyxobacteraceae	4	0	0	0	0	0	0
Cyanobacteriaceae	0	0	0	4	0	0	0
Dongiaceae	4	0	0	0	0	0	0
Methylacidiphilaceae	0	0	0	6	0	0	0
JG30-KF-AS9	4	0	0	0	0	0	0
Rhodanobacteraceae	4	0	3	0	0	0	0
Streptomycetaceae	4	0	0	0	0	0	0
Methylomonadaceae	0	0	0	4	0	0	0
Haloplasmataceae	4	0	0	0	0	0	0
Chitinibacteraceae	0	0	0	4	0	0	0
Bacteriovoracaceae	0	3	0	0	0	0	0
Puniceicoccaceae	0	0	3	0	0	0	0
Sedimentibacteraceae	3	0	0	0	0	0	0
Amb-16S-1323	3	0	0	3	0	0	0
Aerococcaceae	3	0	0	0	2	0	0
Nitrosococcaceae	0	0	3	0	0	0	0
Aquaspirillaceae	3	0	0	0	0	0	0
Marinilabiliaceae	0	0	0	0	0	3	0
unidentified_MBNT15	3	0	0	0	0	0	0
A4b	3	0	0	0	0	0	0
Latescibacteraceae	3	0	0	0	0	0	0
Nitrococcaceae	0	0	0	0	2	0	0
Chromobacteriaceae	0	0	2	0	0	0	0
Gallionellaceae	2	0	0	0	0	0	0
MWH-UniP1_aquatic_group	2	0	0	0	0	0	0
Kordiimonadaceae	0	0	2	0	0	0	0
unidentified_GIF3	2	0	0	0	0	0	0

## Sheet: Genera
Table S3. Complete list of bacterial amplicon sequence variants (ASVs) was classified by taxonomy.
Group 1=Trichopodus sp., Group 2=Rastrelliger sp., Group 3=Mugil sp., Group 4=Oreochromis sp., Group 5=Euthynnus sp., Group 6=Channa sp., Group 7=Priacanthus sp.
Genera	Group1	Group2	Group3	Group4	Group5	Group6	Group7
Tetragenococcus	7333	88758	12564	3	389622	1899	425697
Halanaerobium	71	0	446965	0	0	0	92921
Stenotrophomonas	134922	272743	0	24	146	404449	266
Latilactobacillus	107884	267	43	293430	10560	192	0
Pediococcus	0	0	0	142	66599	0	0
Romboutsia	72494	57	24	217	0	14	0
Companilactobacillus	1211	0	170	117263	1060	109	0
Oceanimonas	17	39185	368	0	0	0	218
Delftia	29552	52460	7	134	0	93333	0
Staphylococcus	1225	18603	26	172	28733	171	4207
Chromohalobacter	75	0	53660	0	0	0	62
Ligilactobacillus	29	24	0	41	17684	322	0
Chryseobacterium	13594	24302	34	1171	163	48310	52
Weissella	4	317	0	31792	14201	17	159
Paeniclostridium	13530	0	0	53	2	0	0
Halomonas	329	8995	69	0	0	2	11481
Akkermansia	9595	159	196	98	0	152	0
Lentibacillus	243	0	7707	0	0	0	15916
Levilactobacillus	296	0	0	17589	10	0	0
Clostridium_sensu_stricto_1	8134	4	0	1030	33	305	3
Virgibacillus	10	0	12001	0	0	0	0
Paracoccus	7000	353	220	6	422	28	557
Bacteroides	4573	833	218	58	0	342	0
Synechococcus_CC9902	81	48	2052	0	0	8	5048
LD29	2936	0	0	65	0	0	0
Enterobacter	39	1076	193	6170	93	8	172
Escherichia-Shigella	2644	6	18	3482	0	97	0
Vagococcus	18	1256	139	900	2786	25	404
Klebsiella	675	247	0	4683	25	154	0
Aeromonas	111	1965	234	148	57	2	140
Lactococcus	20	75	0	4607	450	29	0
Enhydrobacter	192	0	0	23	1968	11	946
Lachnospiraceae_NK4A136_group	1917	437	150	0	0	0	0
Sphingomonas	1791	66	94	140	40	188	131
[Eubacterium]_ruminantium_group	1516	0	15	0	0	0	0
Desulfovibrio	1514	17	0	0	0	47	0
Neochlamydia	1434	0	0	0	0	0	0
Enterococcus	428	327	0	167	1323	14	79
Mycobacterium	1789	247	0	10	18	0	0
Ralstonia	1028	1044	0	17	0	2688	0
Psychrobacter	251	1029	0	242	444	3	0
Cutibacterium	1002	486	30	30	544	582	230
Pseudomonas	225	206	139	278	1449	25	646
Brochothrix	3	0	0	38	843	0	0
Methylobacterium-Methylorubrum	65	7	8	14	0	84	734
Photobacterium	32	527	74	0	84	10	798
NK4A214_group	767	8	0	0	0	15	0
Brevundimonas	290	750	13	51	7	20	486
Cetobacterium	867	56	1092	1104	0	184	42
Acinetobacter	553	672	36	350	412	8	176
Corynebacterium	1122	94	5	2	752	32	362
Luteimonas	1051	70	13	17	390	0	0
Spirochaeta	614	0	0	0	0	0	0
Syntrophorhabdus	612	0	0	0	0	0	0
Desulfoprunum	697	0	0	0	0	0	0
Lactobacillus	144	595	0	6	0	30	0
Cyanobium_PCC-6307	573	0	1021	30	0	2	0
Lactiplantibacillus	22	0	0	244	511	0	0
unidentified_Microscillaceae	0	0	0	484	0	0	0
Microbacterium	35	0	0	5	500	0	137
Bacillus	703	5	15	16	46	83	123
Peptostreptococcus	98	130	3	0	427	18	10
unidentified_Chitinophagaceae	2	0	0	426	0	0	0
Paraeggerthella	568	0	0	0	0	5	0
Methylocystis	18	0	0	407	0	0	0
Lachnospiraceae_UCG-006	402	0	0	0	0	0	0
Vitreoscilla	0	402	0	0	0	0	0
Longimicrobium	0	394	0	0	0	0	0
[Eubacterium]_brachy_group	418	0	0	0	0	0	0
Fusobacterium	525	24	791	0	251	70	23
Cloacibacillus	611	0	0	0	0	6	0
Pseudoxanthomonas	60	367	0	0	121	2	89
Coxiella	424	0	4	0	0	0	11
Morganella	17	197	565	292	297	0	0
Desulfobulbus	354	0	0	0	0	0	0
Shewanella	0	58	41	5	465	0	0
Pseudochrobactrum	23	341	13	0	0	0	182
Sva0081_sediment_group	344	0	0	8	0	0	0
unidentified_Hydrogenophilaceae	337	0	0	0	0	0	0
Wohlfahrtiimonas	149	0	371	0	0	0	387
unidentified_Syntrophales	323	0	0	0	0	0	0
Streptococcus	167	37	0	28	335	85	148
Turicibacter	429	166	0	9	0	81	0
Colidextribacter	0	307	0	0	0	11	0
Acidipropionibacterium	0	0	0	0	307	0	0
Clostridium_sensu_stricto_9	17	305	0	0	0	0	0
Kocuria	40	308	0	95	127	14	287
Sumerlaea	300	0	0	0	0	0	0
Proteus	150	0	0	635	116	4	57
IMCC26207	421	0	0	0	0	0	0
Labrenzia	0	283	87	0	0	0	54
Plesiomonas	34	0	0	490	0	0	0
Christensenellaceae_R-7_group	289	33	0	0	5	81	0
Sphingopyxis	0	0	4	280	0	0	0
GCA-900066575	275	0	0	0	0	0	0
Paraclostridium	471	0	0	0	53	0	0
Pelomonas	2	3	0	58	0	0	271
Syntrophobacter	259	0	0	2	0	0	0
Dietzia	390	0	103	0	17	12	48
Parabacteroides	308	3	0	0	0	15	0
Janthinobacterium	0	0	0	43	251	0	0
Roseomonas	342	85	47	24	8	0	36
Bosea	82	243	0	0	27	0	0
Rothia	183	250	0	6	32	0	0
Nocardioides	161	231	0	0	258	0	0
Desulfomicrobium	231	0	0	0	0	0	0
Thiobacillus	233	0	0	3	0	0	0
Bdellovibrio	21	3	0	230	0	0	0
Moraxella	14	0	0	0	0	0	229
Macrococcus	0	229	0	108	44	0	0
unidentified_Rhodobacteraceae	0	219	0	0	0	0	126
Methyloversatilis	222	130	0	0	0	0	0
Mycoplasma	0	215	0	0	0	0	14
Lautropia	212	0	0	8	26	0	0
Anaerococcus	9	0	0	0	302	4	0
Clostridium_sensu_stricto_13	385	0	0	5	0	0	0
Brevibacterium	15	0	4	0	80	0	252
Prevotellaceae_UCG-001	202	0	0	0	0	76	0
[Eubacterium]_xylanophilum_group	201	2	0	0	0	0	0
Edwardsiella	241	0	0	8	0	0	0
Syntrophus	190	0	0	0	0	0	0
Dellaglioa	370	0	0	0	0	0	0
Pseudocitrobacter	9	0	0	470	7	0	0
Ottowia	17	0	0	0	199	0	0
Clostridium_sensu_stricto_2	257	0	0	0	0	0	0
Vibrio	139	0	366	92	159	103	260
Carnobacterium	5	0	0	412	199	0	0
Erysipelatoclostridium	184	0	0	0	0	0	0
Luteolibacter	178	60	0	3	0	0	0
unidentified_Chloroplast	214	23	137	290	82	94	14
Ercella	176	0	0	0	0	0	0
CL500-29_marine_group	175	0	0	0	0	0	0
Hyphomicrobium	123	0	0	175	0	0	0
Moellerella	0	0	0	506	0	0	0
Thiolamprovum	172	0	0	0	0	0	0
Aquabacterium	23	0	0	172	0	0	0
Thermomonas	239	0	20	4	6	0	33
Azospirillum	234	0	0	0	29	0	0
TM7a	138	58	0	171	0	5	0
Roseovarius	0	64	0	0	0	0	167
SC103	166	0	0	0	0	0	0
Hafnia-Obesumbacterium	0	0	0	424	0	0	0
Brachybacterium	35	0	0	0	72	0	196
Flavobacterium	0	163	0	93	60	0	0
Paenochrobactrum	0	0	0	0	0	0	258
BD1-7_clade	0	163	0	0	0	0	158
Capnocytophaga	0	0	0	0	162	0	0
Gordonia	129	0	0	0	261	0	4
Rhodovulum	75	0	0	0	0	0	223
Actinomyces	0	0	0	0	178	7	0
Rhodobacter	277	0	0	0	0	0	30
Terrisporobacter	236	0	0	0	0	0	0
Neisseria	0	0	0	0	167	0	0
Allorhizobium-Neorhizobium-Pararhizobium-Rhizobium	226	32	0	2	52	0	0
Dehalobacter	153	23	0	3	0	74	0
Treponema	204	0	0	0	152	0	0
Ignatzschineria	197	0	0	0	0	0	49
Deinococcus	0	0	0	19	13	0	197
Micrococcus	0	0	0	14	30	10	170
Dielma	0	0	0	375	0	0	0
Thauera	172	0	0	0	0	0	0
Sphingobacterium	0	141	0	5	21	0	0
Butyricicoccus	142	0	0	0	0	21	0
Comamonas	29	0	155	5	42	6	55
Peptoniphilus	4	135	0	0	8	21	0
Anaerolinea	135	0	0	0	0	0	0
Kosakonia	0	0	0	272	0	0	0
Mobilicoccus	158	0	0	2	0	0	0
Salinisphaera	0	129	0	0	0	0	0
UCG-009	127	0	0	0	0	0	0
Pontibaca	0	0	0	0	0	0	127
ADurb.Bin063-1	131	0	0	13	0	0	0
Anaerofilum	133	0	0	0	0	0	0
2013Ark19i	0	0	181	0	0	0	0
unidentified_Babeliales	122	0	0	10	0	0	0
Family_XIII_AD3011_group	122	0	0	0	0	14	0
Haemophilus	0	0	4	0	120	5	0
Candidatus_Omnitrophus	119	0	0	2	0	0	0
Monoglobus	117	11	0	0	0	6	0
Schlegelella	0	117	0	0	0	0	0
Fictibacillus	116	0	0	0	0	0	0
Porphyromonas	76	0	0	0	116	0	0
Sphingobium	0	14	0	0	115	13	0
Fonticella	172	3	0	0	0	0	0
Rheinheimera	0	0	0	0	116	0	0
Reyranella	124	0	0	68	0	0	52
TPD-58	116	0	0	0	0	0	0
Methylobacillus	0	112	0	0	0	0	0
Clostridium_sensu_stricto_4	105	0	0	0	0	0	0
Caulobacter	19	6	0	105	0	0	0
JGI-0000079-D21	103	0	0	0	0	5	0
Clostridium_sensu_stricto_5	125	0	0	0	0	0	0
Ruegeria	0	101	24	0	0	0	0
Turicella	0	100	7	0	0	0	0
Xanthobacter	0	0	0	11	0	0	97
unidentified_Acetobacteraceae	0	0	0	0	0	0	96
Subgroup_23	95	0	9	2	0	0	0
Erythrobacter	94	0	65	4	0	0	0
Shinella	93	0	0	0	11	0	5
Propioniciclava	43	93	0	0	0	0	0
Thermoanaerobaculum	114	0	0	0	0	0	0
ZOR0006	0	0	0	236	0	0	0
Desulfatiglans	90	0	0	4	0	0	0
Leucobacter	0	83	0	0	95	0	47
Luteitalea	87	0	0	15	0	0	0
UCG-005	108	13	0	0	0	14	0
Amaricoccus	0	0	0	0	150	0	0
Citreimonas	0	0	0	0	0	0	120
Smithella	79	0	0	0	0	0	0
Faecalibacterium	18	41	0	0	0	203	0
Prevotellaceae_NK3B31_group	78	0	0	0	0	0	0
unidentified_JG30-KF-CM45	163	0	0	0	57	0	0
Pantoea	38	0	0	152	63	0	0
Pelolinea	77	0	0	0	0	0	0
Sandaracinobacter	0	77	0	0	0	0	0
Bilophila	134	0	0	0	0	0	0
Arcticibacter	0	0	0	0	76	0	0
Anaerobacterium	73	0	0	0	0	0	0
Subgroup_10	73	0	45	2	0	0	0
Aggregatibacter	0	4	0	0	72	9	0
Blautia	8	14	0	0	0	94	0
Anaeromusa-Anaeroarcus	123	0	0	0	0	0	0
Antricoccus	49	0	0	0	70	0	0
Craurococcus-Caldovatus	0	0	0	0	69	0	0
Bifidobacterium	5	27	0	0	0	91	0
unidentified_Gaiellales	54	8	0	0	69	0	0
Candidatus_Competibacter	68	0	0	0	0	0	0
Desulfomonile	68	0	0	2	0	0	0
Dinghuibacter	68	0	0	0	0	0	0
Phenylobacterium	74	19	0	23	0	0	0
Halobacillus	68	0	0	0	0	0	0
Acidovorax	53	0	11	0	0	0	66
Uruburuella	74	0	0	0	0	0	0
Acidibacter	65	0	0	0	0	6	0
Soonwooa	0	0	0	148	60	0	0
Blastomonas	0	0	0	0	0	0	64
Desulfovirga	64	0	0	0	0	0	0
Solobacterium	117	0	0	0	0	0	0
unidentified_Berkelbacteria	65	0	0	0	0	0	0
UCG-002	104	0	0	0	0	21	0
Massilia	8	62	58	0	16	15	0
Odoribacter	62	0	0	0	0	0	0
Brevinema	0	0	0	0	16	0	117
Wolbachia	0	0	0	0	0	3	59
Stenoxybacter	62	0	0	0	0	0	0
Bryobacter	0	57	0	0	0	0	0
Rubrivirga	57	0	0	0	0	0	0
SWB02	56	0	0	0	0	0	0
Clostridium_sensu_stricto_10	64	0	0	0	0	0	0
Guggenheimella	0	0	0	0	56	0	0
Clostridium_sensu_stricto_18	26	0	0	0	55	0	0
Pseudoalteromonas	55	0	0	0	0	0	0
unidentified_Spirochaetaceae	54	0	0	0	0	0	0
WDS1C4	0	0	0	0	0	0	54
Alloprevotella	12	53	0	0	39	0	0
CL500-3	53	0	0	0	0	0	0
Anaerovibrio	53	0	0	0	0	0	0
Finegoldia	0	0	0	0	53	0	0
Gemmobacter	60	0	0	0	5	0	36
Prosthecomicrobium	2	0	0	50	0	0	0
Helicobacter	49	0	0	0	0	0	0
Chlorobium	85	0	0	0	0	0	0
Elizabethkingia	0	42	0	0	0	98	0
unidentified_Kapabacteriales	49	0	0	0	0	0	0
Mesorhizobium	33	0	0	9	49	0	0
Paludibaculum	49	0	0	0	0	0	0
Elioraea	48	0	0	0	0	0	0
Hydrogenophaga	47	0	0	0	0	0	0
Cardiobacterium	0	0	0	0	47	0	0
Aurantimicrobium	51	0	0	0	0	0	0
Paucilactobacillus	46	0	0	0	0	0	0
Salinibacter	0	43	0	0	20	0	0
Serratia	0	0	0	100	0	0	0
Shuttleworthia	73	0	0	0	0	0	0
Alsobacter	62	0	0	0	0	0	0
Macellibacteroides	42	0	0	0	0	9	0
Ochrobactrum	55	0	0	0	0	0	0
OM27_clade	41	0	0	0	0	0	0
Prevotella_7	0	0	0	0	41	3	0
Propionivibrio	40	0	0	0	0	0	0
Rivibacter	40	0	0	0	0	0	0
Tetrasphaera	45	0	0	0	0	0	0
Oribacterium	0	0	0	0	40	0	0
Epulopiscium	41	0	0	7	0	0	0
Cellulomonas	0	0	0	0	0	16	39
Devosia	61	18	6	2	0	8	63
Hydrogenispora	41	7	0	0	0	62	0
Gemella	0	0	0	0	38	0	0
Citrobacter	23	0	0	71	0	0	0
BBMC-4	38	0	0	0	0	0	0
unidentified_Vicinamibacterales	37	0	0	0	0	8	0
Tissierella	37	0	0	0	0	0	0
Leptolinea	39	7	0	0	0	0	0
IheB3-7	37	0	0	0	0	0	0
unidentified_Geobacteraceae	37	0	0	0	0	0	0
Mesotoga	36	0	0	0	0	0	0
Luteococcus	36	0	0	0	16	0	0
Ilumatobacter	36	0	5	0	0	0	0
Prevotella	7	0	0	36	2	0	0
Clostridium_sensu_stricto_11	70	0	2	0	0	0	0
unidentified_67-14	3	0	36	0	0	0	0
Pandoraea	0	0	0	17	0	0	36
unidentified_Microtrichales	35	0	0	0	0	0	0
Methyloceanibacter	0	0	35	0	0	0	0
Clostridium_sensu_stricto_12	35	2	0	0	0	6	0
Sh765B-TzT-35	35	0	0	0	0	0	0
Olsenella	0	35	0	3	0	0	0
Halochromatium	34	0	0	0	0	0	0
Aquicella	34	0	0	0	0	0	0
Dethiosulfovibrio	63	0	0	0	0	0	0
Lysobacter	0	14	0	36	8	0	0
Bauldia	19	0	0	33	0	0	0
Lentimicrobium	33	0	0	0	0	0	0
Salinivibrio	53	0	17	13	0	0	10
Rubellimicrobium	0	0	0	0	32	0	0
Tumebacillus	54	0	0	0	0	0	0
Methyloparacoccus	32	0	0	0	0	0	0
Limimonas	0	0	0	0	32	0	0
unidentified_Hungateiclostridiaceae	31	0	0	0	0	0	0
Heliimonas	0	0	0	31	0	0	0
Thiocapsa	31	0	0	0	0	0	0
Collinsella	5	34	0	0	0	72	0
Salimicrobium	0	0	0	0	0	0	31
Cryptanaerobacter	30	0	0	0	0	0	0
Butyrivibrio	30	0	0	0	0	0	0
Listeria	29	3	0	0	0	10	0
Longilinea	29	0	0	0	0	0	0
Aurantisolimonas	29	0	0	0	0	0	0
Dialister	0	9	0	0	0	31	0
Lacunisphaera	29	0	0	0	0	0	0
Proteiniphilum	28	0	0	0	0	12	0
Arcobacter	17	0	0	0	28	4	0
Meiothermus	0	3	0	0	0	45	0
Rhodococcus	10	9	0	2	0	3	27
unidentified_Anaerolineae	27	0	0	0	0	0	0
Hirschia	27	0	0	0	0	0	0
unidentified_Caldilineaceae	27	0	0	0	0	0	0
Anaerovorax	27	0	0	0	0	0	0
OM60(NOR5)_clade	0	0	26	0	0	0	0
Novosphingobium	26	0	0	0	0	0	0
Ellin6067	26	0	0	0	0	0	0
Erysipelothrix	0	0	3	0	26	0	0
Providencia	0	0	5	68	0	0	0
Bradyrhizobium	14	4	0	26	0	0	0
Acetobacteroides	25	0	0	10	0	0	0
Mariniradius	25	0	0	3	0	0	0
Rummeliibacillus	25	5	0	0	0	17	0
ADurb.Bin118	25	0	0	0	0	0	0
Ruminococcus	16	0	0	10	0	46	0
Pelagibacterium	25	0	0	0	0	0	0
Jatrophihabitans	0	0	0	0	24	0	0
unidentified_WPS-2	36	2	0	0	0	0	0
Methylocaldum	0	0	0	24	0	0	0
Fluviicola	24	0	0	2	0	0	0
Tianweitania	24	0	6	0	0	0	0
Haematobacter	0	0	0	0	24	0	0
Nitratireductor	0	0	0	0	0	0	24
Koukoulia	23	0	4	0	0	0	0
Iamia	23	0	0	0	0	0	0
Cognatishimia	0	0	22	0	0	0	0
unidentified_Beijerinckiaceae	0	0	0	0	22	0	0
Alistipes	8	22	0	0	0	17	0
Phascolarctobacterium	35	5	0	0	0	43	0
unidentified_Legionellaceae	0	0	0	0	0	0	22
Limnobacter	0	0	0	27	0	0	0
Kineosphaera	22	0	0	0	0	0	0
Pseudactinotalea	0	0	0	0	21	0	0
Georgenia	0	0	0	0	21	0	0
Fusicatenibacter	2	21	0	0	0	8	0
Clostridium_sensu_stricto_7	35	0	0	0	0	0	0
Acholeplasma	20	0	0	0	0	0	0
Syner-01	24	0	0	0	0	0	0
dgA-11_gut_group	20	0	0	0	0	0	0
unidentified_Coriobacteriales	22	0	0	0	0	0	0
Limosilactobacillus	0	0	0	39	0	0	0
Ohtaekwangia	0	0	0	0	0	20	0
Cronobacter	0	0	0	53	0	0	0
Floricoccus	0	0	0	0	0	0	19
Legionella	19	0	0	0	0	0	0
Tranquillimonas	0	0	19	0	0	0	0
Polynucleobacter	0	0	0	0	19	0	0
Porphyrobacter	19	0	0	2	0	0	0
Salinicola	19	0	26	0	0	0	0
unidentified_661239	19	0	0	0	0	0	0
Desulfobacca	18	0	0	11	0	0	0
Salinicoccus	0	18	0	0	0	0	0
Sporosarcina	0	0	0	0	0	18	0
Empedobacter	18	0	0	0	0	0	0
unidentified_Dojkabacteria	17	0	0	0	0	0	0
Acetatifactor	17	0	0	0	0	0	0
Tabrizicola	17	0	0	0	0	0	0
unidentified_0319-6G20	33	0	0	0	0	0	0
Arthrobacter	0	0	0	3	0	17	0
Megasphaera	13	17	0	0	0	0	0
Peptoclostridium	0	11	0	0	0	22	0
Dubosiella	17	0	0	0	0	0	0
Caenispirillum	0	0	17	0	0	0	0
Rhodopirellula	17	0	0	0	0	0	0
Breznakia	8	0	0	0	0	0	17
Truepera	16	0	0	0	0	0	0
Mucinivorans	0	0	0	16	0	0	0
Candidatus_Arthromitus	0	6	0	0	0	21	0
Anaerobium	0	0	0	0	0	16	0
Nioella	0	0	0	0	0	0	16
Dechlorosoma	16	0	0	0	0	0	0
GWE2-31-10	16	0	0	0	0	0	0
Rahnella1	0	0	0	35	0	0	0
Psychrilyobacter	16	0	0	0	0	0	0
Jeotgalicoccus	6	0	0	0	0	0	16
Oscillibacter	22	12	0	0	0	8	0
Megamonas	7	16	0	0	0	38	0
unidentified_Saccharimonadales	0	18	0	0	0	0	0
Blastococcus	0	0	0	0	5	27	0
Tyzzerella	15	0	0	0	0	6	0
Weeksella	15	0	0	0	0	0	0
Eubacterium	15	0	0	0	0	0	0
Lachnoclostridium	22	15	0	0	0	16	0
Papillibacter	14	0	0	0	0	6	0
Limibaculum	3	0	14	0	0	0	0
Ensifer	14	0	0	0	0	0	0
Planococcus	0	0	0	0	0	17	0
unidentified_SB-5	14	0	0	0	0	0	0
Pontibacter	4	0	14	0	0	0	0
Sulfuritalea	13	0	0	0	0	0	0
Gottschalkia	0	0	13	0	0	0	0
Haliangium	9	3	0	0	0	13	0
RBG-16-49-21	13	0	0	0	0	0	0
Marinilutecoccus	13	0	0	0	0	0	0
Rubrobacter	0	0	25	0	0	0	0
Rubrivivax	13	0	0	0	0	0	0
Gemmatimonas	13	0	0	0	0	0	0
Longivirga	16	0	0	0	0	0	0
Vulgatibacter	0	12	0	0	0	5	0
Veillonella	12	0	0	5	0	0	0
Blvii28_wastewater-sludge_group	12	0	0	0	0	0	0
Franconibacter	0	0	0	12	0	0	0
Sulfuricurvum	12	0	0	0	0	0	0
Aequorivita	0	0	12	0	0	0	0
Quadrisphaera	12	0	0	0	0	0	0
Prosthecobacter	12	0	0	0	0	0	0
Aeromicrobium	12	0	0	0	0	5	0
Lawsonella	0	12	0	0	0	4	2
Exiguobacterium	0	10	0	0	0	24	0
Holdemanella	8	12	0	0	0	4	0
Gardnerella	0	0	0	12	0	0	0
unidentified_Synergistaceae	4	0	0	0	0	17	0
Actibacterium	0	0	11	0	0	0	0
Micromonospora	3	0	0	0	0	11	0
Mogibacterium	14	0	0	0	0	0	0
Haloimpatiens	13	0	0	0	0	0	0
Pseudorhodoferax	11	0	0	0	0	0	0
Kushneria	0	0	16	0	0	0	0
Peptococcus	0	0	0	0	11	9	0
Prevotella_9	5	0	0	3	0	11	0
Hahella	11	0	0	0	0	0	0
unidentified_Hydrogenedensaceae	11	0	0	0	0	0	0
Sellimonas	0	7	0	0	0	11	0
Intestinibacter	11	0	0	0	0	8	0
Agathobacter	10	5	0	0	0	12	0
Sediminispirochaeta	10	0	0	0	0	0	0
unidentified_Thermodesulfobacter	10	0	0	0	0	0	0
SEEP-SRB1	10	0	0	0	0	0	0
Dechloromonas	0	0	0	10	0	0	0
CHKCI001	10	0	0	0	0	0	0
Subdoligranulum	4	4	0	0	0	10	0
[Eubacterium]_hallii_group	3	0	0	0	0	14	0
Parasutterella	4	0	0	0	0	10	0
Syntrophomonas	9	0	0	0	0	0	0
Aureimonas	0	9	0	0	0	0	0
Prevotellaceae_UCG-004	9	0	0	0	0	0	0
Anaerostipes	2	0	0	0	0	9	0
Intestinimonas	9	0	0	0	0	0	0
Pygmaiobacter	0	0	0	0	0	9	0
Catenibacterium	0	0	0	0	0	9	0
Prevotellaceae_Ga6A1_group	3	9	0	0	0	0	0
Conexibacter	9	0	0	0	0	2	0
Erysipelotrichaceae_UCG-003	2	5	0	0	7	12	0
Rhodovibrio	0	0	9	0	0	3	0
Acidaminococcus	8	0	0	0	0	0	0
Atopostipes	8	0	0	0	0	0	11
Phreatobacter	4	8	0	3	0	0	0
Synergistes	0	0	0	0	0	8	0
Sulfurospirillum	0	0	0	8	0	0	0
Polaromonas	0	0	0	10	0	0	0
Hymenobacter	0	0	0	0	8	0	0
Thiohalocapsa	8	0	0	0	0	0	0
unidentified_Prolixibacteraceae	8	0	0	0	0	0	0
Candidatus_Obscuribacter	8	0	0	0	0	0	0
Slackia	0	0	0	0	0	8	0
Candidatus_Moduliflexus	8	0	0	0	0	0	0
unidentified_Babeliaceae	7	0	0	0	0	0	0
Paludibacter	7	0	0	0	0	0	0
Plantibacter	0	0	0	0	0	7	0
Erwinia	0	0	0	12	0	0	0
Tessaracoccus	7	0	0	0	0	0	0
Fournierella	0	0	0	0	0	7	0
Roseburia	7	0	0	0	0	0	0
UCG-004	7	0	0	0	0	0	0
Catenisphaera	0	7	0	0	0	0	0
BSV13	0	0	0	11	0	0	0
Cellvibrio	0	5	0	0	0	7	0
Silicimonas	3	0	7	0	0	0	0
Tepidicella	0	0	0	0	0	7	0
Pseudolabrys	7	0	0	4	0	0	0
Rikenellaceae_RC9_gut_group	5	0	0	0	0	7	0
Desulforhabdus	6	0	0	0	0	0	0
Proteocatella	6	0	0	2	0	0	0
Pedobacter	6	2	3	0	0	0	0
Asaia	0	0	0	0	0	6	0
Brachymonas	0	0	0	0	6	0	0
Hungatella	0	0	0	0	0	6	0
[Ruminococcus]_torques_group	5	6	0	0	0	4	0
Barrientosiimonas	0	0	6	0	0	0	0
Leifsonia	0	0	0	6	0	0	0
Psychromonas	6	0	0	0	0	0	0
Caproiciproducens	8	0	0	0	0	0	0
Coprococcus	0	0	0	0	0	10	0
Anaerostignum	6	0	0	0	0	0	0
Hydrogenoanaerobacterium	0	6	0	0	0	0	0
Acetobacter	0	0	0	16	0	0	0
Spirochaeta_2	6	0	0	0	0	0	0
Alcaligenes	0	0	0	0	0	6	0
Chthonomonas	0	0	0	6	0	0	0
Lachnospiraceae_UCG-010	0	0	0	0	0	6	0
Aminomonas	6	0	0	0	0	0	0
unidentified_Thermodesulfovibrionia	0	0	0	5	0	0	0
Marvinbryantia	0	0	0	0	0	5	0
RB41	0	5	0	0	0	4	0
Sandaracinus	5	0	0	0	0	0	0
Paenibacillus	0	0	0	0	0	5	0
unidentified_Steroidobacteraceae	5	0	0	0	0	0	0
Sulfurovum	5	0	0	0	0	0	0
Paludicola	0	0	0	0	0	5	0
Xanthomonas	0	0	0	7	0	5	0
Aestuariimicrobium	5	0	0	0	0	0	0
Burkholderia-Caballeronia-Paraburkholderia	5	0	0	0	0	0	0
Rubritalea	0	5	0	0	0	0	0
DSSD61	0	5	0	0	0	0	0
Candidatus_Electrothrix	5	0	0	0	0	0	0
DMER64	0	0	0	0	0	5	0
Selenomonas	0	0	0	0	5	0	0
Lachnospiraceae_XPB1014_group	0	0	0	0	0	5	0
Anaerobiospirillum	0	0	0	0	0	5	0
Pseudorhodoplanes	0	0	0	5	0	0	0
Cellulosimicrobium	0	4	0	0	5	0	0
Coriobacteriaceae_UCG-002	5	0	0	0	0	0	0
Thalassobacillus	4	0	0	0	0	0	0
Atopobium	4	4	0	2	0	0	0
Friedmanniella	4	0	0	0	0	0	0
Iodobacter	0	0	0	4	0	0	0
Aquimonas	4	0	0	0	0	0	0
Methylomicrobium	0	0	0	4	0	0	0
Streptomyces	4	0	0	0	0	0	0
Dorea	0	0	0	0	0	4	0
Dongia	4	0	0	0	0	0	0
Silanimonas	4	0	0	0	0	0	0
Alkanindiges	0	0	0	6	0	0	0
Sphaerochaeta	4	0	0	0	0	3	0
unidentified_Solirubrobacteraceae	4	0	0	0	0	0	0
Haloplasma	4	0	0	0	0	0	0
Acaricomes	4	0	0	0	0	0	0
XBB1006	4	0	0	0	0	0	0
[Ruminococcus]_gauvreauii_group	0	0	0	0	0	6	0
Geminocystis_PCC-6308	0	0	0	4	0	0	0
Sulfurisoma	4	0	0	0	0	0	0
Enterovibrio	0	0	0	4	0	0	0
unidentified_Lachnospiraceae	4	0	0	0	0	0	0
Actinomycetospora	0	0	0	0	0	4	0
Desulfosarcina	4	0	0	0	0	0	0
Anaeromyxobacter	4	0	0	0	0	0	0
Rhodoplanes	4	0	0	0	0	0	0
[Clostridium]_innocuum_group	0	0	0	0	0	4	0
Ornithinimicrobium	0	0	0	4	0	0	0
Moheibacter	4	0	0	0	0	0	0
unidentified_Ruminococcaceae	0	0	0	0	0	4	0
Verrucomicrobium	0	0	0	0	0	4	0
Dyadobacter	0	3	0	0	0	0	0
Noviherbaspirillum	3	0	0	0	0	0	0
Cupriavidus	0	3	0	0	0	0	0
Sedimentibacter	3	0	0	0	0	0	0
Dolosigranulum	3	0	0	0	0	0	0
Muricoccus	0	3	0	0	0	0	0
Ferruginibacter	0	0	0	3	0	0	0
[Ruminococcus]_gnavus_group	3	0	0	0	0	0	0
Enterorhabdus	0	0	0	0	0	3	0
Pseudofulvimonas	0	0	3	0	0	0	0
Peredibacter	0	3	0	0	0	0	0
Laribacter	3	0	0	0	0	0	0
Negativibacillus	0	0	0	0	0	6	0
AqS1	0	0	3	0	0	0	0
Coraliomargarita	0	0	3	0	0	0	0
Ruminofilibacter	0	0	0	0	0	3	0
Cellulosilyticum	3	0	0	0	0	0	0
Planomicrobium	0	0	0	0	0	3	0
Alicycliphilus	0	0	0	5	0	0	0
Leuconostoc	0	0	0	2	3	0	0
unidentified_MBNT15	3	0	0	0	0	0	0
Flavonifractor	0	3	0	0	0	0	0
Domibacillus	0	0	0	0	0	3	0
Pannonibacter	5	0	0	0	0	0	0
Steroidobacter	0	2	0	0	0	0	0
Salinimicrobium	0	0	0	0	0	0	2
Dysgonomonas	0	0	0	2	0	0	0
Abiotrophia	0	0	0	0	2	0	0
Saccharopolyspora	0	0	0	0	0	2	0
Salinarimonas	0	0	2	0	0	0	0
unidentified_GIF3	2	0	0	0	0	0	0
Succinispira	2	0	0	0	0	0	0
Anoxybacillus	0	2	0	0	0	0	0
Vitellibacter	2	0	0	0	0	0	0
Kordiimonas	0	0	2	0	0	0	0
Candidatus_Nitrotoga	2	0	0	0	0	0	0
Vogesella	0	0	2	0	0	0	0
Sva0996_marine_group	2	0	0	0	0	0	0
Achromobacter	0	0	0	2	0	0	0
Halopeptonella	0	0	0	0	2	0	0
Altererythrobacter	0	0	0	2	0	0	0
Edaphobaculum	0	0	0	2	0	0	0
Microvirga	0	0	0	0	0	2	0
Citrifermentans	0	0	0	2	0	0	0
Lachnospira	0	2	0	0	0	0	0
unidentified_GammaPseudomonadota	0	0	2	0	0	0	0

## Sheet: Species
Table S3. Complete list of bacterial amplicon sequence variants (ASVs) was classified by taxonomy.
Group 1=Trichopodus sp., Group 2=Rastrelliger sp., Group 3=Mugil sp., Group 4=Oreochromis sp., Group 5=Euthynnus sp., Group 6=Channa sp., Group 7=Priacanthus sp.
Species	Group1	Group2	Group3	Group4	Group5	Group6	Group7
Tetragenococcus_halophilus	4792	58164	7820	0	310099	1375	283024
Tetragenococcus_muriaticus	0	15924	768	0	1007	88	49139
Weissella_jogaejeotgali	0	0	0	385	8830	0	0
Lactobacillus_namurensis	41	0	0	17589	10	0	0
Halomonas_garicola	75	0	0	0	0	0	6620
Lentibacillus_kimchii	243	0	3707	0	0	0	12788
Weissella_paramesenteroides	4	0	0	0	4971	0	0
Lactobacillus_acidipiscis	18	0	0	0	4227	0	0
Lentibacillus_juripiscarius	10	0	10184	0	0	0	0
Bacteroides_barnesiae	3453	356	161	0	0	24	0
Halomonas_sp_PV1	0	927	0	0	0	0	0
Chryseobacterium_hominis	0	728	0	0	0	0	0
Lactobacillus_intestinalis	0	584	0	3	0	0	0
Clostridiales_bacterium_CIEAF_020	621	0	18	0	0	0	0
Bacteroidota_bacterium_N2	0	0	0	484	0	0	0
Photobacterium_damselae	32	229	0	0	47	2	435
Cetobacterium_ceti	45	0	1092	0	0	5	42
Corynebacterium_variabile	755	0	0	0	223	0	0
Niastella_sp_HME8655	0	0	0	385	0	0	0
Fusobacteriaceae_bacterium_F3	49	0	791	0	0	0	0
Lentibacillus_halophilus	0	0	833	0	0	0	0
Syntrophobacterales_bacterium_Delta_03	323	0	0	0	0	0	0
Weissella_ceti	0	317	0	5	4	7	120
Psychrobacter_celer	0	314	0	0	0	0	0
Lentibacillus_sp	0	0	640	0	0	0	0
Photobacterium_leiognathi	0	298	74	0	0	8	307
Pelomonas_puraquae	0	0	0	37	0	0	271
Bacillaceae_bacterium_AS5-7	0	0	593	0	0	0	0
Rothia_sp_KSUM_10	6	243	0	4	0	0	0
Acidipropionibacterium_acidipropionici	0	0	0	0	234	0	0
Moraxella_atlantae	0	0	0	0	0	0	229
GammaPseudomonadota_bacterium_RBG_16_37_9	226	0	0	0	0	0	0
Wohlfahrtiimonas_chitiniclastica	149	0	367	0	0	0	0
Halomonas_elongata	0	0	0	0	0	0	214
Bacteroides_sp_Marseille-P3108	196	0	0	0	0	0	0
Corynebacterium_sp_HL99	0	0	0	0	0	0	317
Halomonas_sp_SP1-3	18	0	0	0	0	0	357
Streptococcus_parauberis	0	0	0	26	203	4	0
Hyphomicrobium_facile	0	0	0	175	0	0	0
Moellerella_wisconsensis	0	0	0	506	0	0	0
Chromatiaceae_bacterium_MTPP2IF163	172	0	0	0	0	0	0
Flavobacterium_lindanitolerans	0	163	0	0	0	0	0
Rhodovulum_sp_JZ3A21	0	0	0	0	0	0	223
Ignatzschineria_indica	189	0	0	0	0	0	0
Poterioochromonas_sp_DS	0	0	0	150	0	0	0
Neisseria_oralis	0	0	0	0	150	0	0
Carnobacterium_divergens	0	0	0	380	127	0	0
Streptococcus_iniae	0	27	0	0	0	0	148
Deinococcus_geothermalis	0	0	0	0	0	0	197
Treponema_zuelzerae	150	0	0	0	0	0	0
Weissella_viridescens	0	0	0	370	0	0	0
bacterium_NLAE-zl-C313	138	0	0	0	0	0	0
Peptoniphilus_stercorisuis	0	135	0	0	0	6	0
Bacillus_horikoshii	127	0	0	0	0	0	0
Bacillus_thermolactis	0	0	0	0	0	0	123
Treponema_medium	0	0	0	0	122	0	0
candidate_division_TM6_bacterium_GW2011_GWF2_37_49	122	0	0	10	0	0	0
Rhodobacter_blasticus	203	0	0	0	0	0	0
Pararheinheimera_soli	0	0	0	0	114	0	0
Methylobacillus_flagellatus	0	112	0	0	0	0	0
Lactobacillus_sp_Tporo2	0	0	0	0	108	0	0
Capnocytophaga_leadbetteri	0	0	0	0	103	0	0
Roseomonas_rubra	102	0	0	0	0	0	0
Synechococcus_sp_RS9916	19	0	200	0	0	0	0
bacterium_YC-ZSS-LKJ53	0	0	0	0	0	0	126
Corynebacterium_matruchotii	0	0	0	0	101	0	0
Corynebacterium_sp_ED61	34	0	0	0	101	0	0
bacterium_enrichment_culture_clone_DPF35	103	3	0	0	0	20	0
Paracraurococcus_sp	0	0	0	0	0	0	96
Lactobacillus_iners	88	0	0	0	0	0	0
Halomonas_jeotgali	18	0	0	0	0	0	101
Clostridium_sp_Cas15	106	0	0	5	0	0	0
Leucobacter_tardus	0	83	0	0	0	0	0
bacterium_QTYC46b	163	0	0	0	57	0	0
bacterium_B0089	0	0	0	0	0	0	77
Arcticibacter_pallidicorallinus	0	0	0	0	76	0	0
Corynebacterium_tuberculostearicum	30	88	0	0	63	0	0
Carnobacterium_maltaromaticum	0	0	0	19	72	0	0
Cloacibacillus_porcorum	139	0	0	0	0	0	0
Gaiella_sp_EBR4-RS1	54	8	0	0	69	0	0
Fusobacterium_sp_RMA_1065	75	0	0	0	0	0	0
Simplicispira_sp_enrichment_culture	40	0	0	0	0	0	66
Gordonia_phosphorivorans	0	0	0	0	93	0	0
soil_bacterium_WWH121	62	0	0	0	0	0	0
Cetobacterium_sp_ZOR0034	0	0	0	166	0	0	0
Acidobacteria_bacterium_ADurb.Bin051	60	0	0	0	0	0	0
Luteimonas_aestuarii	60	0	0	0	0	0	0
Spirochaeta_sp	56	0	0	0	0	0	0
Dehalobacter_sp_12DCB1	55	23	0	0	0	74	0
Comamonas_terrigena	0	0	0	0	0	0	55
Nannochloropsis_gaditana	55	0	0	0	0	0	0
Fusobacterium_sp_Marseille-P3599	101	0	0	0	0	0	0
Clostridium_oceanicum	0	0	0	0	55	0	0
Spirochetales_bacterium_enrichment_culture_clone_D2CL_Bac_16S_Clone1	54	0	0	0	0	0	0
Rhodobacteraceae_bacterium_WDS4C29	0	0	0	0	0	0	54
Chryseobacterium_piscium	0	0	0	0	0	0	52
Prosthecomicrobium_hirschii	0	0	0	50	0	0	0
bacterium_enrichment_culture_clone_B213(2011)	50	0	0	0	0	0	0
iron-reducing_bacterium_enrichment_culture_clone_HN117	49	4	0	0	0	11	0
Chlorobi_bacterium_OLB6	49	0	0	0	0	0	0
Helicobacter_rodentium	49	0	0	0	0	0	0
Candidatus_Berkelbacteria_bacterium_RIFOXYA2_FULL_43_10	51	0	0	0	0	0	0
Lactobacillus_oligofermentans	46	0	0	0	0	0	0
delta_proteobacterium_enrichment_culture_clone_AP-FeEnrich12	46	0	0	0	0	0	0
Acinetobacter_marinus	43	0	0	0	0	0	0
Lactobacillus_sp_MbBipro17	0	0	0	0	43	0	0
Bacteroides_plebeius	9	6	0	0	0	59	0
Porphyromonas_sp_oral_clone_HF001	0	0	0	0	41	0	0
Prevotella_melaninogenica	0	0	0	0	41	0	0
Pseudoxanthomonas_mexicana	41	0	0	0	27	0	0
Acinetobacter_ursingii	11	0	0	0	25	0	41
Tetrasphaera_australiensis	45	0	0	0	0	0	0
Bacteroides_coprophilus	40	0	0	0	0	6	0
Porphyromonas_gingivalis	0	0	0	0	40	0	0
Clostridium_sp_6-31	0	7	0	0	0	62	0
Wohlfahrtiimonas_larvae	0	0	0	0	0	0	38
Tissierella_sp	37	0	0	0	0	0	0
Acidobacteria_bacterium_WX27	37	0	0	0	0	8	0
bacterium_YC-ZSS-LKJ159	0	0	36	0	0	0	0
Gemmobacter_aquaticus	33	0	0	0	0	0	36
Prevotella_amnii	7	0	0	36	0	0	0
Bacteroides_caecicola	0	15	0	0	0	39	0
Bacteroides_sp_CannelCatfish9	35	0	0	2	0	0	0
Omnitrophica_bacterium_RIFOXYB12_FULL_50_7	35	0	0	0	0	0	0
bacterium_YC-LK-LKJ22	35	0	0	0	0	0	0
Bifidobacterium_adolescentis	5	17	0	0	0	55	0
Enterococcus_cecorum	33	0	0	0	0	0	0
Brevibacterium_pityocampae	12	0	0	0	33	0	0
Rothia_aeria	0	0	0	0	32	0	0
Luteococcus_peritonei	31	0	0	0	16	0	0
iron-reducing_bacterium_enrichment_culture_clone_FEA_2_A6	31	0	0	0	0	0	0
Bacteroides_caecigallinarum	3	7	0	0	0	49	0
Treponema_socranskii	0	0	0	0	30	0	0
bacterium	0	0	0	67	0	0	0
Dialister_sp_Marseille-P5638	0	9	0	0	0	31	0
bacterium_enrichment_culture_clone_B18(2011)	29	0	0	0	0	0	0
Clostridium_moniliforme	0	0	0	0	28	0	0
Chryseobacterium_chengduensis	0	0	0	3	28	0	0
Luteimonas_marina	0	0	0	0	28	0	0
Rothia_kristinae	0	0	0	0	27	0	0
bacterium_	27	0	0	0	0	0	0
Meiothermus_silvanus	0	3	0	0	0	45	0
Chloroflexi_bacterium_ET1	27	0	0	0	0	0	0
Rhodococcus_hoagii	0	0	0	0	0	0	27
swine_effluent_bacterium_CHNDP41	0	0	0	0	0	0	46
Erysipelothrix_rhusiopathiae	0	0	0	0	26	0	0
Tetragenococcus_solitarius	0	0	0	3	25	0	0
Roseomonas_sp_6A9N4	38	0	0	0	0	0	0
Burkholderiales_bacterium_Beta_02	36	2	0	0	0	0	0
Comamonas_sediminis	29	0	0	0	0	0	0
Roseomonas_cervicalis	23	0	0	0	0	0	0
Clostridium_sp_enrichment_culture_clone_VanCtr93	23	0	0	0	0	0	0
Koukoulia_aurantiaca	23	0	4	0	0	0	0
Legionella_sp_LHG-1BW4	0	0	0	0	0	0	22
Salinarimonas_sp_GCR3139	0	0	0	0	22	0	0
Clostridium_bovipellis	22	0	0	0	0	0	0
Aquihabitans_daechungensis	21	0	0	0	0	0	0
Desulfomicrobium_sp_enrichment_culture_clone_LDC-15	21	0	0	0	0	0	0
Bacteroides_sp_Marseille-P3166	28	14	0	0	0	9	0
Luteimonas_padinae	21	0	0	15	0	0	0
Bacteroides_salanitronis	0	6	0	0	0	45	0
Synergistales_bacterium_Syner_01	20	0	0	0	0	0	0
Coriobacteriaceae_bacterium_SNR48-44	22	0	0	0	0	0	0
Chloroflexi_bacterium_RBG_13_46_14	19	0	0	0	0	0	0
Polynucleobacter_difficilis	0	0	0	0	19	0	0
Floricoccus_penangensis	0	0	0	0	0	0	19
Tranquillimonas_alkanivorans	0	0	19	0	0	0	0
endosymbiont_of_Naegleria_clarki	19	0	0	0	0	0	0
'Hevea_brasiliensis'_phytoplasma	18	0	0	0	0	0	0
Salinicoccus_alkaliphilus	0	18	0	0	0	0	0
Bacillota_bacterium_ZOR0006	0	0	0	32	0	0	0
Bacillus_sp_L-bf-R2A-30.3	18	0	0	0	0	0	0
Comamonas_aquatica	0	0	18	5	0	0	0
bacterium_enrichment_culture_clone_B126(2011)	33	0	0	0	0	0	0
Lactobacillus_agilis	0	0	0	41	0	0	0
Arcobacter_butzleri	17	0	0	0	0	0	0
Anaerobium_acetethylicum	0	0	0	0	0	16	0
bacterium_str._51885	16	0	0	0	0	0	0
Clostridium_sp_enrichment_culture_clone_NHT37	0	0	0	26	0	21	0
Candidatus_Arthromitus_sp_SFB-mouse-NL	0	6	0	0	0	16	0
Propionibacterium_sp_oral_taxon_193	0	0	0	0	0	0	15
[Clostridium]_colinum	15	0	0	0	0	0	0
Parabacteroides_gordonii	0	0	0	0	0	15	0
Weeksella_sp_FF8	15	0	0	0	0	0	0
benzene_mineralizing_consortium_clone_SB-5	14	0	0	0	0	0	0
Candidatus_Berkelbacteria_bacterium_CG1_02_42_45	14	0	0	0	0	0	0
Clostridium_sp_14AAG2-ana7-2	14	0	0	0	0	0	0
Nocardioides_taihuensis	14	0	0	0	0	0	0
Corynebacterium_imitans	0	0	0	0	0	14	0
Pseudaeromonas_sharmana	0	0	0	36	0	0	0
Moraxella_osloensis	14	0	0	0	0	0	0
Lysobacter_xinjiangensis	0	14	0	0	0	0	0
Pontibacter_actiniarum	0	0	14	0	0	0	0
Megasphaera_paucivorans	13	0	0	0	0	0	0
bacterium_enrichment_culture_clone_B157(2011)	13	0	0	0	0	0	0
Clostridium_butyricum	13	0	0	0	0	0	0
bacterium_enrichment_culture_clone_Anammox_2	13	0	0	0	0	0	0
Naumannella_sp_ID2617S	13	0	0	0	0	0	0
Deinococcus_antarcticus	0	0	0	9	13	0	0
Lactobacillus_mucosae	0	0	0	24	0	0	0
Aggregatibacter_segnis	0	0	0	0	12	0	0
Aequorivita_sp_enrichment_culture_clone_B3-5	0	0	12	0	0	0	0
Dietzia_timorensis	0	0	0	0	0	12	0
Megasphaera_stantonii	0	12	0	0	0	0	0
Candidatus_Halomonas_phosphatis	11	0	0	0	0	0	0
Chryseobacterium_salipaludis	8	0	0	16	0	0	0
Kushneria_sinocarnis	0	0	16	0	0	0	0
Cutibacterium_granulosum	0	0	0	2	0	15	0
Roseomonas_sp_S2-87	11	0	0	0	0	0	0
Chlorophyta_symbiont_of_Lubomirskia_sp	11	0	0	0	0	0	0
Candidatus_Hydrogenedentes_bacterium_ADurb.Bin101	11	0	0	0	0	0	0
Eubacteriaceae_bacterium_BL-152	14	0	0	0	0	0	0
Chloropicon_primus	0	0	0	0	0	0	11
Peptococcus_simiae	0	0	0	0	11	0	0
Clostridium_frigidicarnis	11	0	0	0	0	0	0
Parasutterella_secunda	0	0	0	0	0	10	0
Desulfobacteraceae_bacterium	10	0	0	0	0	0	0
Phenylobacterium_koreense	0	10	0	0	0	0	0
Corynebacterium_falsenii	9	0	0	0	10	0	0
Chloroflexi_bacterium_RBG_13_46_9	10	0	0	0	0	0	0
Picochlorum_sp_'soloecismus'	10	0	0	0	0	0	0
delta_proteobacterium_WX81	10	0	0	0	0	0	0
Bacteroides_paurosaccharolyticus	0	0	0	15	0	0	0
Mesomycoplasma_moatsii	0	9	0	0	0	0	0
Fusobacterium_periodonticum	9	0	0	0	0	0	0
bacterium_enrichment_culture_clone_B197(2011)	0	0	0	9	0	0	0
Weissella_ghanensis	0	0	0	9	0	0	0
Bacteroidales_bacterium_6E	8	0	0	0	0	0	0
Cloacibacillus_evryensis	15	0	0	0	0	6	0
Polaromonas_sp	0	0	0	8	0	0	0
Ignatzschineria_ureiclastica	8	0	0	0	0	0	0
bacterium_UASB14	8	0	0	0	0	0	0
Trachydiscus_minutus	8	0	0	5	0	0	0
[Collinsella]_massiliensis	0	0	0	0	0	7	0
Chryseobacterium_sp_LW-NC3	0	0	0	7	0	0	0
Afipia_genosp_14	0	7	0	4	0	0	0
Roseburia_intestinalis	7	0	0	0	0	0	0
Tessaracoccus_flavescens	7	0	0	0	0	0	0
bacterium_enrichment_culture_clone_M137	0	7	0	0	0	3	0
Lachnoclostridium_phocaeense	0	7	0	0	0	5	0
bacterium_enrichment_culture_clone_E12	0	0	0	11	0	0	0
Bifidobacterium_longum	0	5	0	0	0	7	0
candidate_division_TM6_bacterium_GW2011_GWE2_42_60	7	0	0	0	0	0	0
Lachnospiraceae_bacterium_GAM79	7	0	0	0	0	0	0
Pseudomonas_caeni	0	0	0	0	6	0	0
Coprococcus_catus	0	0	0	0	0	6	0
Psychromonas_arctica	6	0	0	0	0	0	0
Mordavella_sp_Marseille-P3756	0	0	0	0	0	6	0
Bacteroides_dorei	0	6	0	0	0	0	0
Pseudomonas_thermotolerans	0	0	0	0	0	0	6
Lactobacillus_sp_TS3	0	0	0	10	0	0	0
Chryseobacterium_chaponense	0	0	0	9	0	0	0
Alistipes_putredinis	0	0	0	0	0	6	0
Chryseobacterium_sp_A1-ST2	0	0	0	12	0	0	0
Selenomonadales_bacterium_Marseille-P2399	0	6	0	0	0	0	0
Flavobacterium_cloacae	0	0	0	0	6	0	0
Lactococcus_piscium	0	0	0	12	6	0	0
Anaerococcus_nagyae	6	0	0	0	0	0	0
Rubritalea_sp_YM29-130	0	5	0	0	0	0	0
Alloprevotella_tannerae	0	0	0	0	5	0	0
Xanthomonas_albilineans	0	0	0	7	0	0	0
Hypsibius_dujardini	5	0	0	0	0	0	0
bacterium_enrichment_culture_clone_C11	0	0	0	5	0	0	0
Flavobacterium_phocarum	0	0	0	7	0	0	0
Megasphaera_elsdenii	0	5	0	0	0	0	0
Veillonella_montpellierensis	0	0	0	5	0	0	0
Blastococcus_aggregatus	0	0	0	0	5	0	0
Lachnospiraceae_bacterium_COE1	5	0	0	0	0	0	0
Clostridiales_bacterium_Marseille-P2846	0	0	0	0	0	5	0
candidate_division_WS6_bacterium_GW2011_GWC2_36_7	4	0	0	0	0	0	0
Lactococcus_raffinolactis	0	0	0	4	0	0	0
AlphaPseudomonadota_bacterium	4	3	0	0	0	0	0
Euglena_granulata	4	0	0	0	0	0	0
Bacteroides_coprocola	3	0	0	0	0	4	0
Fannyhessea_vaginae	0	4	0	2	0	0	0
Blautia_faecis	0	0	0	0	0	4	0
swine_manure_bacterium_37-5	4	0	0	0	0	0	0
Ruminococcus_sp_N15.MGS-57	4	0	0	0	0	0	0
[Clostridium]_leptum	0	0	0	0	0	4	0
Blautia_obeum	0	0	0	0	0	4	0
Dorea_formicigenerans	0	0	0	0	0	4	0
Roseomonas_genomospecies_5	4	0	2	0	0	0	0
Corynebacterium_durum	0	0	0	0	0	4	0
Eubacterium_ramulus	4	0	0	0	0	0	0
bacterium_enrichment_culture_clone_Ecwsrb026	4	0	0	0	0	0	0
Pirellula_sp	3	0	0	0	0	0	0
Desulfovibrio_cuneatus	3	0	0	0	0	0	0
Candidatus_Saccharibacteria_bacterium_UB2523	0	3	0	0	0	0	0
Sphingobacterium_mizutaii	0	0	0	3	0	0	0
Rothia_amarae	0	3	0	0	0	0	0
Solirubrobacterales_bacterium_67-14	3	0	0	0	0	0	0
Phreatobacter_cathodiphilus	0	0	0	3	0	0	0
DeltaPseudomonadota_bacterium_CSP1-8	3	0	0	0	0	0	0
Bacteroides_stercoris	3	0	0	0	0	0	0
Roseomonas_sp_CPCC_100079	0	3	0	0	0	0	0
Bdellovibrio_sp_MPA	0	3	0	0	0	0	0
Bacteroides_massiliensis	2	0	0	0	0	0	0
Dehalococcoidia_bacterium_SCGC_AB-540-C11	2	0	0	0	0	0	0
Mychonastes_jurisii	2	0	0	0	0	0	0
Bacillus_malikii	0	0	0	0	0	2	0
Pseudoxanthomonas_jiangsuensis	0	2	0	0	0	0	0
Vogesella_lacus	0	0	2	0	0	0	0
Bacteroides_finegoldii	2	0	0	0	0	0	0
bacterium_enrichment_culture_clone_25(2013)	0	0	2	0	0	0	0
Flavobacterium_suncheonense	0	0	0	0	2	0	0
Clostridium_ljungdahlii	0	2	0	0	0	0	0
Bacillus_coagulans	2	0	0	0	0	0	0
Succinispira_mobilis	2	0	0	0	0	0	0
Saccharopolyspora_rectivirgula	0	0	0	0	0	2	0
Bacteroides_fragilis	0	0	0	0	0	2	0
Xanthomonas_sp_NBRC_14591	0	0	0	2	0	0	0
Deinococcus_xinjiangensis	0	0	0	2	0	0	0
Collinsella_stercoris	2	0	0	0	0	0	0
bacterium_enrichment_culture_clone_D8	2	0	0	0	0	0	0
Thermomonas_brevis	0	0	0	2	0	0	0
Oscillatoriales_cyanobacterium_HF1	0	0	0	2	0	0	0
