# Supplementary material for: Great Diversity of Bacterial Microbiota in Thai Local Food: “Tai-Pla”, the Salty Fermented Fish-Entrail Sauce
Source: Foods. 2025 Nov 29;14(23):4104. doi: 10.3390/foods14234104 (PMC12692573; doi:10.3390/foods14234104)
Supplement: Supplementary file 1 [file foods-14-04104-s001.zip › Table S4.xlsx]

## Sheet: Shared ASV
Table S4. List of amplicon sequence variants (ASVs) indicates shared and unique ASVs among tai-pla samples. (k;Kingdom, p;Phylum, c;Class, o;Order, f;Family, g;Genus, s;Species)
Group 1=Trichopodus sp., Group 2=Rastrelliger sp., Group 3=Mugil sp., Group 4=Oreochromis sp., Group 5=Euthynnus sp., Group 6=Channa sp., Group 7=Priacanthus sp.
#ASV ID	Taxonomy	Group1	Group2	Group3	Group4	Group5	Group6	Group7
ASV71	k__Bacteria;p__Actinobacteriota;c__Actinomycetota;o__Propionibacteriales;f__Propionibacteriaceae;g__Cutibacterium	1002	483	30	28	544	535	215

## Sheet: Group 1 unique ASVs
Table S4. List of amplicon sequence variants (ASVs) indicates shared and unique ASVs among tai-pla samples. (k;Kingdom, p;Phylum, c;Class, o;Order, f;Family, g;Genus, s;Species)
Group 1=Trichopodus sp., Group 2=Rastrelliger sp., Group 3=Mugil sp., Group 4=Oreochromis sp., Group 5=Euthynnus sp., Group 6=Channa sp., Group 7=Priacanthus sp.
#ASV ID	Taxonomy	Group1	Group2	Group3	Group4	Group5	Group6	Group7
ASV65	k__Bacteria;p__Bacillota;c__Bacilli;o__Lactobacillales;f__Lactobacillaceae;g__Latilactobacillus;s__	3118	0	0	0	0	0	0
ASV78	k__Bacteria;p__Bacillota;c__Clostridia;o__Clostridiales;f__Clostridiaceae;g__Clostridium_sensu_stricto_1	2411	0	0	0	0	0	0
ASV80	k__Bacteria;p__Actinobacteriota;c__Actinomycetota;o__PeM15;f__;g__;s__	2392	0	0	0	0	0	0
ASV84	k__Bacteria;p__Bacillota;c__Clostridia;o__Clostridiales;f__Clostridiaceae;g__Clostridium_sensu_stricto_1	2246	0	0	0	0	0	0
ASV89	k__Bacteria;p__Bacillota;c__Clostridia;o__Peptostreptococcales-Tissierellales;f__Peptostreptococcaceae;g__Romboutsia	2035	0	0	0	0	0	0
ASV104	k__Bacteria;p__Actinobacteriota;c__Actinomycetota;o__PeM15;f__;g__;s__	1445	0	0	0	0	0	0
ASV113	k__Bacteria;p__Actinobacteriota;c__Actinomycetota;o__Micrococcales;f__Intrasporangiaceae	1227	0	0	0	0	0	0
ASV137	k__Bacteria;p__Bacillota;c__Clostridia;o__Peptostreptococcales-Tissierellales;f__Peptostreptococcaceae;g__Romboutsia	912	0	0	0	0	0	0
ASV143	k__Bacteria;p__Verrucomicrobiota;c__Chlamydiae;o__Chlamydiales;f__Parachlamydiaceae;g__Neochlamydia;s__	880	0	0	0	0	0	0
ASV152	k__Bacteria;p__Actinobacteriota;c__Actinomycetota;o__Corynebacteriales;f__Mycobacteriaceae;g__Mycobacterium	843	0	0	0	0	0	0
ASV163	k__Bacteria;p__Pseudomonadota;c__AlphaPseudomonadota;o__Rhodobacterales;f__Rhodobacteraceae;g__Paracoccus	765	0	0	0	0	0	0
ASV170	k__Bacteria;p__Bacillota;c__Clostridia;o__Oscillospirales;f__Oscillospiraceae;g__NK4A214_group;s__	731	0	0	0	0	0	0
ASV180	k__Bacteria;p__Patescibacteria;c__Berkelbacteria;o__;f__;g__;s__	671	0	0	0	0	0	0
ASV183	k__Bacteria;p__Acidobacteriota;c__Vicinamibacteria;o__Subgroup_17;f__;g__;s__	645	0	0	0	0	0	0
ASV184	k__Bacteria;p__Thermodesulfobacter;c__Desulfovibrionia;o__Desulfovibrionales;f__Desulfovibrionaceae;g__Desulfovibrio;s__bacterium_'New_Zealand_D'	645	0	0	0	0	0	0
ASV200	k__Bacteria;p__Bacteroidota;c__Bacteroidia;o__Bacteroidales	557	0	0	0	0	0	0
ASV216	k__Bacteria;p__WS2;c__;o__;f__;g__;s__	487	0	0	0	0	0	0
ASV222	k__Bacteria;p__Bacillota;c__unidentified_Bacillota;o__DTU014;f__;g__;s__	473	0	0	0	0	0	0
ASV224	k__Bacteria;p__Bacillota;c__Clostridia;o__Oscillospirales;f__Oscillospiraceae	473	0	0	0	0	0	0
ASV235	k__Bacteria;p__Bacillota;c__Clostridia;o__Peptostreptococcales-Tissierellales;f__Peptostreptococcaceae;g__Paraclostridium	442	0	0	0	0	0	0
ASV236	k__Bacteria;p__Bacillota;c__Bacilli;o__Erysipelotrichales;f__Erysipelotrichaceae	440	0	0	0	0	0	0
ASV237	k__Bacteria;p__Bacteroidota;c__Bacteroidia;o__Bacteroidales;f__Muribaculaceae;g__;s__	440	0	0	0	0	0	0
ASV238	k__Bacteria;p__Pseudomonadota;c__GammaPseudomonadota;o__Steroidobacterales;f__Steroidobacteraceae;g__;s__	435	0	0	0	0	0	0
ASV239	k__Bacteria;p__Pseudomonadota;c__AlphaPseudomonadota;o__Rhodobacterales;f__Rhodobacteraceae;g__Paracoccus	434	0	0	0	0	0	0
ASV241	k__Bacteria;p__Actinobacteriota;c__Actinomycetota;o__KIST-JJY010;f__;g__;s__	431	0	0	0	0	0	0
ASV244	k__Bacteria;p__Thermodesulfobacter;c__Desulfobulbia;o__Desulfobulbales;f__Desulfocapsaceae;g__Desulfoprunum	424	0	0	0	0	0	0
ASV253	k__Bacteria;p__Pseudomonadota;c__GammaPseudomonadota;o__Enterobacterales;f__Enterobacteriaceae;g__Escherichia-Shigella	398	0	0	0	0	0	0
ASV255	k__Bacteria;p__Pseudomonadota;c__GammaPseudomonadota;o__Xanthomonadales;f__Lysobacteraceae;g__Luteimonas	391	0	0	0	0	0	0
ASV256	k__Bacteria;p__Patescibacteria;c__Saccharimonadia;o__Saccharimonadales;f__;g__;s__	390	0	0	0	0	0	0
ASV261	k__Bacteria;p__Synergistota;c__Synergistia;o__Synergistales;f__Synergistaceae;g__Cloacibacillus	387	0	0	0	0	0	0
ASV268	k__Bacteria;p__Planctomycetota;c__Planctomycetes;o__Pirellulales;f__Pirellulaceae;g__;s__	378	0	0	0	0	0	0
ASV275	k__Bacteria;p__Bacillota;c__Bacilli;o__Lactobacillales;f__Lactobacillaceae;g__Dellaglioa	370	0	0	0	0	0	0
ASV277	k__Bacteria;p__Thermodesulfobacter;c__Desulfovibrionia;o__Desulfovibrionales;f__Desulfovibrionaceae;g__Desulfovibrio	370	0	0	0	0	0	0
ASV279	k__Bacteria;p__Bacillota;c__Bacilli;o__Lactobacillales;f__Lactobacillaceae;g__Latilactobacillus;s__	368	0	0	0	0	0	0
ASV281	k__Bacteria;p__Verrucomicrobiota;c__Verrucomicrobiae;o__Verrucomicrobiales;f__Akkermansiaceae;g__Akkermansia	366	0	0	0	0	0	0
ASV285	k__Bacteria;p__Actinobacteriota;c__Actinomycetota;o__PeM15;f__;g__;s__	356	0	0	0	0	0	0
ASV287	k__Bacteria;p__Pseudomonadota;c__GammaPseudomonadota;o__Enterobacterales;f__Enterobacteriaceae;g__Escherichia-Shigella	344	0	0	0	0	0	0
ASV289	k__Bacteria;p__Bacillota;c__Clostridia;o__Lachnospirales;f__Lachnospiraceae;g__[Eubacterium]_ruminantium_group;s__	336	0	0	0	0	0	0
ASV294	k__Bacteria;p__Bacteroidota;c__Bacteroidia;o__Flavobacteriales;f__Flavobacteriaceae	331	0	0	0	0	0	0
ASV298	k__Bacteria;p__Pseudomonadota;c__GammaPseudomonadota;o__Xanthomonadales;f__Lysobacteraceae;g__Stenotrophomonas	326	0	0	0	0	0	0
ASV303	k__Bacteria;p__Actinobacteriota;c__Actinomycetota;o__PeM15;f__;g__;s__	318	0	0	0	0	0	0
ASV304	k__Bacteria;p__Verrucomicrobiota	318	0	0	0	0	0	0
ASV307	k__Bacteria;p__Bacillota;c__unidentified_Bacillota;o__DTU014;f__;g__;s__	314	0	0	0	0	0	0
ASV308	k__Bacteria;p__Bacillota;c__Bacilli;o__Erysipelotrichales;f__Erysipelotrichaceae;g__Turicibacter;s__	312	0	0	0	0	0	0
ASV319	k__Bacteria;p__Bacillota;c__Bacilli;o__Erysipelotrichales;f__Erysipelotrichaceae	294	0	0	0	0	0	0
ASV322	k__Bacteria;p__Bacillota;c__TSAC18;o__;f__;g__;s__	288	0	0	0	0	0	0
ASV323	k__Bacteria;p__Verrucomicrobiota;c__Verrucomicrobiae;o__Verrucomicrobiales;f__Akkermansiaceae;g__Akkermansia	288	0	0	0	0	0	0
ASV324	k__Bacteria;p__Pseudomonadota;c__AlphaPseudomonadota;o__Rhizobiales;f__Hyphomicrobiaceae	286	0	0	0	0	0	0
ASV329	k__Bacteria;p__Pseudomonadota;c__GammaPseudomonadota;o__Chromatiales;f__Chromatiaceae	283	0	0	0	0	0	0
ASV330	k__Bacteria;p__Bacillota;c__Clostridia;o__Lachnospirales;f__Lachnospiraceae	278	0	0	0	0	0	0
ASV331	k__Bacteria;p__Verrucomicrobiota;c__Verrucomicrobiae;o__Verrucomicrobiales;f__Verrucomicrobiaceae;g__;s__	277	0	0	0	0	0	0
ASV334	k__Bacteria;p__Pseudomonadota;c__GammaPseudomonadota;o__Pseudomonadales;f__Moraxellaceae;g__Acinetobacter	276	0	0	0	0	0	0
ASV336	k__Bacteria;p__Bacillota;c__Clostridia;o__Lachnospirales;f__Lachnospiraceae;g__GCA-900066575;s__	275	0	0	0	0	0	0
ASV337	k__Bacteria;p__Pseudomonadota;c__GammaPseudomonadota;o__SZB30;f__;g__;s__	275	0	0	0	0	0	0
ASV338	k__Bacteria;p__NKB15;c__;o__;f__;g__;s__	275	0	0	0	0	0	0
ASV339	k__Bacteria;p__Thermodesulfobacter;c__Syntrophia;o__Syntrophales;f__unidentified_Syntrophales;g__unidentified_Syntrophales;s__Syntrophobacterales_bacterium_Delta_03	273	0	0	0	0	0	0
ASV340	k__Bacteria;p__Thermodesulfobacter;c__Syntrophia;o__Syntrophales;f__;g__;s__	273	0	0	0	0	0	0
ASV341	k__Bacteria;p__Thermodesulfobacter;c__Desulfobulbia;o__Desulfobulbales;f__Desulfocapsaceae;g__Desulfoprunum	273	0	0	0	0	0	0
ASV344	k__Bacteria;p__Verrucomicrobiota	269	0	0	0	0	0	0
ASV345	k__Bacteria;p__Bacillota;c__Clostridia;o__Peptostreptococcales-Tissierellales;f__Peptostreptococcaceae;g__Paeniclostridium	269	0	0	0	0	0	0
ASV348	k__Bacteria;p__Pseudomonadota;c__GammaPseudomonadota;o__Enterobacterales;f__Enterobacteriaceae;g__Escherichia-Shigella	264	0	0	0	0	0	0
ASV355	k__Bacteria;p__Patescibacteria	259	0	0	0	0	0	0
ASV359	k__Bacteria;p__Verrucomicrobiota;c__Verrucomicrobiae;o__Verrucomicrobiales;f__Akkermansiaceae;g__Akkermansia	256	0	0	0	0	0	0
ASV370	k__Bacteria;p__Bacillota;c__unidentified_Bacillota;o__Oscillospirales;f__Ruminococcaceae;g__;s__	247	0	0	0	0	0	0
ASV372	k__Bacteria;p__Bacillota;c__Clostridia;o__Clostridiales;f__Clostridiaceae;g__Clostridium_sensu_stricto_2	246	0	0	0	0	0	0
ASV375	k__Bacteria;p__Bacteroidota;c__Bacteroidia;o__Bacteroidales;f__Muribaculaceae;g__;s__	245	0	0	0	0	0	0
ASV376	k__Bacteria;p__Thermodesulfobacter;c__Syntrophia;o__Syntrophales;f__;g__;s__	244	0	0	0	0	0	0
ASV389	k__Bacteria;p__Bacillota;c__BRH-c20a	238	0	0	0	0	0	0
ASV391	k__Bacteria;p__Bacillota;c__Clostridia;o__Lachnospirales;f__Lachnospiraceae;g__Lachnospiraceae_UCG-006;s__	237	0	0	0	0	0	0
ASV393	k__Bacteria;p__Bacteroidota;c__Bacteroidia;o__Bacteroidales;f__Muribaculaceae;g__;s__	236	0	0	0	0	0	0
ASV397	k__Bacteria;p__Pseudomonadota;c__AlphaPseudomonadota;o__Azospirillales;f__Azospirillaceae;g__Azospirillum	234	0	0	0	0	0	0
ASV406	k__Bacteria;p__Bacillota;c__unidentified_Bacillota;o__Oscillospirales;f__Ruminococcaceae;g__;s__	229	0	0	0	0	0	0
ASV410	k__Bacteria;p__Bacteroidota;c__Bacteroidia;o__Bacteroidales;f__Muribaculaceae;g__;s__	228	0	0	0	0	0	0
ASV412	k__Bacteria;p__Bacillota;c__Clostridia;o__Peptococcales;f__Peptococcaceae;g__;s__	227	0	0	0	0	0	0
ASV414	k__Bacteria;p__Bacillota;c__Clostridia;o__Clostridia_UCG-014;f__;g__;s__	224	0	0	0	0	0	0
ASV417	k__Bacteria;p__Bacteroidota;c__Bacteroidia;o__Bacteroidales;f__Tannerellaceae;g__Parabacteroides;s__	221	0	0	0	0	0	0
ASV419	k__Bacteria;p__Bacteroidota;c__Bacteroidia;o__Bacteroidales;f__Muribaculaceae;g__;s__	219	0	0	0	0	0	0
ASV426	k__Bacteria;p__Bacteroidota;c__Bacteroidia;o__Sphingobacteriales;f__Lentimicrobiaceae;g__;s__	216	0	0	0	0	0	0
ASV427	k__Bacteria;p__Bacillota;c__Bacilli;o__RF39;f__;g__;s__	216	0	0	0	0	0	0
ASV430	k__Bacteria;p__Sumerlaeota;c__Sumerlaeia;o__Sumerlaeales;f__Sumerlaeaceae;g__Sumerlaea;s__	215	0	0	0	0	0	0
ASV434	k__Bacteria;p__Acidobacteriota;c__Aminicenantia;o__Aminicenantales;f__;g__;s__	212	0	0	0	0	0	0
ASV436	k__Bacteria;p__Myxococcota;c__Polyangia;o__mle1-27;f__;g__;s__	209	0	0	0	0	0	0
ASV437	k__Bacteria;p__Bacillota;c__Clostridia;o__Lachnospirales;f__Lachnospiraceae	208	0	0	0	0	0	0
ASV439	k__Bacteria;p__Bacillota;c__Bacilli;o__Staphylococcales;f__Staphylococcaceae;g__Staphylococcus	206	0	0	0	0	0	0
ASV441	k__Bacteria;p__Bacillota;c__Bacilli;o__Staphylococcales;f__Staphylococcaceae;g__Staphylococcus	205	0	0	0	0	0	0
ASV442	k__Bacteria;p__Bacillota;c__Clostridia;o__Peptostreptococcales-Tissierellales;f__Peptostreptococcaceae;g__Romboutsia	205	0	0	0	0	0	0
ASV446	k__Bacteria;p__Pseudomonadota;c__AlphaPseudomonadota;o__Rhodobacterales;f__Rhodobacteraceae;g__Rhodobacter;s__Rhodobacter_blasticus	203	0	0	0	0	0	0
ASV448	k__Bacteria;p__Bacteroidota;c__Bacteroidia;o__Bacteroidales;f__Prevotellaceae;g__Prevotellaceae_UCG-001;s__	202	0	0	0	0	0	0
ASV455	k__Bacteria;p__Bacteroidota;c__Bacteroidia;o__Bacteroidales;f__Bacteroidota_vadinHA17;g__;s__	198	0	0	0	0	0	0
ASV458	k__Bacteria;p__Bacteroidota;c__Bacteroidia;o__Bacteroidales;f__Bacteroidaceae;g__Bacteroides;s__Bacteroides_sp_Marseille-P3108	196	0	0	0	0	0	0
ASV464	k__Bacteria;p__Bacillota;c__Clostridia;o__Lachnospirales;f__Lachnospiraceae	192	0	0	0	0	0	0
ASV465	k__Bacteria;p__Bacillota;c__Clostridia;o__Lachnospirales;f__Lachnospiraceae;g__[Eubacterium]_ruminantium_group;s__	191	0	0	0	0	0	0
ASV466	k__Bacteria;p__Pseudomonadota;c__GammaPseudomonadota;o__Run-SP154;f__;g__;s__	190	0	0	0	0	0	0
ASV467	k__Bacteria;p__Bacillota;c__unidentified_Bacillota;o__DTU014;f__;g__;s__	189	0	0	0	0	0	0
ASV470	k__Bacteria;p__Bacillota;c__Bacilli;o__Lactobacillales;f__Lactobacillaceae;g__Levilactobacillus	188	0	0	0	0	0	0
ASV472	k__Bacteria;p__Actinobacteriota;c__Actinomycetota;o__Corynebacteriales;f__Mycobacteriaceae;g__Mycobacterium	188	0	0	0	0	0	0
ASV473	k__Bacteria	187	0	0	0	0	0	0
ASV474	k__Bacteria;p__Bdellovibrionota;c__Oligoflexia;o__Oligoflexales;f__Oligoflexaceae;g__;s__	187	0	0	0	0	0	0
ASV475	k__Bacteria;p__Bacteroidota;c__Bacteroidia;o__Bacteroidales;f__Muribaculaceae;g__;s__	184	0	0	0	0	0	0
ASV481	k__Bacteria;p__Verrucomicrobiota;c__Verrucomicrobiae;o__Verrucomicrobiales;f__Akkermansiaceae;g__Akkermansia	182	0	0	0	0	0	0
ASV482	k__Bacteria;p__Pseudomonadota;c__GammaPseudomonadota;o__Enterobacterales;f__Enterobacteriaceae;g__Escherichia-Shigella	182	0	0	0	0	0	0
ASV483	k__Bacteria;p__Bacillota;c__Clostridia;o__Lachnospirales;f__Lachnospiraceae	181	0	0	0	0	0	0
ASV486	k__Bacteria;p__Acidobacteriota;c__Aminicenantia;o__Aminicenantales;f__;g__;s__	179	0	0	0	0	0	0
ASV487	k__Bacteria;p__Bacillota;c__Bacilli;o__Lactobacillales;f__Enterococcaceae;g__Tetragenococcus	179	0	0	0	0	0	0
ASV491	k__Bacteria;p__Bacillota;c__Bacilli;o__Erysipelotrichales;f__Erysipelatoclostridiaceae;g__Erysipelatoclostridium;s__	178	0	0	0	0	0	0
ASV494	k__Bacteria;p__Pseudomonadota;c__GammaPseudomonadota;o__Burkholderiales;f__Hydrogenophilaceae;g__unidentified_Hydrogenophilaceae	177	0	0	0	0	0	0
ASV502	k__Bacteria;p__Actinobacteriota;c__Actinomycetota;o__Micrococcales;f__Micrococcaceae	175	0	0	0	0	0	0
ASV505	k__Bacteria;p__Actinobacteriota;c__Actinomycetota;o__Micrococcales	174	0	0	0	0	0	0
ASV509	k__Bacteria;p__Bacillota;c__Bacilli;o__RF39;f__;g__;s__	173	0	0	0	0	0	0
ASV515	k__Bacteria;p__Bacteroidota;c__Bacteroidia;o__Bacteroidales;f__Bacteroidaceae;g__Bacteroides;s__	169	0	0	0	0	0	0
ASV518	k__Bacteria;p__Pseudomonadota;c__GammaPseudomonadota;o__Enterobacterales;f__Enterobacteriaceae	166	0	0	0	0	0	0
ASV521	k__Bacteria;p__Verrucomicrobiota;c__Verrucomicrobiae;o__Chthoniobacterales;f__Chthoniobacteraceae;g__LD29;s__	166	0	0	0	0	0	0
ASV523	k__Bacteria;p__Actinobacteriota;c__Actinomycetota;o__Corynebacteriales;f__Corynebacteriaceae;g__Corynebacterium	165	0	0	0	0	0	0
ASV526	k__Bacteria;p__Bacillota;c__Clostridia;o__Lachnospirales;f__Lachnospiraceae;g__Lachnospiraceae_UCG-006;s__	165	0	0	0	0	0	0
ASV530	k__Bacteria;p__Bacillota;c__Bacilli;o__Lactobacillales;f__Lactobacillaceae	163	0	0	0	0	0	0
ASV533	k__Bacteria;p__Thermodesulfobacter;c__Desulfovibrionia;o__Desulfovibrionales;f__Desulfovibrionaceae;g__Desulfovibrio;s__bacterium_'New_Zealand_D'	163	0	0	0	0	0	0
ASV535	k__Bacteria;p__Bacteroidota;c__Bacteroidia;o__Bacteroidales;f__Bacteroidota_vadinHA17;g__;s__	160	0	0	0	0	0	0
ASV541	k__Bacteria;p__Pseudomonadota;c__GammaPseudomonadota;o__Xanthomonadales;f__Lysobacteraceae;g__Luteimonas	158	0	0	0	0	0	0
ASV542	k__Bacteria;p__Pseudomonadota;c__GammaPseudomonadota;o__Burkholderiales;f__Hydrogenophilaceae;g__Thiobacillus	158	0	0	0	0	0	0
ASV543	k__Bacteria;p__Bacillota;c__Clostridia;o__Peptostreptococcales-Tissierellales;f__Anaerovoracaceae;g__[Eubacterium]_brachy_group;s__	158	0	0	0	0	0	0
ASV544	k__Bacteria;p__Bacillota;c__Clostridia;o__Oscillospirales;f__Hungateiclostridiaceae;g__;s__	157	0	0	0	0	0	0
ASV548	k__Bacteria;p__Bacillota;c__Clostridia;o__Oscillospirales;f__[Eubacterium]_coprostanoligenes_group;g__;s__	155	0	0	0	0	0	0
ASV549	k__Bacteria;p__Cloacimonadota;c__Cloacimonadia;o__Cloacimonadales	155	0	0	0	0	0	0
ASV550	k__Bacteria;p__Verrucomicrobiota;c__Chlamydiae;o__Chlamydiales;f__Parachlamydiaceae;g__Neochlamydia;s__	155	0	0	0	0	0	0
ASV552	k__Bacteria;p__Bacillota;c__unidentified_Bacillota;o__DTU014;f__;g__;s__	154	0	0	0	0	0	0
ASV555	k__Bacteria;p__Actinobacteriota;c__Thermoleophilia;o__Gaiellales;f__;g__;s__	153	0	0	0	0	0	0
ASV559	k__Bacteria;p__Actinobacteriota;c__Actinomycetota;o__Micrococcales;f__Intrasporangiaceae	151	0	0	0	0	0	0
ASV560	k__Bacteria;p__Verrucomicrobiota;c__Verrucomicrobiae;o__Verrucomicrobiales;f__Akkermansiaceae;g__Akkermansia	151	0	0	0	0	0	0
ASV567	k__Bacteria;p__Thermodesulfobacter;c__Syntrophobacteria;o__Syntrophobacterales;f__;g__;s__	149	0	0	0	0	0	0
ASV568	k__Bacteria;p__Bacillota;c__Clostridia;o__Peptostreptococcales-Tissierellales;f__Peptostreptococcaceae;g__Romboutsia	149	0	0	0	0	0	0
ASV569	k__Bacteria;p__Actinobacteriota;c__Actinomycetota;o__Micrococcales;f__Micrococcaceae;g__Rothia	149	0	0	0	0	0	0
ASV571	k__Bacteria;p__Bacillota;c__Clostridia;o__Lachnospirales;f__Lachnospiraceae;g__Lachnospiraceae_NK4A136_group;s__Clostridiales_bacterium_CIEAF_020	148	0	0	0	0	0	0
ASV573	k__Bacteria;p__Bacillota;c__Clostridia;o__Peptostreptococcales-Tissierellales;f__Peptostreptococcaceae;g__Romboutsia	148	0	0	0	0	0	0
ASV575	k__Bacteria;p__Pseudomonadota;c__GammaPseudomonadota;o__SZB30;f__;g__;s__	148	0	0	0	0	0	0
ASV579	k__Bacteria;p__Thermodesulfobacter;c__Desulfobacteria;o__Desulfobacterales;f__Desulfosarcinaceae;g__Sva0081_sediment_group	144	0	0	0	0	0	0
ASV580	k__Bacteria;p__Actinobacteriota;c__Coriobacteriia;o__Coriobacteriales;f__Eggerthellaceae;g__Paraeggerthella	144	0	0	0	0	0	0
ASV581	k__Bacteria;p__Actinobacteriota;c__WCHB1-81;o__;f__;g__;s__	143	0	0	0	0	0	0
ASV585	k__Bacteria;p__Bacillota;c__Clostridia;o__Peptostreptococcales-Tissierellales;f__Peptostreptococcaceae;g__Romboutsia	141	0	0	0	0	0	0
ASV588	k__Bacteria;p__Bacillota;c__Clostridia;o__Peptostreptococcales-Tissierellales;f__Peptostreptococcaceae;g__Romboutsia	140	0	0	0	0	0	0
ASV589	k__Bacteria;p__Verrucomicrobiota;c__Verrucomicrobiae;o__Pedosphaerales;f__Pedosphaeraceae;g__;s__	139	0	0	0	0	0	0
ASV592	k__Bacteria;p__Pseudomonadota;c__GammaPseudomonadota;o__Burkholderiales;f__Hydrogenophilaceae;g__unidentified_Hydrogenophilaceae	138	0	0	0	0	0	0
ASV593	k__Bacteria;p__Pseudomonadota;c__GammaPseudomonadota;o__Enterobacterales;f__Hafniaceae;g__Edwardsiella	138	0	0	0	0	0	0
ASV594	k__Bacteria;p__Chloroflexi;c__Chloroflexia;o__Thermomicrobiales;f__JG30-KF-CM45;g__unidentified_JG30-KF-CM45;s__bacterium_QTYC46b	138	0	0	0	0	0	0
ASV595	k__Bacteria;p__Bacillota;c__Clostridia;o__Oscillospirales;f__Butyricicoccaceae;g__Butyricicoccus;s__bacterium_NLAE-zl-C313	138	0	0	0	0	0	0
ASV596	k__Bacteria;p__Spirochaetota;c__Spirochaetia;o__Spirochaetales;f__Spirochaetaceae;g__Treponema;s__Treponema_zuelzerae	138	0	0	0	0	0	0
ASV597	k__Bacteria;p__Bacillota;c__Clostridia;o__Oscillospirales;f__Oscillospiraceae	138	0	0	0	0	0	0
ASV599	k__Bacteria;p__Bacillota;c__Clostridia;o__Clostridiales;f__Clostridiaceae;g__Clostridium_sensu_stricto_13	137	0	0	0	0	0	0
ASV602	k__Bacteria;p__Thermodesulfobacter;c__Syntrophorhabdia;o__Syntrophorhabdales;f__Syntrophorhabdaceae;g__Syntrophorhabdus;s__	137	0	0	0	0	0	0
ASV606	k__Bacteria;p__Actinobacteriota;c__Actinomycetota;o__Frankiales	135	0	0	0	0	0	0
ASV608	k__Bacteria;p__Patescibacteria;c__Saccharimonadia;o__Saccharimonadales;f__;g__;s__	134	0	0	0	0	0	0
ASV609	k__Bacteria;p__Thermodesulfobacter;c__Desulfobulbia;o__Desulfobulbales;f__Desulfobulbaceae;g__Desulfobulbus;s__	134	0	0	0	0	0	0
ASV613	k__Bacteria;p__Pseudomonadota;c__AlphaPseudomonadota;o__Rhodobacterales;f__Rhodobacteraceae	133	0	0	0	0	0	0
ASV616	k__Bacteria;p__Actinobacteriota;c__Actinomycetota;o__PeM15;f__;g__;s__	132	0	0	0	0	0	0
ASV617	k__Bacteria;p__Thermodesulfobacter;c__Syntrophorhabdia;o__Syntrophorhabdales;f__Syntrophorhabdaceae;g__Syntrophorhabdus;s__	131	0	0	0	0	0	0
ASV620	k__Bacteria;p__Verrucomicrobiota;c__Verrucomicrobiae;o__Chthoniobacterales;f__Chthoniobacteraceae;g__LD29;s__	130	0	0	0	0	0	0
ASV621	k__Bacteria;p__Bacillota;c__Clostridia;o__Lachnospirales;f__Lachnospiraceae;g__[Eubacterium]_xylanophilum_group;s__	130	0	0	0	0	0	0
ASV622	k__Bacteria;p__Thermodesulfobacter;c__Desulfovibrionia;o__Desulfovibrionales;f__Desulfovibrionaceae;g__Desulfovibrio;s__bacterium_'New_Zealand_D'	130	0	0	0	0	0	0
ASV624	k__Bacteria;p__Thermotogota;c__Thermotogae;o__Petrotogales;f__Petrotogaceae;g__SC103;s__	129	0	0	0	0	0	0
ASV625	k__Bacteria;p__Bacillota;c__Clostridia;o__Lachnospirales;f__Lachnospiraceae	129	0	0	0	0	0	0
ASV626	k__Bacteria;p__Bacillota;c__Clostridia;o__Clostridiales;f__Clostridiaceae;g__Clostridium_sensu_stricto_13	129	0	0	0	0	0	0
ASV632	k__Bacteria;p__Bacteroidota;c__Bacteroidia;o__Bacteroidales;f__Bacteroidaceae;g__Bacteroides	128	0	0	0	0	0	0
ASV636	k__Bacteria;p__Bacillota;c__Clostridia;o__Clostridiales;f__Clostridiaceae;g__Clostridium_sensu_stricto_1	127	0	0	0	0	0	0
ASV637	k__Bacteria;p__Bacillota;c__Clostridia;o__Oscillospirales;f__Oscillospiraceae	127	0	0	0	0	0	0
ASV638	k__Bacteria;p__Bacillota;c__Bacilli;o__Bacillales;f__Bacillaceae;g__Bacillus;s__Bacillus_horikoshii	127	0	0	0	0	0	0
ASV640	k__Bacteria;p__WS2;c__;o__;f__;g__;s__	127	0	0	0	0	0	0
ASV644	k__Bacteria;p__Bacteroidota;c__Bacteroidia;o__Bacteroidales;f__Bacteroidaceae;g__Bacteroides;s__Bacteroides_barnesiae	125	0	0	0	0	0	0
ASV647	k__Bacteria;p__Bacteroidota;c__Bacteroidia;o__Cytophagales;f__Cyclobacteriaceae;g__;s__	125	0	0	0	0	0	0
ASV648	k__Bacteria;p__Patescibacteria;c__Saccharimonadia;o__Saccharimonadales;f__;g__;s__	125	0	0	0	0	0	0
ASV652	k__Bacteria;p__Bacillota;c__Clostridia;o__Oscillospirales;f__Ruminococcaceae;g__Anaerofilum	124	0	0	0	0	0	0
ASV654	k__Bacteria;p__Bacillota;c__Clostridia;o__Lachnospirales;f__Lachnospiraceae	123	0	0	0	0	0	0
ASV656	k__Bacteria;p__Pseudomonadota;c__GammaPseudomonadota;o__Xanthomonadales;f__Lysobacteraceae;g__Stenotrophomonas	123	0	0	0	0	0	0
ASV657	k__Bacteria;p__Bacillota;c__Bacilli;o__Lactobacillales;f__Lactobacillaceae;g__Latilactobacillus	123	0	0	0	0	0	0
ASV660	k__Bacteria;p__Pseudomonadota;c__GammaPseudomonadota;o__Burkholderiales;f__Rhodocyclaceae;g__Thauera	123	0	0	0	0	0	0
ASV661	k__Bacteria;p__Bacillota;c__Clostridia;o__Peptostreptococcales-Tissierellales;f__Anaerovoracaceae;g__Family_XIII_AD3011_group;s__	122	0	0	0	0	0	0
ASV665	k__Bacteria;p__Actinobacteriota;c__Coriobacteriia;o__Coriobacteriales;f__Eggerthellaceae;g__Paraeggerthella	122	0	0	0	0	0	0
ASV666	k__Bacteria;p__Acidobacteriota;c__Vicinamibacteria;o__Vicinamibacterales;f__;g__;s__	122	0	0	0	0	0	0
ASV667	k__Bacteria;p__Actinobacteriota;c__Acidimicrobiia;o__Microtrichales;f__Microtrichaceae	122	0	0	0	0	0	0
ASV669	k__Bacteria;p__Fusobacteriota;c__Fusobacteriia;o__Fusobacteriales;f__Fusobacteriaceae;g__Fusobacterium	121	0	0	0	0	0	0
ASV673	k__Bacteria;p__Bacillota;c__Clostridia;o__Lachnospirales;f__Lachnospiraceae	120	0	0	0	0	0	0
ASV674	k__Bacteria;p__Gemmatimonadota;c__S0134_terrestrial_group;o__;f__;g__;s__	120	0	0	0	0	0	0
ASV675	k__Bacteria;p__Thermodesulfobacter;c__Syntrophobacteria;o__Syntrophobacterales;f__Syntrophobacteraceae;g__;s__	119	0	0	0	0	0	0
ASV676	k__Bacteria;p__Bacteroidota;c__Bacteroidia;o__Sphingobacteriales	119	0	0	0	0	0	0
ASV682	k__Bacteria;p__Bacteroidota;c__Bacteroidia;o__Flavobacteriales;f__Weeksellaceae;g__Chryseobacterium	118	0	0	0	0	0	0
ASV683	k__Bacteria;p__Actinobacteriota;c__Actinomycetota;o__Micrococcales;f__Intrasporangiaceae	118	0	0	0	0	0	0
ASV684	k__Bacteria;p__Bacillota;c__Bacilli;o__Erysipelotrichales;f__Erysipelotrichaceae;g__Solobacterium;s__	117	0	0	0	0	0	0
ASV686	k__Bacteria;p__Pseudomonadota;c__GammaPseudomonadota;o__Cardiobacteriales;f__Wohlfahrtiimonadaceae;g__Ignatzschineria;s__Ignatzschineria_indica	117	0	0	0	0	0	0
ASV687	k__Bacteria;p__Bacillota;c__Clostridia;o__Monoglobales;f__Monoglobaceae;g__Monoglobus;s__	117	0	0	0	0	0	0
ASV689	k__Bacteria;p__Bacillota;c__Bacilli;o__Bacillales;f__Bacillaceae;g__Fictibacillus	116	0	0	0	0	0	0
ASV691	k__Bacteria;p__Bacillota;c__Bacilli;o__Lactobacillales;f__Lactobacillaceae;g__Latilactobacillus	116	0	0	0	0	0	0
ASV692	k__Bacteria;p__Bacillota;c__Clostridia;o__Lachnospirales;f__Lachnospiraceae;g__Lachnospiraceae_NK4A136_group;s__	116	0	0	0	0	0	0
ASV693	k__Bacteria;p__Actinobacteriota;c__Actinomycetota;o__Micrococcales	116	0	0	0	0	0	0
ASV695	k__Bacteria;p__Pseudomonadota;c__GammaPseudomonadota;o__SZB30;f__;g__;s__	115	0	0	0	0	0	0
ASV697	k__Bacteria;p__Actinobacteriota;c__Actinomycetota;o__Micrococcales;f__Micrococcaceae	114	0	0	0	0	0	0
ASV698	k__Bacteria;p__Bacillota;c__Clostridia;o__Peptostreptococcales-Tissierellales;f__Peptostreptococcaceae	114	0	0	0	0	0	0
ASV699	k__Bacteria;p__Bacillota;c__Clostridia;o__Clostridiales;f__Caloramatoraceae;g__Fonticella;s__	114	0	0	0	0	0	0
ASV701	k__Bacteria;p__Bacillota;c__Clostridia;o__Peptostreptococcales-Tissierellales;f__Peptostreptococcaceae;g__Paeniclostridium	113	0	0	0	0	0	0
ASV703	k__Bacteria;p__Bacteroidota;c__Ignavibacteria;o__SJA-28;f__;g__;s__	113	0	0	0	0	0	0
ASV704	k__Bacteria;p__Patescibacteria;c__Saccharimonadia;o__Saccharimonadales;f__;g__;s__	112	0	0	0	0	0	0
ASV705	k__Bacteria;p__Actinobacteriota;c__Actinomycetota	112	0	0	0	0	0	0
ASV711	k__Bacteria;p__Actinobacteriota;c__Acidimicrobiia;o__Microtrichales;f__Microtrichaceae;g__IMCC26207;s__	111	0	0	0	0	0	0
ASV714	k__Bacteria;p__Pseudomonadota;c__GammaPseudomonadota;o__Chromatiales;f__Chromatiaceae;g__Thiolamprovum;s__Chromatiaceae_bacterium_MTPP2IF163	110	0	0	0	0	0	0
ASV716	k__Bacteria;p__Bacillota;c__Clostridia;o__Peptostreptococcales-Tissierellales;f__Peptostreptococcaceae;g__Romboutsia	110	0	0	0	0	0	0
ASV718	k__Bacteria;p__Synergistota;c__Synergistia;o__Synergistales;f__Synergistaceae;g__Cloacibacillus;s__Cloacibacillus_porcorum	109	0	0	0	0	0	0
ASV722	k__Bacteria;p__Bacillota;c__Bacilli;o__Erysipelotrichales;f__Erysipelotrichaceae;g__Turicibacter;s__	108	0	0	0	0	0	0
ASV724	k__Bacteria;p__Bacteroidota;c__Bacteroidia;o__Sphingobacteriales;f__Lentimicrobiaceae;g__;s__	108	0	0	0	0	0	0
ASV725	k__Bacteria;p__Thermodesulfobacter;c__Desulfobacteria;o__Desulfobacterales;f__Desulfosarcinaceae;g__Sva0081_sediment_group	107	0	0	0	0	0	0
ASV726	k__Bacteria;p__Bacillota;c__Clostridia;o__Peptostreptococcales-Tissierellales;f__Anaerovoracaceae;g__[Eubacterium]_brachy_group;s__	107	0	0	0	0	0	0
ASV727	k__Bacteria;p__Acidobacteriota;c__Thermoanaerobaculia;o__Thermoanaerobaculales;f__Thermoanaerobaculaceae;g__TPD-58;s__	107	0	0	0	0	0	0
ASV734	k__Bacteria;p__Pseudomonadota;c__GammaPseudomonadota;o__Burkholderiales;f__Comamonadaceae	106	0	0	0	0	0	0
ASV735	k__Bacteria;p__Bacillota;c__Bacilli;o__Staphylococcales;f__Staphylococcaceae;g__Staphylococcus	106	0	0	0	0	0	0
ASV736	k__Bacteria;p__Actinobacteriota;c__Actinomycetota;o__Corynebacteriales;f__Nocardiaceae;g__Gordonia	106	0	0	0	0	0	0
ASV738	k__Bacteria;p__Bacillota;c__Clostridia;o__Oscillospirales;f__Oscillospiraceae	106	0	0	0	0	0	0
ASV740	k__Bacteria;p__Pseudomonadota;c__GammaPseudomonadota;o__Burkholderiales;f__Sutterellaceae;g__;s__	106	0	0	0	0	0	0
ASV743	k__Bacteria;p__Bacillota;c__Clostridia;o__Clostridiales;f__Clostridiaceae;g__Clostridium_sensu_stricto_4;s__	105	0	0	0	0	0	0
ASV744	k__Bacteria;p__Bacteroidota;c__Bacteroidia;o__Bacteroidales;f__Muribaculaceae;g__;s__	105	0	0	0	0	0	0
ASV745	k__Bacteria;p__Actinobacteriota;c__Actinomycetota;o__Corynebacteriales;f__Dietziaceae;g__Dietzia	105	0	0	0	0	0	0
ASV746	k__Bacteria;p__Actinobacteriota;c__Actinomycetota;o__PeM15;f__;g__;s__	104	0	0	0	0	0	0
ASV747	k__Bacteria;p__Actinobacteriota;c__Acidimicrobiia;o__IMCC26256;f__;g__;s__	104	0	0	0	0	0	0
ASV748	k__Bacteria;p__Bacillota;c__Clostridia;o__Oscillospirales;f__Oscillospiraceae;g__UCG-002;s__	104	0	0	0	0	0	0
ASV752	k__Bacteria;p__Verrucomicrobiota;c__Verrucomicrobiae;o__Verrucomicrobiales;f__Akkermansiaceae;g__Akkermansia	104	0	0	0	0	0	0
ASV753	k__Bacteria;p__Actinobacteriota;c__Actinomycetota	104	0	0	0	0	0	0
ASV755	k__Bacteria;p__Bacillota;c__Clostridia;o__Clostridiales;f__Clostridiaceae;g__Clostridium_sensu_stricto_5	103	0	0	0	0	0	0
ASV756	k__Bacteria;p__Synergistota;c__Synergistia;o__Synergistales;f__Synergistaceae;g__JGI-0000079-D21	103	0	0	0	0	0	0
ASV758	k__Bacteria;p__Bacillota;c__Clostridia;o__Clostridiales;f__Clostridiaceae;g__Clostridium_sensu_stricto_1	103	0	0	0	0	0	0
ASV759	k__Bacteria;p__Pseudomonadota;c__AlphaPseudomonadota;o__Acetobacterales;f__Acetobacteraceae;g__Roseomonas;s__Roseomonas_rubra	102	0	0	0	0	0	0
ASV765	k__Bacteria;p__Bacteroidota;c__Bacteroidia;o__Bacteroidales;f__Muribaculaceae;g__;s__	101	0	0	0	0	0	0
ASV766	k__Bacteria;p__Bacillota;c__Clostridia;o__Oscillospirales;f__Oscillospiraceae;g__UCG-005;s__	101	0	0	0	0	0	0
ASV768	k__Bacteria;p__Pseudomonadota;c__AlphaPseudomonadota;o__Rhizobiales	101	0	0	0	0	0	0
ASV769	k__Bacteria;p__Pseudomonadota;c__GammaPseudomonadota;o__Coxiellales;f__Coxiellaceae;g__Coxiella;s__GammaPseudomonadota_bacterium_RBG_16_37_9	101	0	0	0	0	0	0
ASV772	k__Bacteria;p__Bacillota;c__Bacilli;o__Lactobacillales;f__Lactobacillaceae;g__Latilactobacillus;s__	99	0	0	0	0	0	0
ASV773	k__Bacteria;p__Bacillota;c__Clostridia;o__Clostridiales;f__;g__;s__	99	0	0	0	0	0	0
ASV774	k__Bacteria;p__Spirochaetota;c__Spirochaetia;o__Spirochaetales;f__Spirochaetaceae;g__;s__	99	0	0	0	0	0	0
ASV775	k__Bacteria;p__Actinobacteriota;c__Acidimicrobiia;o__IMCC26256;f__;g__;s__	99	0	0	0	0	0	0
ASV779	k__Bacteria;p__Bacillota;c__Desulfitobacteriia;o__Desulfitobacteriales;f__Syntrophobotulaceae;g__Dehalobacter	98	0	0	0	0	0	0
ASV782	k__Bacteria;p__Bacillota;c__Clostridia;o__Clostridiales;f__Clostridiaceae;g__Clostridium_sensu_stricto_1	98	0	0	0	0	0	0
ASV783	k__Bacteria;p__Bacteroidota;c__Bacteroidia;o__Sphingobacteriales;f__Lentimicrobiaceae;g__;s__	98	0	0	0	0	0	0
ASV784	k__Bacteria;p__Bacillota;c__Clostridia;o__Clostridiales;f__Clostridiaceae;g__Clostridium_sensu_stricto_1	98	0	0	0	0	0	0
ASV785	k__Bacteria;p__Patescibacteria;c__Saccharimonadia;o__Saccharimonadales;f__;g__;s__	97	0	0	0	0	0	0
ASV786	k__Bacteria;p__Verrucomicrobiota;c__Verrucomicrobiae;o__Pedosphaerales;f__Pedosphaeraceae;g__;s__	97	0	0	0	0	0	0
ASV794	k__Bacteria;p__Bacillota;c__Clostridia;o__Lachnospirales;f__Lachnospiraceae	96	0	0	0	0	0	0
ASV796	k__Bacteria;p__Dependentiae;c__Babeliae;o__Babeliales;f__;g__;s__	96	0	0	0	0	0	0
ASV797	k__Bacteria	96	0	0	0	0	0	0
ASV802	k__Bacteria;p__Actinobacteriota;c__Actinomycetota;o__PeM15;f__;g__;s__	95	0	0	0	0	0	0
ASV803	k__Bacteria;p__Patescibacteria;c__Saccharimonadia;o__Saccharimonadales;f__;g__;s__	95	0	0	0	0	0	0
ASV804	k__Bacteria;p__Actinobacteriota;c__Actinomycetota;o__Micrococcales;f__Dermatophilaceae;g__Mobilicoccus	95	0	0	0	0	0	0
ASV805	k__Bacteria;p__Verrucomicrobiota;c__Chlamydiae;o__Chlamydiales;f__Parachlamydiaceae;g__Neochlamydia;s__	95	0	0	0	0	0	0
ASV806	k__Bacteria;p__Bacteroidota;c__Bacteroidia;o__Bacteroidales;f__Bacteroidota_vadinHA17;g__;s__	95	0	0	0	0	0	0
ASV807	k__Bacteria;p__Actinobacteriota;c__Actinomycetota;o__Corynebacteriales;f__Dietziaceae;g__Dietzia	95	0	0	0	0	0	0
ASV809	k__Bacteria;p__Pseudomonadota;c__AlphaPseudomonadota;o__Sphingomonadales;f__Sphingomonadaceae	94	0	0	0	0	0	0
ASV810	k__Bacteria;p__Pseudomonadota;c__AlphaPseudomonadota;o__Sphingomonadales;f__Sphingomonadaceae;g__Erythrobacter	94	0	0	0	0	0	0
ASV812	k__Bacteria;p__Actinobacteriota;c__Actinomycetota;o__Corynebacteriales;f__Mycobacteriaceae;g__Mycobacterium	94	0	0	0	0	0	0
ASV814	k__Bacteria;p__NKB15;c__;o__;f__;g__;s__	94	0	0	0	0	0	0
ASV816	k__Bacteria;p__Patescibacteria	93	0	0	0	0	0	0
ASV817	k__Bacteria;p__Bacteroidota;c__Bacteroidia;o__Flavobacteriales;f__Weeksellaceae;g__Chryseobacterium	93	0	0	0	0	0	0
ASV820	k__Bacteria;p__Pseudomonadota;c__GammaPseudomonadota;o__SZB30;f__;g__;s__	92	0	0	0	0	0	0
ASV823	k__Bacteria;p__Bacillota;c__Clostridia;o__Clostridiales;f__Clostridiaceae;g__Clostridium_sensu_stricto_1;s__	91	0	0	0	0	0	0
ASV827	k__Bacteria;p__NKB15;c__;o__;f__;g__;s__	91	0	0	0	0	0	0
ASV828	k__Bacteria;p__Verrucomicrobiota;c__Chlamydiae;o__Chlamydiales;f__Parachlamydiaceae;g__Neochlamydia;s__	91	0	0	0	0	0	0
ASV830	k__Bacteria;p__Patescibacteria;c__Dojkabacteria;o__;f__;g__;s__	90	0	0	0	0	0	0
ASV838	k__Bacteria;p__Cyanobacteria;c__Cyanobacteriia;o__Synechococcales;f__Cyanobiaceae;g__Cyanobium_PCC-6307	89	0	0	0	0	0	0
ASV841	k__Bacteria;p__Pseudomonadota;c__AlphaPseudomonadota;o__Rhodobacterales;f__Rhodobacteraceae;g__Paracoccus	88	0	0	0	0	0	0
ASV843	k__Bacteria;p__Bacillota;c__Bacilli;o__Lactobacillales;f__Lactobacillaceae;g__Lactobacillus;s__Lactobacillus_iners	88	0	0	0	0	0	0
ASV845	k__Bacteria;p__Pseudomonadota;c__AlphaPseudomonadota;o__Rhizobiales;f__Hyphomicrobiaceae;g__Hyphomicrobium	88	0	0	0	0	0	0
ASV846	k__Bacteria;p__Verrucomicrobiota;c__Verrucomicrobiae;o__Verrucomicrobiales;f__Verrucomicrobiaceae;g__;s__	88	0	0	0	0	0	0
ASV847	k__Bacteria;p__Bacteroidota;c__Bacteroidia;o__Chitinophagales;f__Saprospiraceae	88	0	0	0	0	0	0
ASV848	k__Bacteria;p__Pseudomonadota;c__AlphaPseudomonadota;o__Rhodobacterales;f__Rhodobacteraceae;g__Paracoccus	88	0	0	0	0	0	0
ASV849	k__Bacteria;p__Pseudomonadota;c__GammaPseudomonadota;o__SZB30;f__;g__;s__	87	0	0	0	0	0	0
ASV852	k__Bacteria;p__Bacillota;c__Clostridia;o__Peptostreptococcales-Tissierellales;f__Peptostreptococcaceae;g__Terrisporobacter	87	0	0	0	0	0	0
ASV855	k__Bacteria;p__Bacteroidota;c__Bacteroidia;o__Bacteroidales;f__Muribaculaceae;g__;s__	86	0	0	0	0	0	0
ASV857	k__Bacteria;p__Pseudomonadota;c__GammaPseudomonadota;o__Run-SP154;f__;g__;s__	86	0	0	0	0	0	0
ASV861	k__Bacteria;p__Cyanobacteria;c__Cyanobacteriia;o__Synechococcales;f__Cyanobiaceae;g__Cyanobium_PCC-6307	86	0	0	0	0	0	0
ASV865	k__Bacteria;p__Spirochaetota;c__Spirochaetia;o__Spirochaetales;f__Spirochaetaceae;g__Spirochaeta;s__	85	0	0	0	0	0	0
ASV866	k__Bacteria;p__Actinobacteriota;c__Actinomycetota;o__Micrococcales;f__Intrasporangiaceae	85	0	0	0	0	0	0
ASV867	k__Bacteria;p__Bacteroidota;c__Chlorobia;o__Chlorobiales;f__Chlorobiaceae;g__Chlorobium	85	0	0	0	0	0	0
ASV868	k__Bacteria;p__Actinobacteriota;c__Actinomycetota;o__PeM15;f__;g__;s__	85	0	0	0	0	0	0
ASV869	k__Bacteria;p__Chloroflexi;c__Dehalococcoidia;o__GIF9;f__;g__;s__	84	0	0	0	0	0	0
ASV872	k__Bacteria;p__Bacillota;c__Clostridia;o__Oscillospirales;f__Butyricicoccaceae;g__UCG-009;s__	84	0	0	0	0	0	0
ASV880	k__Bacteria;p__Thermodesulfobacter;c__Syntrophobacteria;o__Syntrophobacterales;f__;g__;s__	83	0	0	0	0	0	0
ASV882	k__Bacteria;p__Actinobacteriota;c__Actinomycetota;o__Corynebacteriales;f__Dietziaceae;g__Dietzia	83	0	0	0	0	0	0
ASV883	k__Bacteria;p__Bacteroidota;c__Bacteroidia;o__Bacteroidales	83	0	0	0	0	0	0
ASV885	k__Bacteria;p__Actinobacteriota;c__Acidimicrobiia;o__Microtrichales;f__Microtrichaceae;g__IMCC26207;s__	82	0	0	0	0	0	0
ASV886	k__Bacteria;p__Pseudomonadota;c__AlphaPseudomonadota;o__Rhizobiales;f__Beijerinckiaceae;g__Bosea	82	0	0	0	0	0	0
ASV888	k__Bacteria;p__Pseudomonadota;c__AlphaPseudomonadota;o__Sphingomonadales;f__Sphingomonadaceae	82	0	0	0	0	0	0
ASV889	k__Bacteria;p__Spirochaetota;c__Spirochaetia;o__Spirochaetales;f__Spirochaetaceae;g__Spirochaeta;s__	82	0	0	0	0	0	0
ASV890	k__Bacteria;p__Patescibacteria	82	0	0	0	0	0	0
ASV891	k__Bacteria;p__Patescibacteria;c__Dojkabacteria;o__;f__;g__;s__	82	0	0	0	0	0	0
ASV892	k__Bacteria;p__Bacteroidota;c__Bacteroidia;o__Bacteroidales	81	0	0	0	0	0	0
ASV893	k__Bacteria;p__Patescibacteria;c__Dojkabacteria;o__;f__;g__;s__	81	0	0	0	0	0	0
ASV899	k__Bacteria;p__Bacteroidota;c__Bacteroidia;o__Bacteroidales;f__Bacteroidaceae;g__Bacteroides;s__	80	0	0	0	0	0	0
ASV901	k__Bacteria;p__Bacteroidota;c__Bacteroidia;o__Bacteroidales;f__Bacteroidota_vadinHA17;g__;s__	80	0	0	0	0	0	0
ASV905	k__Bacteria;p__Actinobacteriota;c__Thermoleophilia;o__Solirubrobacterales;f__67-14;g__;s__	79	0	0	0	0	0	0
ASV906	k__Bacteria;p__Pseudomonadota;c__AlphaPseudomonadota;o__Rhodobacterales;f__Rhodobacteraceae;g__Paracoccus	79	0	0	0	0	0	0
ASV909	k__Bacteria;p__Bacteroidota;c__Bacteroidia;o__Bacteroidales;f__Prevotellaceae;g__Prevotellaceae_NK3B31_group;s__	78	0	0	0	0	0	0
ASV912	k__Bacteria;p__Bacillota;c__Clostridia;o__Peptostreptococcales-Tissierellales;f__Peptostreptococcaceae;g__Romboutsia	78	0	0	0	0	0	0
ASV915	k__Bacteria;p__Bacteroidota;c__Bacteroidia;o__Bacteroidales;f__Bacteroidota_vadinHA17;g__;s__	78	0	0	0	0	0	0
ASV916	k__Bacteria;p__Actinobacteriota;c__Actinomycetota;o__PeM15;f__;g__;s__	78	0	0	0	0	0	0
ASV917	k__Bacteria;p__Bacteroidota;c__Bacteroidia;o__Bacteroidales;f__Bacteroidota_BD2-2;g__;s__	78	0	0	0	0	0	0
ASV919	k__Bacteria;p__Spirochaetota;c__Spirochaetia;o__Spirochaetales;f__Spirochaetaceae;g__;s__	77	0	0	0	0	0	0
ASV920	k__Bacteria;p__Bacteroidota;c__Bacteroidia;o__Bacteroidales;f__Tannerellaceae;g__Parabacteroides	77	0	0	0	0	0	0
ASV921	k__Bacteria;p__Actinobacteriota;c__WCHB1-81;o__;f__;g__;s__	77	0	0	0	0	0	0
ASV928	k__Bacteria;p__Actinobacteriota;c__Actinomycetota	76	0	0	0	0	0	0
ASV930	k__Bacteria;p__Bacteroidota;c__Bacteroidia;o__Bacteroidales;f__Porphyromonadaceae;g__Porphyromonas;s__	76	0	0	0	0	0	0
ASV931	k__Bacteria;p__Verrucomicrobiota;c__Chlamydiae;o__Chlamydiales;f__Parachlamydiaceae;g__Neochlamydia;s__	76	0	0	0	0	0	0
ASV932	k__Bacteria;p__Pseudomonadota;c__GammaPseudomonadota;o__Run-SP154;f__;g__;s__	76	0	0	0	0	0	0
ASV936	k__Bacteria;p__Bacillota;c__Clostridia;o__Peptostreptococcales-Tissierellales;f__Peptostreptococcaceae;g__Romboutsia	75	0	0	0	0	0	0
ASV937	k__Bacteria;p__Bacillota;c__Clostridia;o__Peptostreptococcales-Tissierellales;f__Peptostreptococcaceae;g__Paeniclostridium	75	0	0	0	0	0	0
ASV938	k__Bacteria;p__Thermodesulfobacter;c__Desulfovibrionia;o__Desulfovibrionales;f__Desulfovibrionaceae;g__Desulfovibrio	75	0	0	0	0	0	0
ASV940	k__Bacteria;p__Patescibacteria;c__Saccharimonadia;o__Saccharimonadales	75	0	0	0	0	0	0
ASV941	k__Bacteria;p__Dependentiae;c__Babeliae;o__Babeliales;f__Vermiphilaceae;g__;s__	75	0	0	0	0	0	0
ASV942	k__Bacteria;p__Cyanobacteria;c__Cyanobacteriia;o__Chloroplast;f__unidentified_Chloroplast;g__unidentified_Chloroplast	75	0	0	0	0	0	0
ASV944	k__Bacteria;p__Pseudomonadota;c__GammaPseudomonadota;o__Pseudomonadales;f__Halomonadaceae;g__Halomonas	75	0	0	0	0	0	0
ASV945	k__Bacteria;p__Pseudomonadota;c__AlphaPseudomonadota;o__Rhodobacterales;f__Rhodobacteraceae;g__Rhodovulum	75	0	0	0	0	0	0
ASV948	k__Bacteria;p__Actinobacteriota;c__Actinomycetota;o__Micrococcales;f__Dermacoccaceae	74	0	0	0	0	0	0
ASV953	k__Bacteria;p__Spirochaetota;c__Spirochaetia;o__Spirochaetales;f__Spirochaetaceae;g__Spirochaeta	74	0	0	0	0	0	0
ASV954	k__Bacteria;p__Verrucomicrobiota;c__Verrucomicrobiae;o__Pedosphaerales;f__Pedosphaeraceae	74	0	0	0	0	0	0
ASV955	k__Bacteria;p__Actinobacteriota;c__Actinomycetota;o__Corynebacteriales;f__Corynebacteriaceae;g__Corynebacterium;s__Corynebacterium_variabile	74	0	0	0	0	0	0
ASV961	k__Bacteria;p__Bacteroidota;c__Bacteroidia;o__Bacteroidales;f__Bacteroidaceae;g__Bacteroides;s__Bacteroides_barnesiae	73	0	0	0	0	0	0
ASV964	k__Bacteria;p__Bacillota;c__Clostridia;o__Oscillospirales;f__Hungateiclostridiaceae;g__Anaerobacterium;s__	73	0	0	0	0	0	0
ASV965	k__Bacteria;p__Bacillota;c__unidentified_Bacillota;o__DTU014;f__;g__;s__	73	0	0	0	0	0	0
ASV966	k__Bacteria;p__Pseudomonadota;c__GammaPseudomonadota;o__Xanthomonadales;f__Lysobacteraceae;g__Stenotrophomonas	73	0	0	0	0	0	0
ASV967	k__Bacteria;p__NKB15;c__;o__;f__;g__;s__	73	0	0	0	0	0	0
ASV968	k__Bacteria;p__Acidobacteriota;c__Vicinamibacteria;o__Vicinamibacterales;f__Vicinamibacteraceae;g__Luteitalea;s__	73	0	0	0	0	0	0
ASV969	k__Bacteria;p__WS4;c__;o__;f__;g__;s__	73	0	0	0	0	0	0
ASV970	k__Bacteria;p__Actinobacteriota;c__Acidimicrobiia;o__IMCC26256;f__;g__;s__	73	0	0	0	0	0	0
ASV972	k__Bacteria;p__Pseudomonadota;c__GammaPseudomonadota;o__Cardiobacteriales;f__Wohlfahrtiimonadaceae;g__Ignatzschineria;s__Ignatzschineria_indica	72	0	0	0	0	0	0
ASV973	k__Bacteria;p__Myxococcota;c__Polyangia;o__mle1-27;f__;g__;s__	72	0	0	0	0	0	0
ASV978	k__Bacteria;p__Bacteroidota;c__Bacteroidia;o__Bacteroidales;f__Bacteroidota_vadinHA17;g__;s__	72	0	0	0	0	0	0
ASV980	k__Bacteria;p__Patescibacteria;c__Saccharimonadia;o__Saccharimonadales;f__;g__;s__	72	0	0	0	0	0	0
ASV981	k__Bacteria;p__Pseudomonadota;c__GammaPseudomonadota;o__Burkholderiales;f__Burkholderiaceae;g__Lautropia	72	0	0	0	0	0	0
ASV982	k__Bacteria;p__Bacillota;c__unidentified_Bacillota;o__DTU014;f__;g__;s__	72	0	0	0	0	0	0
ASV983	k__Bacteria;p__Actinobacteriota;c__Acidimicrobiia;o__Microtrichales;f__Ilumatobacteraceae;g__;s__	72	0	0	0	0	0	0
ASV984	k__Bacteria;p__Bacillota;c__Clostridia;o__Clostridia_UCG-014;f__;g__;s__	71	0	0	0	0	0	0
ASV985	k__Bacteria;p__Halanaerobiaeota;c__Halanaerobiia;o__Halanaerobiales;f__Halanaerobiaceae;g__Halanaerobium	71	0	0	0	0	0	0
ASV986	k__Bacteria;p__Patescibacteria	71	0	0	0	0	0	0
ASV988	k__Bacteria;p__Bacillota;c__Clostridia;o__Lachnospirales;f__Lachnospiraceae;g__[Eubacterium]_xylanophilum_group;s__	71	0	0	0	0	0	0
ASV989	k__Bacteria;p__Actinobacteriota;c__Actinomycetota;o__Micrococcales;f__Dermacoccaceae	71	0	0	0	0	0	0
ASV993	k__Bacteria	71	0	0	0	0	0	0
ASV995	k__Bacteria;p__Bacillota;c__Clostridia;o__Oscillospirales;f__Hungateiclostridiaceae	70	0	0	0	0	0	0
ASV997	k__Bacteria;p__Bacillota;c__Clostridia;o__Peptostreptococcales-Tissierellales;f__Peptostreptococcaceae;g__Romboutsia	70	0	0	0	0	0	0
ASV998	k__Bacteria;p__Bacillota;c__Clostridia;o__Peptostreptococcales-Tissierellales;f__Peptostreptococcaceae;g__Terrisporobacter	70	0	0	0	0	0	0
ASV999	k__Bacteria;p__Bacillota;c__Clostridia;o__Clostridia_UCG-014;f__;g__;s__	70	0	0	0	0	0	0
ASV1001	k__Bacteria;p__Pseudomonadota;c__GammaPseudomonadota;o__Burkholderiales;f__Comamonadaceae;g__Delftia	70	0	0	0	0	0	0
ASV1003	k__Bacteria;p__Bacillota;c__Clostridia;o__Oscillospirales;f__Ruminococcaceae	70	0	0	0	0	0	0
ASV1004	k__Bacteria;p__Cloacimonadota;c__Cloacimonadia;o__Cloacimonadales;f__PBS-18;g__;s__	70	0	0	0	0	0	0
ASV1006	k__Bacteria;p__Pseudomonadota;c__GammaPseudomonadota;o__Burkholderiales;f__Neisseriaceae;g__Uruburuella	70	0	0	0	0	0	0
ASV1007	k__Bacteria;p__Bacillota;c__Clostridia;o__Oscillospirales;f__Hungateiclostridiaceae;g__Ercella;s__	70	0	0	0	0	0	0
ASV1008	k__Bacteria;p__Bacillota;c__Clostridia;o__Peptostreptococcales-Tissierellales;f__Peptostreptococcaceae	69	0	0	0	0	0	0
ASV1013	k__Bacteria;p__Bacillota;c__Clostridia;o__Peptostreptococcales-Tissierellales;f__Peptostreptococcaceae;g__Romboutsia	69	0	0	0	0	0	0
ASV1014	k__Bacteria;p__Bacillota;c__Clostridia;o__Oscillospirales;f__[Eubacterium]_coprostanoligenes_group;g__;s__	69	0	0	0	0	0	0
ASV1015	k__Bacteria;p__Actinobacteriota;c__Actinomycetota;o__PeM15;f__;g__;s__	69	0	0	0	0	0	0
ASV1020	k__Bacteria;p__Pseudomonadota;c__GammaPseudomonadota;o__Burkholderiales;f__Comamonadaceae	69	0	0	0	0	0	0
ASV1021	k__Bacteria;p__Thermodesulfobacter;c__Desulfovibrionia;o__Desulfovibrionales;f__Desulfomicrobiaceae;g__Desulfomicrobium	69	0	0	0	0	0	0
ASV1022	k__Bacteria;p__Patescibacteria;c__Saccharimonadia;o__Saccharimonadales;f__Saccharimonadaceae;g__;s__	69	0	0	0	0	0	0
ASV1023	k__Bacteria;p__Bacillota;c__Clostridia;o__Peptostreptococcales-Tissierellales;f__Anaerovoracaceae	68	0	0	0	0	0	0
ASV1025	k__Bacteria;p__Bacillota;c__Bacilli;o__Lactobacillales;f__Lactobacillaceae;g__Latilactobacillus	68	0	0	0	0	0	0
ASV1029	k__Bacteria;p__Pseudomonadota;c__AlphaPseudomonadota;o__Rhodobacterales;f__Rhodobacteraceae;g__Paracoccus	68	0	0	0	0	0	0
ASV1031	k__Bacteria;p__Bacteroidota;c__Bacteroidia;o__Sphingobacteriales;f__Lentimicrobiaceae;g__;s__	68	0	0	0	0	0	0
ASV1032	k__Bacteria;p__Bacillota;c__Bacilli;o__Bacillales;f__Bacillaceae;g__Halobacillus	68	0	0	0	0	0	0
ASV1033	k__Bacteria;p__Verrucomicrobiota;c__Verrucomicrobiae;o__Verrucomicrobiales;f__Rubritaleaceae;g__;s__	68	0	0	0	0	0	0
ASV1034	k__Bacteria;p__Actinobacteriota;c__Actinomycetota;o__Corynebacteriales;f__Mycobacteriaceae;g__Mycobacterium	68	0	0	0	0	0	0
ASV1035	k__Bacteria;p__Chloroflexi;c__Anaerolineae;o__SJA-15;f__;g__;s__	68	0	0	0	0	0	0
ASV1036	k__Bacteria;p__Verrucomicrobiota	68	0	0	0	0	0	0
ASV1037	k__Bacteria;p__Verrucomicrobiota;c__Verrucomicrobiae;o__Pedosphaerales;f__Pedosphaeraceae;g__;s__	68	0	0	0	0	0	0
ASV1038	k__Bacteria	68	0	0	0	0	0	0
ASV1040	k__Bacteria;p__Thermodesulfobacter;c__Desulfovibrionia;o__Desulfovibrionales	67	0	0	0	0	0	0
ASV1041	k__Bacteria;p__Pseudomonadota;c__GammaPseudomonadota;o__Burkholderiales;f__Neisseriaceae	67	0	0	0	0	0	0
ASV1042	k__Bacteria;p__Bacillota;c__Bacilli;o__Lactobacillales;f__Lactobacillaceae;g__Levilactobacillus	67	0	0	0	0	0	0
ASV1043	k__Bacteria;p__Verrucomicrobiota	67	0	0	0	0	0	0
ASV1044	k__Bacteria	67	0	0	0	0	0	0
ASV1048	k__Bacteria;p__Bacteroidota;c__Bacteroidia;o__Bacteroidales;f__Muribaculaceae;g__;s__	67	0	0	0	0	0	0
ASV1049	k__Bacteria;p__Bacillota;c__Clostridia;o__Peptostreptococcales-Tissierellales;f__Peptostreptococcaceae;g__Romboutsia	66	0	0	0	0	0	0
ASV1052	k__Bacteria;p__Verrucomicrobiota;c__Verrucomicrobiae;o__Verrucomicrobiales;f__Rubritaleaceae;g__;s__	66	0	0	0	0	0	0
ASV1054	k__Bacteria;p__Verrucomicrobiota;c__Verrucomicrobiae;o__Chthoniobacterales;f__Chthoniobacteraceae;g__LD29;s__	66	0	0	0	0	0	0
ASV1055	k__Bacteria;p__Pseudomonadota;c__GammaPseudomonadota;o__Burkholderiales;f__Hydrogenophilaceae;g__;s__	66	0	0	0	0	0	0
ASV1066	k__Bacteria;p__Bacteroidota;c__Bacteroidia;o__Sphingobacteriales;f__Lentimicrobiaceae;g__;s__	65	0	0	0	0	0	0
ASV1070	k__Bacteria;p__Pseudomonadota;c__GammaPseudomonadota;o__Coxiellales;f__Coxiellaceae;g__Coxiella;s__	64	0	0	0	0	0	0
ASV1074	k__Bacteria;p__Thermodesulfobacter;c__Syntrophia;o__Syntrophales;f__Syntrophaceae;g__Syntrophus;s__	64	0	0	0	0	0	0
ASV1084	k__Bacteria;p__Synergistota;c__Synergistia;o__Synergistales;f__Synergistaceae;g__Dethiosulfovibrio	63	0	0	0	0	0	0
ASV1086	k__Bacteria;p__Bacillota;c__Bacilli;o__Lactobacillales;f__Lactobacillaceae;g__Companilactobacillus	63	0	0	0	0	0	0
ASV1087	k__Bacteria;p__Verrucomicrobiota;c__Verrucomicrobiae;o__Chthoniobacterales;f__Chthoniobacteraceae;g__LD29;s__	63	0	0	0	0	0	0
ASV1088	k__Bacteria;p__Bacillota;c__Clostridia;o__Oscillospirales;f__Oscillospiraceae	63	0	0	0	0	0	0
ASV1089	k__Bacteria;p__WS2;c__;o__;f__;g__;s__	63	0	0	0	0	0	0
ASV1090	k__Bacteria;p__Actinobacteriota;c__Actinomycetota	63	0	0	0	0	0	0
ASV1091	k__Bacteria;p__Dependentiae;c__Babeliae;o__Babeliales;f__Vermiphilaceae;g__;s__	63	0	0	0	0	0	0
ASV1092	k__Bacteria;p__Patescibacteria;c__Dojkabacteria;o__;f__;g__;s__	63	0	0	0	0	0	0
ASV1093	k__Bacteria;p__Pseudomonadota;c__AlphaPseudomonadota;o__Acetobacterales;f__Acetobacteraceae;g__Roseomonas	62	0	0	0	0	0	0
ASV1095	k__Bacteria;p__Thermodesulfobacter;c__Desulfovibrionia;o__Desulfovibrionales;f__Desulfovibrionaceae;g__Bilophila	62	0	0	0	0	0	0
ASV1096	k__Bacteria;p__Thermodesulfobacter;c__Desulfovibrionia;o__Desulfovibrionales;f__Desulfovibrionaceae;g__;s__	62	0	0	0	0	0	0
ASV1101	k__Bacteria	62	0	0	0	0	0	0
ASV1103	k__Bacteria;p__Pseudomonadota;c__AlphaPseudomonadota;o__Rhizobiales;f__unidentified_Rhizobiales;g__Alsobacter;s__	62	0	0	0	0	0	0
ASV1104	k__Bacteria;p__Bacteroidota;c__Bacteroidia;o__Bacteroidales;f__Marinifilaceae;g__Odoribacter;s__	62	0	0	0	0	0	0
ASV1105	k__Bacteria;p__Sumerlaeota;c__Sumerlaeia;o__Sumerlaeales;f__Sumerlaeaceae;g__Sumerlaea;s__soil_bacterium_WWH121	62	0	0	0	0	0	0
ASV1106	k__Bacteria;p__Bacteroidota;c__Bacteroidia;o__Bacteroidales;f__Muribaculaceae;g__;s__	62	0	0	0	0	0	0
ASV1107	k__Bacteria;p__Pseudomonadota;c__AlphaPseudomonadota;o__Acetobacterales;f__Acetobacteraceae	62	0	0	0	0	0	0
ASV1108	k__Bacteria;p__Pseudomonadota;c__GammaPseudomonadota;o__Burkholderiales;f__Burkholderiaceae;g__Lautropia;s__	62	0	0	0	0	0	0
ASV1110	k__Bacteria;p__Bacillota;c__Clostridia;o__Peptostreptococcales-Tissierellales;f__Peptostreptococcaceae;g__Romboutsia	61	0	0	0	0	0	0
ASV1113	k__Bacteria;p__Bacillota;c__Clostridia;o__Peptostreptococcales-Tissierellales;f__Anaerovoracaceae;g__[Eubacterium]_brachy_group;s__	61	0	0	0	0	0	0
ASV1116	k__Bacteria;p__NKB15;c__;o__;f__;g__;s__	61	0	0	0	0	0	0
ASV1117	k__Bacteria;p__Bacteroidota;c__Bacteroidia;o__Bacteroidota_VC2.1_Bac22;f__;g__;s__	61	0	0	0	0	0	0
ASV1118	k__Bacteria;p__WS2;c__;o__;f__;g__;s__	61	0	0	0	0	0	0
ASV1119	k__Bacteria;p__Bacteroidota;c__Bacteroidia;o__Sphingobacteriales;f__Lentimicrobiaceae;g__;s__	61	0	0	0	0	0	0
ASV1120	k__Bacteria;p__Bacteroidota;c__Bacteroidia;o__Bacteroidales;f__Bacteroidota_vadinHA17;g__;s__	61	0	0	0	0	0	0
ASV1121	k__Bacteria;p__Thermodesulfobacter;c__Syntrophorhabdia;o__Syntrophorhabdales;f__Syntrophorhabdaceae;g__Syntrophorhabdus;s__	61	0	0	0	0	0	0
ASV1127	k__Bacteria;p__Bacillota;c__Clostridia;o__Oscillospirales;f__[Eubacterium]_coprostanoligenes_group;g__;s__	60	0	0	0	0	0	0
ASV1130	k__Bacteria;p__Chloroflexi;c__Anaerolineae;o__SJA-15;f__;g__;s__	60	0	0	0	0	0	0
ASV1134	k__Bacteria;p__Pseudomonadota;c__GammaPseudomonadota;o__Xanthomonadales;f__Lysobacteraceae;g__Luteimonas;s__Luteimonas_aestuarii	60	0	0	0	0	0	0
ASV1135	k__Bacteria;p__Acidobacteriota;c__Thermoanaerobaculia;o__Thermoanaerobaculales;f__Thermoanaerobaculaceae;g__Subgroup_10;s__Acidobacteria_bacterium_ADurb.Bin051	60	0	0	0	0	0	0
ASV1136	k__Bacteria;p__Verrucomicrobiota;c__Verrucomicrobiae;o__Pedosphaerales;f__Pedosphaeraceae;g__;s__	60	0	0	0	0	0	0
ASV1138	k__Bacteria;p__Pseudomonadota;c__GammaPseudomonadota;o__Enterobacterales;f__Enterobacteriaceae;g__Klebsiella	59	0	0	0	0	0	0
ASV1143	k__Bacteria;p__Bacillota;c__Clostridia;o__Peptostreptococcales-Tissierellales;f__Peptostreptococcaceae;g__Romboutsia	59	0	0	0	0	0	0
ASV1144	k__Bacteria;p__Actinobacteriota;c__Acidimicrobiia	59	0	0	0	0	0	0
ASV1148	k__Bacteria;p__Bacteroidota;c__Bacteroidia;o__Sphingobacteriales;f__Lentimicrobiaceae;g__;s__	59	0	0	0	0	0	0
ASV1149	k__Bacteria;p__Pseudomonadota;c__AlphaPseudomonadota;o__Rhizobiales;f__Rhizobiaceae;g__Shinella	59	0	0	0	0	0	0
ASV1150	k__Bacteria;p__Spirochaetota;c__Spirochaetia;o__Spirochaetales;f__Spirochaetaceae;g__Spirochaeta;s__	59	0	0	0	0	0	0
ASV1152	k__Bacteria;p__Actinobacteriota;c__Coriobacteriia;o__OPB41;f__;g__;s__	58	0	0	0	0	0	0
ASV1159	k__Bacteria;p__Pseudomonadota;c__AlphaPseudomonadota;o__Rhodobacterales;f__Rhodobacteraceae	58	0	0	0	0	0	0
ASV1160	k__Bacteria;p__Pseudomonadota;c__GammaPseudomonadota;o__Pseudomonadales;f__Moraxellaceae;g__Acinetobacter	58	0	0	0	0	0	0
ASV1161	k__Bacteria;p__Pseudomonadota;c__GammaPseudomonadota;o__Burkholderiales;f__Sutterellaceae;g__;s__	58	0	0	0	0	0	0
ASV1162	k__Bacteria;p__Verrucomicrobiota;c__Verrucomicrobiae;o__S-BQ2-57_soil_group;f__;g__;s__	58	0	0	0	0	0	0
ASV1164	k__Bacteria;p__Acidobacteriota;c__Aminicenantia;o__Aminicenantales;f__;g__;s__	58	0	0	0	0	0	0
ASV1165	k__Bacteria;p__Verrucomicrobiota;c__Verrucomicrobiae;o__Verrucomicrobiales;f__Rubritaleaceae;g__Luteolibacter	58	0	0	0	0	0	0
ASV1166	k__Bacteria;p__Bacillota;c__Clostridia;o__Clostridiales;f__Clostridiaceae;g__Clostridium_sensu_stricto_1	58	0	0	0	0	0	0
ASV1167	k__Bacteria;p__Synergistota;c__Synergistia;o__Synergistales;f__Synergistaceae;g__Cloacibacillus	58	0	0	0	0	0	0
ASV1168	k__Bacteria;p__Thermodesulfobacter;c__Desulfobulbia;o__Desulfobulbales;f__Desulfobulbaceae;g__Desulfobulbus	58	0	0	0	0	0	0
ASV1173	k__Bacteria;p__Patescibacteria;c__Dojkabacteria;o__;f__;g__;s__	57	0	0	0	0	0	0
ASV1174	k__Bacteria;p__Acidobacteriota;c__Vicinamibacteria;o__Vicinamibacterales;f__Vicinamibacteraceae	57	0	0	0	0	0	0
ASV1175	k__Bacteria;p__Pseudomonadota;c__GammaPseudomonadota;o__Burkholderiales;f__Neisseriaceae;g__Stenoxybacter;s__	57	0	0	0	0	0	0
ASV1176	k__Bacteria;p__Verrucomicrobiota;c__Verrucomicrobiae;o__Pedosphaerales;f__Pedosphaeraceae;g__;s__	57	0	0	0	0	0	0
ASV1178	k__Bacteria;p__Pseudomonadota;c__AlphaPseudomonadota;o__Rhodobacterales;f__Rhodobacteraceae	56	0	0	0	0	0	0
ASV1179	k__Bacteria;p__Bacillota;c__Clostridia;o__Clostridiales;f__Clostridiaceae;g__Clostridium_sensu_stricto_10;s__	56	0	0	0	0	0	0
ASV1180	k__Bacteria;p__Pseudomonadota;c__GammaPseudomonadota;o__Xanthomonadales;f__Lysobacteraceae;g__Luteimonas	56	0	0	0	0	0	0
ASV1184	k__Bacteria;p__Spirochaetota;c__Spirochaetia;o__Spirochaetales;f__Spirochaetaceae;g__Spirochaeta	56	0	0	0	0	0	0
ASV1185	k__Bacteria;p__Patescibacteria	56	0	0	0	0	0	0
ASV1186	k__Bacteria;p__Pseudomonadota;c__AlphaPseudomonadota;o__Rhizobiales;f__Rhizobiaceae	56	0	0	0	0	0	0
ASV1187	k__Bacteria;p__Patescibacteria;c__Saccharimonadia;o__Saccharimonadales;f__;g__;s__	56	0	0	0	0	0	0
ASV1188	k__Bacteria;p__Patescibacteria;c__Saccharimonadia;o__Saccharimonadales	56	0	0	0	0	0	0
ASV1189	k__Bacteria;p__Dependentiae;c__Babeliae;o__Babeliales;f__unidentified_Babeliales;g__unidentified_Babeliales;s__candidate_division_TM6_bacterium_GW2011_GWF2_37_49	56	0	0	0	0	0	0
ASV1190	k__Bacteria;p__Bacillota;c__Clostridia;o__Peptostreptococcales-Tissierellales;f__Peptostreptococcaceae;g__Romboutsia	56	0	0	0	0	0	0
ASV1191	k__Bacteria;p__Pseudomonadota;c__AlphaPseudomonadota;o__Rhizobiales;f__Rhizobiaceae;g__Ochrobactrum	55	0	0	0	0	0	0
ASV1192	k__Bacteria;p__Pseudomonadota;c__GammaPseudomonadota;o__Enterobacterales;f__Pseudoalteromonadaceae;g__Pseudoalteromonas	55	0	0	0	0	0	0
ASV1195	k__Bacteria;p__Caldisericota;c__Caldisericia;o__Caldisericales;f__WCHB1-02;g__;s__	55	0	0	0	0	0	0
ASV1198	k__Bacteria;p__Pseudomonadota;c__GammaPseudomonadota;o__Chromatiales;f__Chromatiaceae;g__;s__	55	0	0	0	0	0	0
ASV1201	k__Bacteria;p__Actinobacteriota;c__Actinomycetota;o__PeM15;f__;g__;s__	55	0	0	0	0	0	0
ASV1203	k__Bacteria;p__Pseudomonadota;c__GammaPseudomonadota;o__Competibacterales;f__Competibacteraceae;g__Candidatus_Competibacter;s__	55	0	0	0	0	0	0
ASV1204	k__Bacteria;p__Thermodesulfobacter;c__Syntrophia;o__Syntrophales	55	0	0	0	0	0	0
ASV1205	k__Bacteria;p__Fusobacteriota;c__Fusobacteriia;o__Fusobacteriales;f__Fusobacteriaceae;g__Fusobacterium;s__Fusobacterium_sp_Marseille-P3599	55	0	0	0	0	0	0
ASV1206	k__Bacteria;p__Cyanobacteria;c__Cyanobacteriia;o__Chloroplast;f__unidentified_Chloroplast;g__unidentified_Chloroplast;s__Nannochloropsis_gaditana	55	0	0	0	0	0	0
ASV1207	k__Bacteria;p__Pseudomonadota;c__AlphaPseudomonadota;o__Reyranellales;f__Reyranellaceae;g__Reyranella	55	0	0	0	0	0	0
ASV1208	k__Bacteria;p__Actinobacteriota;c__Thermoleophilia;o__Gaiellales;f__;g__;s__	54	0	0	0	0	0	0
ASV1210	k__Bacteria;p__Bacillota;c__Clostridia;o__Oscillospirales;f__Oscillospiraceae	54	0	0	0	0	0	0
ASV1215	k__Bacteria;p__Bacteroidota;c__Bacteroidia;o__Bacteroidales;f__Bacteroidota_vadinHA17;g__;s__	54	0	0	0	0	0	0
ASV1216	k__Bacteria;p__Bacillota;c__Clostridia;o__Lachnospirales;f__Lachnospiraceae;g__Lachnospiraceae_NK4A136_group;s__	54	0	0	0	0	0	0
ASV1219	k__Bacteria;p__Cyanobacteria;c__Cyanobacteriia;o__Synechococcales;f__Cyanobiaceae;g__Cyanobium_PCC-6307	54	0	0	0	0	0	0
ASV1220	k__Bacteria;p__Bacteroidota;c__Bacteroidia;o__Chitinophagales;f__Saprospiraceae;g__;s__	54	0	0	0	0	0	0
ASV1221	k__Bacteria;p__Pseudomonadota;c__AlphaPseudomonadota;o__Rhodobacterales;f__Rhodobacteraceae;g__Rhodobacter	54	0	0	0	0	0	0
ASV1225	k__Bacteria;p__Verrucomicrobiota;c__Verrucomicrobiae;o__Pedosphaerales;f__Pedosphaeraceae;g__;s__	54	0	0	0	0	0	0
ASV1226	k__Bacteria;p__Thermodesulfobacter;c__Desulfobacteria;o__Desulfatiglandales;f__Desulfatiglandaceae;g__Desulfatiglans;s__	54	0	0	0	0	0	0
ASV1227	k__Bacteria;p__Caldisericota;c__Caldisericia;o__Caldisericales;f__LF045;g__;s__	54	0	0	0	0	0	0
ASV1236	k__Bacteria;p__Pseudomonadota;c__AlphaPseudomonadota;o__Rickettsiales;f__AB1;g__;s__	53	0	0	0	0	0	0
ASV1242	k__Bacteria;p__Bacteroidota;c__Bacteroidia;o__Bacteroidales;f__Bacteroidota_vadinHA17;g__;s__	53	0	0	0	0	0	0
ASV1243	k__Bacteria;p__Bacillota;c__Clostridia;o__Clostridiales;f__Clostridiaceae;g__Clostridium_sensu_stricto_1	53	0	0	0	0	0	0
ASV1244	k__Bacteria;p__Pseudomonadota;c__GammaPseudomonadota;o__Burkholderiales;f__Hydrogenophilaceae;g__;s__	53	0	0	0	0	0	0
ASV1245	k__Bacteria;p__Verrucomicrobiota;c__Verrucomicrobiae;o__Chthoniobacterales;f__Chthoniobacteraceae;g__LD29;s__	53	0	0	0	0	0	0
ASV1246	k__Bacteria;p__Thermodesulfobacter;c__Syntrophia;o__Syntrophales;f__Syntrophaceae;g__Syntrophus;s__	53	0	0	0	0	0	0
ASV1247	k__Bacteria;p__Cyanobacteria;c__Cyanobacteriia;o__Synechococcales;f__Cyanobiaceae;g__Cyanobium_PCC-6307	53	0	0	0	0	0	0
ASV1248	k__Bacteria;p__Bacillota;c__Bacilli;o__Erysipelotrichales;f__Erysipelotrichaceae	53	0	0	0	0	0	0
ASV1249	k__Bacteria;p__Actinobacteriota;c__Actinomycetota;o__PeM15;f__;g__;s__	53	0	0	0	0	0	0
ASV1250	k__Bacteria;p__Pseudomonadota;c__GammaPseudomonadota;o__Xanthomonadales;f__Lysobacteraceae;g__Luteimonas	53	0	0	0	0	0	0
ASV1251	k__Bacteria	53	0	0	0	0	0	0
ASV1252	k__Bacteria;p__Pseudomonadota;c__GammaPseudomonadota;o__unidentified_GammaPseudomonadota;f__unidentified_GammaPseudomonadota;g__Acidibacter;s__	53	0	0	0	0	0	0
ASV1253	k__Bacteria;p__Thermodesulfobacter;c__Syntrophobacteria;o__Syntrophobacterales;f__Syntrophobacteraceae;g__Syntrophobacter;s__	53	0	0	0	0	0	0
ASV1254	k__Bacteria;p__Bacillota;c__Negativicutes;o__Veillonellales-Selenomonadales;f__Selenomonadaceae;g__Anaerovibrio;s__	53	0	0	0	0	0	0
ASV1255	k__Bacteria;p__Pseudomonadota;c__GammaPseudomonadota;o__Enterobacterales;f__Hafniaceae;g__Edwardsiella	53	0	0	0	0	0	0
ASV1259	k__Bacteria;p__Pseudomonadota;c__AlphaPseudomonadota;o__Rhizobiales;f__Rhizobiaceae;g__Allorhizobium-Neorhizobium-Pararhizobium-Rhizobium	52	0	0	0	0	0	0
ASV1261	k__Bacteria;p__Patescibacteria;c__Saccharimonadia;o__Saccharimonadales;f__;g__;s__	52	0	0	0	0	0	0
ASV1264	k__Bacteria;p__Actinobacteriota;c__Acidimicrobiia;o__Microtrichales;f__Microtrichaceae;g__IMCC26207;s__	52	0	0	0	0	0	0
ASV1265	k__Bacteria;p__Bacillota;c__Negativicutes;o__Veillonellales-Selenomonadales;f__Sporomusaceae;g__;s__	52	0	0	0	0	0	0
ASV1270	k__Bacteria;p__Fusobacteriota;c__Fusobacteriia;o__Fusobacteriales;f__Fusobacteriaceae;g__Cetobacterium;s__	51	0	0	0	0	0	0
ASV1275	k__Bacteria;p__Bacillota;c__Clostridia;o__Clostridiales;f__Clostridiaceae;g__Clostridium_sensu_stricto_1	51	0	0	0	0	0	0
ASV1278	k__Bacteria;p__Bacillota;c__Clostridia;o__Clostridia_UCG-014;f__;g__;s__	51	0	0	0	0	0	0
ASV1279	k__Bacteria;p__Actinobacteriota;c__Actinomycetota;o__Propionibacteriales;f__Nocardioidaceae;g__Nocardioides	51	0	0	0	0	0	0
ASV1281	k__Bacteria;p__Verrucomicrobiota;c__Chlamydiae;o__Chlamydiales	51	0	0	0	0	0	0
ASV1282	k__Bacteria;p__Bacillota;c__Negativicutes;o__Veillonellales-Selenomonadales;f__Sporomusaceae;g__Anaeromusa-Anaeroarcus	51	0	0	0	0	0	0
ASV1286	k__Bacteria;p__Patescibacteria;c__Berkelbacteria;o__;f__;g__;s__	50	0	0	0	0	0	0
ASV1294	k__Bacteria;p__Bacteroidota;c__Bacteroidia;o__Bacteroidales;f__Bacteroidota_vadinHA17;g__;s__	50	0	0	0	0	0	0
ASV1296	k__Bacteria;p__Pseudomonadota;c__GammaPseudomonadota;o__Enterobacterales;f__Hafniaceae;g__Edwardsiella	50	0	0	0	0	0	0
ASV1297	k__Bacteria;p__Thermodesulfobacter;c__Syntrophia;o__Syntrophales;f__unidentified_Syntrophales;g__unidentified_Syntrophales;s__Syntrophobacterales_bacterium_Delta_03	50	0	0	0	0	0	0
ASV1298	k__Bacteria;p__Actinobacteriota;c__Acidimicrobiia;o__Microtrichales;f__Ilumatobacteraceae;g__CL500-29_marine_group;s__bacterium_enrichment_culture_clone_B213(2011)	50	0	0	0	0	0	0
ASV1299	k__Bacteria;p__Actinobacteriota;c__Thermoleophilia;o__Gaiellales;f__;g__;s__	50	0	0	0	0	0	0
ASV1300	k__Bacteria;p__Thermodesulfobacter;c__Desulfovibrionia;o__Desulfovibrionales;f__Desulfovibrionaceae;g__Bilophila	50	0	0	0	0	0	0
ASV1301	k__Bacteria;p__Pseudomonadota;c__GammaPseudomonadota;o__Pseudomonadales;f__Pseudomonadaceae;g__Pseudomonas	50	0	0	0	0	0	0
ASV1302	k__Bacteria;p__Verrucomicrobiota;c__Verrucomicrobiae;o__Chthoniobacterales;f__Chthoniobacteraceae;g__LD29;s__	50	0	0	0	0	0	0
ASV1303	k__Bacteria;p__Verrucomicrobiota;c__Verrucomicrobiae;o__Pedosphaerales;f__Pedosphaeraceae;g__;s__	50	0	0	0	0	0	0
ASV1304	k__Bacteria;p__Verrucomicrobiota;c__Verrucomicrobiae;o__Pedosphaerales;f__Pedosphaeraceae	50	0	0	0	0	0	0
ASV1307	k__Bacteria;p__Bacillota;c__Clostridia;o__Peptostreptococcales-Tissierellales;f__Peptostreptococcaceae;g__Romboutsia	49	0	0	0	0	0	0
ASV1313	k__Bacteria;p__Bacillota;c__Clostridia;o__Christensenellales;f__Christensenellaceae;g__Christensenellaceae_R-7_group;s__iron-reducing_bacterium_enrichment_culture_clone_HN117	49	0	0	0	0	0	0
ASV1315	k__Bacteria;p__Campylobacterota;c__Campylobacteria;o__Campylobacterales;f__Helicobacteraceae;g__Helicobacter;s__Helicobacter_rodentium	49	0	0	0	0	0	0
ASV1316	k__Bacteria;p__Bacteroidota;c__Bacteroidia;o__Bacteroidales;f__Bacteroidota_vadinHA17;g__;s__	49	0	0	0	0	0	0
ASV1317	k__Bacteria;p__Acidobacteriota;c__Acidobacteriae;o__unidentified_Acidobacteriae;f__unidentified_Acidobacteriae;g__Paludibaculum;s__	49	0	0	0	0	0	0
ASV1319	k__Bacteria;p__Actinobacteriota;c__Actinomycetota;o__Frankiales;f__Geodermatophilaceae;g__Antricoccus	49	0	0	0	0	0	0
ASV1320	k__Bacteria;p__Bacteroidota;c__Bacteroidia;o__Bacteroidales;f__Bacteroidota_vadinHA17;g__;s__	48	0	0	0	0	0	0
ASV1323	k__Bacteria;p__Bacillota;c__Clostridia;o__Peptostreptococcales-Tissierellales;f__Peptostreptococcaceae;g__Romboutsia	48	0	0	0	0	0	0
ASV1325	k__Bacteria;p__Actinobacteriota;c__Actinomycetota;o__Corynebacteriales;f__Mycobacteriaceae;g__Mycobacterium	48	0	0	0	0	0	0
ASV1326	k__Bacteria;p__Pseudomonadota;c__GammaPseudomonadota;o__Steroidobacterales;f__Steroidobacteraceae	48	0	0	0	0	0	0
ASV1327	k__Bacteria;p__Bacillota;c__Clostridia;o__Clostridiales;f__Clostridiaceae;g__Clostridium_sensu_stricto_1	48	0	0	0	0	0	0
ASV1329	k__Bacteria;p__Actinobacteriota;c__Acidimicrobiia;o__Actinomarinales;f__;g__;s__	48	0	0	0	0	0	0
ASV1330	k__Bacteria;p__Bacillota;c__Limnochordia;o__Limnochordales;f__Limnochordaceae;g__;s__	48	0	0	0	0	0	0
ASV1332	k__Bacteria;p__Pseudomonadota;c__AlphaPseudomonadota;o__Acetobacterales;f__Elioraeaceae;g__Elioraea	48	0	0	0	0	0	0
ASV1333	k__Bacteria;p__Dependentiae;c__Babeliae;o__Babeliales;f__;g__;s__	48	0	0	0	0	0	0
ASV1334	k__Bacteria;p__Pseudomonadota;c__AlphaPseudomonadota;o__Rhizobiales	48	0	0	0	0	0	0
ASV1335	k__Bacteria;p__Bacillota;c__Bacilli	48	0	0	0	0	0	0
ASV1336	k__Bacteria;p__Bacillota;c__Clostridia;o__Oscillospirales;f__Oscillospiraceae	47	0	0	0	0	0	0
ASV1338	k__Bacteria;p__Pseudomonadota;c__AlphaPseudomonadota;o__Caulobacterales;f__Caulobacteraceae;g__Brevundimonas	47	0	0	0	0	0	0
ASV1339	k__Bacteria;p__Bacillota;c__Clostridia;o__Lachnospirales;f__Lachnospiraceae;g__[Eubacterium]_ruminantium_group;s__	47	0	0	0	0	0	0
ASV1340	k__Bacteria;p__Bacillota;c__Clostridia;o__Lachnospirales;f__Lachnospiraceae;g__[Eubacterium]_ruminantium_group;s__	47	0	0	0	0	0	0
ASV1342	k__Bacteria;p__Bacteroidota;c__Bacteroidia;o__Bacteroidales;f__Muribaculaceae;g__;s__	47	0	0	0	0	0	0
ASV1349	k__Bacteria;p__Bacillota;c__Clostridia;o__Christensenellales;f__Christensenellaceae;g__;s__	47	0	0	0	0	0	0
ASV1350	k__Bacteria;p__Patescibacteria	47	0	0	0	0	0	0
ASV1351	k__Bacteria;p__Dadabacteria;c__Dadabacteriia;o__Dadabacteriales;f__;g__;s__	47	0	0	0	0	0	0
ASV1352	k__Bacteria;p__Pseudomonadota;c__GammaPseudomonadota;o__Enterobacterales;f__Enterobacteriaceae;g__Klebsiella	47	0	0	0	0	0	0
ASV1353	k__Bacteria;p__Actinobacteriota;c__Actinomycetota;o__Corynebacteriales;f__Mycobacteriaceae;g__Mycobacterium	47	0	0	0	0	0	0
ASV1354	k__Bacteria;p__Sva0485;c__;o__;f__;g__;s__	47	0	0	0	0	0	0
ASV1355	k__Bacteria;p__Patescibacteria;c__Saccharimonadia;o__Saccharimonadales;f__;g__;s__	47	0	0	0	0	0	0
ASV1356	k__Bacteria;p__Bacillota;c__Clostridia;o__Clostridiales;f__Clostridiaceae	47	0	0	0	0	0	0
ASV1357	k__Bacteria;p__Cyanobacteria;c__Cyanobacteriia;o__Synechococcales;f__Cyanobiaceae;g__Cyanobium_PCC-6307	47	0	0	0	0	0	0
ASV1358	k__Bacteria;p__Verrucomicrobiota;c__Chlamydiae;o__LD1-PA32;f__;g__;s__	47	0	0	0	0	0	0
ASV1360	k__Bacteria;p__Pseudomonadota;c__GammaPseudomonadota;o__Coxiellales;f__Coxiellaceae;g__Coxiella;s__GammaPseudomonadota_bacterium_RBG_16_37_9	47	0	0	0	0	0	0
ASV1362	k__Bacteria;p__Acidobacteriota;c__Vicinamibacteria;o__Vicinamibacterales;f__;g__;s__	47	0	0	0	0	0	0
ASV1363	k__Bacteria;p__Pseudomonadota;c__GammaPseudomonadota;o__Steroidobacterales;f__Steroidobacteraceae;g__;s__	46	0	0	0	0	0	0
ASV1366	k__Bacteria;p__Pseudomonadota;c__GammaPseudomonadota;o__SZB30;f__;g__;s__	46	0	0	0	0	0	0
ASV1367	k__Bacteria;p__Pseudomonadota;c__AlphaPseudomonadota;o__Rhizobiales;f__Rhizobiaceae;g__Allorhizobium-Neorhizobium-Pararhizobium-Rhizobium	46	0	0	0	0	0	0
ASV1374	k__Bacteria;p__Fusobacteriota;c__Fusobacteriia;o__Fusobacteriales;f__Fusobacteriaceae;g__Fusobacterium;s__Fusobacterium_sp_Marseille-P3599	46	0	0	0	0	0	0
ASV1375	k__Bacteria;p__Actinobacteriota;c__Actinomycetota;o__Micrococcales;f__Intrasporangiaceae	46	0	0	0	0	0	0
ASV1377	k__Bacteria;p__Bacillota;c__Clostridia;o__Oscillospirales;f__Hungateiclostridiaceae;g__;s__	46	0	0	0	0	0	0
ASV1378	k__Bacteria;p__Acidobacteriota;c__Subgroup_18;o__;f__;g__;s__	46	0	0	0	0	0	0
ASV1379	k__Bacteria;p__Bacillota;c__Bacilli;o__Lactobacillales;f__Lactobacillaceae;g__Paucilactobacillus;s__Lactobacillus_oligofermentans	46	0	0	0	0	0	0
ASV1380	k__Bacteria;p__Dependentiae;c__Babeliae;o__Babeliales;f__Vermiphilaceae;g__;s__	46	0	0	0	0	0	0
ASV1382	k__Bacteria;p__Actinobacteriota;c__Actinomycetota;o__Micrococcales;f__Microbacteriaceae;g__Aurantimicrobium	46	0	0	0	0	0	0
ASV1383	k__Bacteria;p__Pseudomonadota;c__GammaPseudomonadota;o__Burkholderiales	46	0	0	0	0	0	0
ASV1384	k__Bacteria;p__Actinobacteriota;c__Coriobacteriia;o__OPB41;f__;g__;s__	46	0	0	0	0	0	0
ASV1385	k__Bacteria;p__Verrucomicrobiota;c__Verrucomicrobiae;o__Pedosphaerales;f__Pedosphaeraceae;g__;s__	46	0	0	0	0	0	0
ASV1388	k__Bacteria;p__Actinobacteriota;c__Actinomycetota;o__PeM15;f__;g__;s__	45	0	0	0	0	0	0
ASV1395	k__Bacteria;p__Actinobacteriota;c__Actinomycetota;o__Micrococcales;f__Intrasporangiaceae;g__Tetrasphaera;s__Tetrasphaera_australiensis	45	0	0	0	0	0	0
ASV1397	k__Bacteria;p__Bacillota;c__BRH-c20a;o__;f__;g__;s__	45	0	0	0	0	0	0
ASV1400	k__Bacteria;p__Bacteroidota;c__Bacteroidia;o__Bacteroidales;f__Barnesiellaceae;g__;s__	45	0	0	0	0	0	0
ASV1401	k__Bacteria;p__Spirochaetota;c__Spirochaetia;o__Spirochaetales;f__Spirochaetaceae;g__unidentified_Spirochaetaceae;s__Spirochetales_bacterium_enrichment_culture_clone_D2CL_Bac_16S_Clone1	45	0	0	0	0	0	0
ASV1402	k__Bacteria;p__Actinobacteriota;c__Thermoleophilia;o__Gaiellales;f__;g__;s__	45	0	0	0	0	0	0
ASV1403	k__Bacteria;p__Bacillota;c__Clostridia;o__Christensenellales;f__Christensenellaceae;g__Christensenellaceae_R-7_group	45	0	0	0	0	0	0
ASV1404	k__Bacteria;p__Verrucomicrobiota;c__Omnitrophia;o__Omnitrophales;f__Omnitrophaceae;g__Candidatus_Omnitrophus;s__	45	0	0	0	0	0	0
ASV1408	k__Bacteria;p__Bacillota;c__Bacilli;o__Lactobacillales;f__Lactobacillaceae;g__Latilactobacillus	44	0	0	0	0	0	0
ASV1409	k__Bacteria;p__Actinobacteriota;c__Acidimicrobiia;o__IMCC26256;f__;g__;s__	44	0	0	0	0	0	0
ASV1411	k__Bacteria;p__Bacteroidota;c__Bacteroidia;o__Bacteroidales;f__Bacteroidaceae;g__Bacteroides	44	0	0	0	0	0	0
ASV1413	k__Bacteria;p__Bacillota;c__Clostridia;o__Oscillospirales	44	0	0	0	0	0	0
ASV1414	k__Bacteria;p__Patescibacteria;c__Saccharimonadia;o__Saccharimonadales;f__;g__;s__	44	0	0	0	0	0	0
ASV1416	k__Bacteria;p__Bacteroidota;c__Rhodothermia;o__Rhodothermales;f__Rhodothermaceae;g__Rubrivirga;s__	44	0	0	0	0	0	0
ASV1422	k__Bacteria;p__Pseudomonadota;c__GammaPseudomonadota;o__Pseudomonadales;f__Moraxellaceae;g__Acinetobacter;s__Acinetobacter_marinus	43	0	0	0	0	0	0
ASV1423	k__Bacteria;p__Pseudomonadota;c__AlphaPseudomonadota;o__Sphingomonadales;f__Sphingomonadaceae;g__Sphingomonas	43	0	0	0	0	0	0
ASV1424	k__Bacteria;p__Bacillota;c__Clostridia;o__Oscillospirales;f__Butyricicoccaceae;g__UCG-009;s__	43	0	0	0	0	0	0
ASV1429	k__Bacteria;p__Thermodesulfobacter;c__Desulfobacteria;o__Desulfobacterales;f__Desulfosarcinaceae;g__Sva0081_sediment_group	43	0	0	0	0	0	0
ASV1430	k__Bacteria;p__Actinobacteriota;c__Acidimicrobiia;o__Microtrichales;f__;g__;s__	43	0	0	0	0	0	0
ASV1431	k__Bacteria;p__Thermodesulfobacter;c__Syntrophia;o__Syntrophales;f__Syntrophaceae;g__Syntrophus;s__	43	0	0	0	0	0	0
ASV1432	k__Bacteria;p__Thermodesulfobacter;c__Desulfobulbia;o__Desulfobulbales;f__Desulfobulbaceae;g__Desulfobulbus	43	0	0	0	0	0	0
ASV1433	k__Bacteria;p__Chloroflexi;c__Anaerolineae;o__Anaerolineales;f__Anaerolineaceae;g__Anaerolinea;s__	43	0	0	0	0	0	0
ASV1434	k__Bacteria;p__Bacillota;c__Clostridia;o__Lachnospirales;f__Lachnospiraceae;g__Shuttleworthia;s__	43	0	0	0	0	0	0
ASV1435	k__Bacteria;p__Bacillota;c__Clostridia;o__Oscillospirales;f__Hungateiclostridiaceae;g__Ercella;s__	43	0	0	0	0	0	0
ASV1436	k__Bacteria;p__Pseudomonadota;c__AlphaPseudomonadota;o__Rhodobacterales;f__Rhodobacteraceae	43	0	0	0	0	0	0
ASV1437	k__Bacteria;p__Actinobacteriota;c__Acidimicrobiia;o__IMCC26256;f__;g__;s__	43	0	0	0	0	0	0
ASV1449	k__Bacteria;p__Verrucomicrobiota;c__Verrucomicrobiae;o__Verrucomicrobiales;f__Akkermansiaceae;g__Akkermansia	42	0	0	0	0	0	0
ASV1451	k__Bacteria;p__Actinobacteriota;c__Thermoleophilia;o__Gaiellales;f__;g__;s__	42	0	0	0	0	0	0
ASV1452	k__Bacteria;p__Actinobacteriota;c__Actinomycetota;o__PeM15;f__;g__;s__	42	0	0	0	0	0	0
ASV1453	k__Bacteria;p__Verrucomicrobiota;c__Verrucomicrobiae;o__Verrucomicrobiales;f__Rubritaleaceae;g__Luteolibacter;s__	42	0	0	0	0	0	0
ASV1454	k__Bacteria;p__Actinobacteriota;c__Acidimicrobiia;o__IMCC26256;f__;g__;s__	42	0	0	0	0	0	0
ASV1455	k__Bacteria;p__Verrucomicrobiota;c__Verrucomicrobiae;o__S-BQ2-57_soil_group;f__;g__;s__	42	0	0	0	0	0	0
ASV1456	k__Bacteria;p__Acidobacteriota;c__Vicinamibacteria;o__Subgroup_17;f__;g__;s__	42	0	0	0	0	0	0
ASV1457	k__Bacteria;p__Pseudomonadota;c__AlphaPseudomonadota;o__Reyranellales;f__Reyranellaceae;g__Reyranella;s__	42	0	0	0	0	0	0
ASV1458	k__Bacteria;p__Actinobacteriota;c__Actinomycetota;o__Frankiales	42	0	0	0	0	0	0
ASV1459	k__Bacteria;p__Bacteroidota;c__Bacteroidia;o__Bacteroidales;f__Tannerellaceae;g__Macellibacteroides	42	0	0	0	0	0	0
ASV1460	k__Bacteria;p__Thermodesulfobacter;c__Syntrophobacteria;o__Syntrophobacterales;f__;g__;s__	42	0	0	0	0	0	0
ASV1461	k__Bacteria;p__Bacillota;c__Clostridia;o__Christensenellales;f__Christensenellaceae;g__;s__	42	0	0	0	0	0	0
ASV1462	k__Bacteria;p__Chloroflexi;c__Dehalococcoidia;o__GIF3;f__;g__;s__	42	0	0	0	0	0	0
ASV1464	k__Bacteria;p__Pseudomonadota;c__AlphaPseudomonadota;o__Rhizobiales	42	0	0	0	0	0	0
ASV1465	k__Bacteria;p__Bacillota;c__Clostridia;o__Clostridiales;f__Clostridiaceae;g__Clostridium_sensu_stricto_1;s__	41	0	0	0	0	0	0
ASV1466	k__Bacteria;p__Bacillota;c__Clostridia;o__Peptostreptococcales-Tissierellales;f__Peptostreptococcaceae;g__Paeniclostridium	41	0	0	0	0	0	0
ASV1467	k__Bacteria;p__Actinobacteriota;c__Actinomycetota;o__Euzebyales;f__Euzebyaceae;g__;s__	41	0	0	0	0	0	0
ASV1468	k__Bacteria;p__Pseudomonadota;c__GammaPseudomonadota;o__Xanthomonadales;f__Lysobacteraceae;g__Pseudoxanthomonas;s__Pseudoxanthomonas_mexicana	41	0	0	0	0	0	0
ASV1476	k__Bacteria;p__Pseudomonadota;c__GammaPseudomonadota;o__SZB30;f__;g__;s__	41	0	0	0	0	0	0
ASV1477	k__Bacteria	41	0	0	0	0	0	0
ASV1478	k__Bacteria;p__Bacteroidota;c__Kapabacteria;o__Kapabacteriales;f__unidentified_Kapabacteriales;g__unidentified_Kapabacteriales;s__Chlorobi_bacterium_OLB6	41	0	0	0	0	0	0
ASV1479	k__Bacteria;p__Actinobacteriota;c__Actinomycetota;o__Micrococcales;f__Microbacteriaceae	41	0	0	0	0	0	0
ASV1480	k__Bacteria;p__Acidobacteriota;c__Thermoanaerobaculia;o__Thermoanaerobaculales;f__Thermoanaerobaculaceae;g__Subgroup_23;s__	41	0	0	0	0	0	0
ASV1481	k__Bacteria;p__Bdellovibrionota;c__Bdellovibrionia;o__Bdellovibrionales;f__Bdellovibrionaceae;g__OM27_clade;s__	41	0	0	0	0	0	0
ASV1482	k__Bacteria;p__WS2;c__;o__;f__;g__;s__	41	0	0	0	0	0	0
ASV1483	k__Bacteria;p__Bacteroidota;c__Ignavibacteria;o__SJA-28;f__;g__;s__	41	0	0	0	0	0	0
ASV1484	k__Bacteria;p__Thermodesulfobacter;c__Syntrophobacteria;o__Syntrophobacterales;f__Syntrophobacteraceae;g__Syntrophobacter	41	0	0	0	0	0	0
ASV1485	k__Bacteria;p__Actinobacteriota;c__Acidimicrobiia	41	0	0	0	0	0	0
ASV1486	k__Bacteria;p__Pseudomonadota;c__GammaPseudomonadota;o__Burkholderiales;f__Comamonadaceae;g__Hydrogenophaga	41	0	0	0	0	0	0
ASV1487	k__Bacteria;p__Actinobacteriota;c__Actinomycetota;o__Micrococcales;f__Intrasporangiaceae	40	0	0	0	0	0	0
ASV1495	k__Bacteria;p__Bacteroidota;c__Bacteroidia;o__Bacteroidales;f__Muribaculaceae;g__;s__	40	0	0	0	0	0	0
ASV1496	k__Bacteria;p__Actinobacteriota;c__Actinomycetota;o__Kineosporiales;f__Kineosporiaceae	40	0	0	0	0	0	0
ASV1497	k__Bacteria;p__Actinobacteriota;c__Thermoleophilia;o__Solirubrobacterales;f__67-14;g__;s__	40	0	0	0	0	0	0
ASV1498	k__Bacteria;p__Patescibacteria;c__Saccharimonadia;o__Saccharimonadales;f__Saccharimonadaceae;g__TM7a;s__	40	0	0	0	0	0	0
ASV1500	k__Bacteria;p__TA06;c__;o__;f__;g__;s__	40	0	0	0	0	0	0
ASV1501	k__Bacteria;p__Dependentiae;c__Babeliae;o__Babeliales	40	0	0	0	0	0	0
ASV1502	k__Bacteria;p__Chloroflexi;c__KD4-96;o__;f__;g__;s__	40	0	0	0	0	0	0
ASV1503	k__Bacteria;p__WS2;c__;o__;f__;g__;s__	40	0	0	0	0	0	0
ASV1504	k__Bacteria;p__Pseudomonadota;c__GammaPseudomonadota;o__Burkholderiales;f__Comamonadaceae;g__Rivibacter	40	0	0	0	0	0	0
ASV1505	k__Bacteria;p__Planctomycetota;c__Phycisphaerae;o__Tepidisphaerales;f__WD2101_soil_group;g__;s__	40	0	0	0	0	0	0
ASV1506	k__Bacteria;p__Pseudomonadota;c__GammaPseudomonadota;o__Pseudomonadales;f__Pseudomonadaceae;g__Pseudomonas	40	0	0	0	0	0	0
ASV1507	k__Bacteria;p__Bacillota;c__Bacilli;o__Lactobacillales;f__Streptococcaceae;g__Streptococcus	40	0	0	0	0	0	0
ASV1515	k__Bacteria;p__Pseudomonadota;c__AlphaPseudomonadota;o__Rhodobacterales;f__Rhodobacteraceae	39	0	0	0	0	0	0
ASV1516	k__Bacteria;p__Pseudomonadota;c__AlphaPseudomonadota;o__Rhizobiales;f__Devosiaceae;g__Devosia	39	0	0	0	0	0	0
ASV1518	k__Bacteria;p__Actinobacteriota;c__Thermoleophilia;o__Gaiellales;f__unidentified_Gaiellales;g__unidentified_Gaiellales;s__Gaiella_sp_EBR4-RS1	39	0	0	0	0	0	0
ASV1524	k__Bacteria;p__Pseudomonadota;c__AlphaPseudomonadota;o__Rhodobacterales;f__Rhodobacteraceae	39	0	0	0	0	0	0
ASV1526	k__Bacteria;p__Actinobacteriota;c__Thermoleophilia;o__Solirubrobacterales;f__67-14;g__;s__	39	0	0	0	0	0	0
ASV1528	k__Bacteria	39	0	0	0	0	0	0
ASV1529	k__Bacteria;p__Caldisericota;c__Caldisericia;o__Caldisericales;f__LF045;g__;s__	39	0	0	0	0	0	0
ASV1531	k__Bacteria;p__Actinobacteriota;c__Actinomycetota;o__Corynebacteriales;f__Mycobacteriaceae;g__Mycobacterium	39	0	0	0	0	0	0
ASV1532	k__Bacteria;p__Patescibacteria;c__Dojkabacteria	39	0	0	0	0	0	0
ASV1533	k__Bacteria;p__Bacteroidota;c__Bacteroidia;o__Bacteroidales;f__Muribaculaceae;g__;s__	39	0	0	0	0	0	0
ASV1534	k__Bacteria;p__Bacteroidota;c__Bacteroidia;o__Bacteroidales;f__Prolixibacteraceae;g__;s__	39	0	0	0	0	0	0
ASV1535	k__Bacteria;p__Actinobacteriota;c__Acidimicrobiia;o__Microtrichales;f__Microtrichaceae;g__IMCC26207;s__	39	0	0	0	0	0	0
ASV1536	k__Bacteria;p__Bacillota;c__unidentified_Bacillota;o__DTU014;f__;g__;s__	39	0	0	0	0	0	0
ASV1538	k__Bacteria;p__Spirochaetota;c__Spirochaetia;o__Spirochaetales;f__Spirochaetaceae;g__Spirochaeta;s__	38	0	0	0	0	0	0
ASV1548	k__Bacteria;p__Fusobacteriota;c__Fusobacteriia;o__Fusobacteriales;f__Fusobacteriaceae;g__Fusobacterium;s__Fusobacterium_sp_RMA_1065	38	0	0	0	0	0	0
ASV1552	k__Bacteria;p__Pseudomonadota;c__GammaPseudomonadota;o__Burkholderiales;f__Burkholderiaceae;g__Lautropia;s__	38	0	0	0	0	0	0
ASV1553	k__Bacteria;p__Bacillota;c__Clostridia;o__Oscillospirales;f__[Eubacterium]_coprostanoligenes_group;g__;s__	38	0	0	0	0	0	0
ASV1554	k__Bacteria;p__Bacillota;c__Bacilli;o__Bacillales;f__Bacillaceae;g__Bacillus	38	0	0	0	0	0	0
ASV1555	k__Bacteria;p__Dependentiae;c__Babeliae;o__Babeliales;f__;g__;s__	38	0	0	0	0	0	0
ASV1556	k__Bacteria;p__Patescibacteria	38	0	0	0	0	0	0
ASV1557	k__Bacteria;p__Chloroflexi;c__Anaerolineae;o__Anaerolineales;f__Anaerolineaceae	38	0	0	0	0	0	0
ASV1558	k__Bacteria;p__Thermodesulfobacter;c__Syntrophorhabdia;o__Syntrophorhabdales;f__Syntrophorhabdaceae;g__Syntrophorhabdus;s__	38	0	0	0	0	0	0
ASV1559	k__Bacteria	38	0	0	0	0	0	0
ASV1560	k__Bacteria;p__Fibrobacterota;c__Fibrobacteria;o__Fibrobacterales;f__unidentified_Fibrobacterales;g__BBMC-4;s__	38	0	0	0	0	0	0
ASV1561	k__Bacteria;p__Actinobacteriota;c__Actinomycetota;o__PeM15;f__;g__;s__	38	0	0	0	0	0	0
ASV1563	k__Bacteria;p__Sva0485;c__;o__;f__;g__;s__	38	0	0	0	0	0	0
ASV1564	k__Bacteria;p__Pseudomonadota;c__AlphaPseudomonadota;o__Acetobacterales;f__Acetobacteraceae;g__Roseomonas;s__Roseomonas_sp_6A9N4	38	0	0	0	0	0	0
ASV1565	k__Bacteria	38	0	0	0	0	0	0
ASV1566	k__Bacteria;p__Sva0485;c__;o__;f__;g__;s__	38	0	0	0	0	0	0
ASV1567	k__Bacteria;p__Bacillota;c__Clostridia;o__Clostridiales;f__Clostridiaceae;g__Clostridium_sensu_stricto_1	37	0	0	0	0	0	0
ASV1568	k__Bacteria;p__Pseudomonadota;c__GammaPseudomonadota;o__Xanthomonadales;f__Lysobacteraceae;g__Thermomonas;s__	37	0	0	0	0	0	0
ASV1569	k__Bacteria;p__Thermotogota;c__Thermotogae;o__Petrotogales;f__Petrotogaceae;g__SC103;s__	37	0	0	0	0	0	0
ASV1572	k__Bacteria;p__Bacillota;c__Clostridia;o__Peptostreptococcales-Tissierellales;f__Family_XI;g__Tissierella;s__Tissierella_sp	37	0	0	0	0	0	0
ASV1573	k__Bacteria;p__Bacillota;c__Negativicutes;o__Veillonellales-Selenomonadales;f__Sporomusaceae;g__Anaeromusa-Anaeroarcus	37	0	0	0	0	0	0
ASV1574	k__Bacteria;p__Actinobacteriota;c__Actinomycetota;o__PeM15;f__;g__;s__	37	0	0	0	0	0	0
ASV1575	k__Bacteria;p__Thermodesulfobacter;c__Desulfarculia;o__Desulfarculales;f__;g__;s__	37	0	0	0	0	0	0
ASV1577	k__Bacteria;p__NKB15;c__;o__;f__;g__;s__	37	0	0	0	0	0	0
ASV1578	k__Bacteria;p__Bacillota;c__unidentified_Bacillota;o__DTU014;f__;g__;s__	37	0	0	0	0	0	0
ASV1579	k__Bacteria;p__Fusobacteriota;c__Fusobacteriia;o__Fusobacteriales;f__Fusobacteriaceae;g__Fusobacterium;s__Fusobacterium_sp_RMA_1065	37	0	0	0	0	0	0
ASV1580	k__Bacteria;p__Bacillota;c__Clostridia;o__Peptostreptococcales-Tissierellales;f__Anaerovoracaceae;g__[Eubacterium]_brachy_group;s__	37	0	0	0	0	0	0
ASV1581	k__Bacteria;p__Acidobacteriota;c__Vicinamibacteria;o__Vicinamibacterales;f__;g__;s__	37	0	0	0	0	0	0
ASV1583	k__Bacteria;p__Actinobacteriota;c__Acidimicrobiia;o__Actinomarinales;f__;g__;s__	37	0	0	0	0	0	0
ASV1584	k__Bacteria;p__Thermodesulfobacter;c__Syntrophorhabdia;o__Syntrophorhabdales;f__Syntrophorhabdaceae;g__Syntrophorhabdus;s__	37	0	0	0	0	0	0
ASV1585	k__Bacteria;p__Chloroflexi;c__Anaerolineae;o__ADurb.Bin180	37	0	0	0	0	0	0
ASV1586	k__Bacteria;p__Bacillota;c__Bacilli;o__Bacillales;f__Bacillaceae;g__Bacillus	37	0	0	0	0	0	0
ASV1587	k__Bacteria;p__Actinobacteriota;c__Actinomycetota;o__Propionibacteriales;f__Nocardioidaceae;g__Nocardioides	37	0	0	0	0	0	0
ASV1588	k__Bacteria;p__Bacteroidota;c__Bacteroidia;o__Sphingobacteriales;f__Lentimicrobiaceae;g__;s__	37	0	0	0	0	0	0
ASV1589	k__Bacteria;p__Acidobacteriota;c__Vicinamibacteria;o__Vicinamibacterales;f__unidentified_Vicinamibacterales;g__unidentified_Vicinamibacterales;s__Acidobacteria_bacterium_WX27	37	0	0	0	0	0	0
ASV1590	k__Bacteria;p__Patescibacteria;c__Dojkabacteria;o__;f__;g__;s__	37	0	0	0	0	0	0
ASV1591	k__Bacteria;p__Thermodesulfobacter;c__Desulfuromonadia;o__Geobacterales;f__Geobacteraceae;g__unidentified_Geobacteraceae	37	0	0	0	0	0	0
ASV1592	k__Bacteria;p__Spirochaetota;c__Spirochaetia;o__Spirochaetales;f__Spirochaetaceae;g__Spirochaeta;s__	37	0	0	0	0	0	0
ASV1593	k__Bacteria;p__Bacillota;c__Clostridia;o__Clostridiales;f__Clostridiaceae;g__Clostridium_sensu_stricto_11	36	0	0	0	0	0	0
ASV1596	k__Bacteria;p__Bacteroidota;c__Bacteroidia;o__Bacteroidales;f__Bacteroidota_vadinHA17;g__;s__	36	0	0	0	0	0	0
ASV1597	k__Bacteria;p__Bacillota;c__TSAC18;o__;f__;g__;s__	36	0	0	0	0	0	0
ASV1598	k__Bacteria	36	0	0	0	0	0	0
ASV1599	k__Bacteria;p__Fusobacteriota;c__Fusobacteriia;o__Fusobacteriales;f__Fusobacteriaceae;g__Fusobacterium	36	0	0	0	0	0	0
ASV1600	k__Bacteria;p__Thermodesulfobacter;c__Desulfobulbia;o__Desulfobulbales;f__Desulfobulbaceae;g__Desulfobulbus	36	0	0	0	0	0	0
ASV1602	k__Bacteria;p__Bacillota;c__Clostridia;o__Peptostreptococcales-Tissierellales;f__Peptostreptococcaceae;g__Romboutsia	36	0	0	0	0	0	0
ASV1604	k__Bacteria;p__Actinobacteriota	36	0	0	0	0	0	0
ASV1605	k__Bacteria;p__Acidobacteriota;c__Aminicenantia;o__Aminicenantales;f__;g__;s__	36	0	0	0	0	0	0
ASV1606	k__Bacteria;p__Pseudomonadota;c__GammaPseudomonadota;o__Burkholderiales;f__Hydrogenophilaceae;g__;s__	36	0	0	0	0	0	0
ASV1607	k__Bacteria;p__Bdellovibrionota;c__Oligoflexia;o__0319-6G20;f__;g__;s__	36	0	0	0	0	0	0
ASV1608	k__Bacteria;p__Chloroflexi;c__Anaerolineae;o__Anaerolineales;f__Anaerolineaceae;g__Pelolinea;s__	36	0	0	0	0	0	0
ASV1609	k__Bacteria;p__Pseudomonadota;c__GammaPseudomonadota;o__Run-SP154;f__;g__;s__	36	0	0	0	0	0	0
ASV1611	k__Bacteria;p__Pseudomonadota;c__GammaPseudomonadota;o__Burkholderiales;f__Rhodocyclaceae;g__Methyloversatilis	36	0	0	0	0	0	0
ASV1612	k__Bacteria;p__Thermotogota;c__Thermotogae;o__Kosmotogales;f__Kosmotogaceae;g__Mesotoga;s__	36	0	0	0	0	0	0
ASV1614	k__Bacteria;p__Thermodesulfobacter;c__Syntrophobacteria;o__Syntrophobacterales;f__Syntrophobacteraceae	35	0	0	0	0	0	0
ASV1618	k__Bacteria;p__Bacillota;c__Clostridia;o__Oscillospirales;f__[Eubacterium]_coprostanoligenes_group;g__;s__	35	0	0	0	0	0	0
ASV1629	k__Bacteria;p__Acidobacteriota;c__Thermoanaerobaculia;o__Thermoanaerobaculales;f__Thermoanaerobaculaceae;g__Thermoanaerobaculum;s__	35	0	0	0	0	0	0
ASV1630	k__Bacteria;p__Actinobacteriota;c__Acidimicrobiia;o__Microtrichales	35	0	0	0	0	0	0
ASV1631	k__Bacteria;p__Bacillota;c__Negativicutes;o__Veillonellales-Selenomonadales;f__Sporomusaceae;g__Anaeromusa-Anaeroarcus	35	0	0	0	0	0	0
ASV1632	k__Bacteria;p__Actinobacteriota;c__Actinomycetota;o__Micrococcales;f__Dermabacteraceae;g__Brachybacterium	35	0	0	0	0	0	0
ASV1633	k__Bacteria;p__Armatimonadota;c__;o__;f__;g__;s__	35	0	0	0	0	0	0
ASV1634	k__Bacteria;p__Actinobacteriota;c__Actinomycetota;o__Micrococcales;f__Intrasporangiaceae	35	0	0	0	0	0	0
ASV1635	k__Bacteria;p__Actinobacteriota;c__Acidimicrobiia;o__Microtrichales;f__unidentified_Microtrichales;g__unidentified_Microtrichales;s__bacterium_YC-LK-LKJ22	35	0	0	0	0	0	0
ASV1636	k__Bacteria;p__Methylomirabilota;c__Methylomirabilia;o__Methylomirabilales;f__Methylomirabilaceae;g__Sh765B-TzT-35	35	0	0	0	0	0	0
ASV1637	k__Bacteria;p__Actinobacteriota;c__Actinomycetota;o__Corynebacteriales;f__Mycobacteriaceae;g__Mycobacterium	35	0	0	0	0	0	0
ASV1638	k__Bacteria;p__Patescibacteria;c__Saccharimonadia;o__Saccharimonadales;f__Saccharimonadaceae;g__TM7a;s__	35	0	0	0	0	0	0
ASV1639	k__Bacteria;p__Bacteroidota;c__Bacteroidia;o__Bacteroidales;f__Bacteroidota_vadinHA17;g__;s__	35	0	0	0	0	0	0
ASV1641	k__Bacteria;p__Bacillota;c__Clostridia;o__Christensenellales;f__Christensenellaceae	35	0	0	0	0	0	0
ASV1642	k__Bacteria;p__Bacillota;c__Clostridia;o__Clostridiales;f__Clostridiaceae;g__Clostridium_sensu_stricto_12	35	0	0	0	0	0	0
ASV1643	k__Bacteria;p__Patescibacteria;c__Saccharimonadia;o__Saccharimonadales;f__;g__;s__	35	0	0	0	0	0	0
ASV1644	k__Bacteria;p__Verrucomicrobiota;c__Chlamydiae;o__Chlamydiales;f__Parachlamydiaceae;g__Neochlamydia;s__	35	0	0	0	0	0	0
ASV1645	k__Bacteria;p__Planctomycetota;c__Planctomycetes;o__Pirellulales;f__Pirellulaceae;g__;s__	35	0	0	0	0	0	0
ASV1646	k__Bacteria;p__Bacteroidota;c__Bacteroidia;o__Bacteroidales;f__Paludibacteraceae	35	0	0	0	0	0	0
ASV1648	k__Bacteria;p__Bacillota;c__Clostridia;o__Peptostreptococcales-Tissierellales;f__Peptostreptococcaceae;g__Terrisporobacter	34	0	0	0	0	0	0
ASV1649	k__Bacteria;p__Actinobacteriota;c__Actinomycetota;o__Propionibacteriales;f__Nocardioidaceae	34	0	0	0	0	0	0
ASV1663	k__Bacteria;p__Pseudomonadota;c__AlphaPseudomonadota;o__Rhodobacterales;f__Rhodobacteraceae;g__Paracoccus	34	0	0	0	0	0	0
ASV1664	k__Bacteria;p__Pseudomonadota;c__AlphaPseudomonadota;o__Rhizobiales;f__Rhizobiaceae;g__Shinella	34	0	0	0	0	0	0
ASV1665	k__Bacteria;p__Fusobacteriota;c__Fusobacteriia;o__Fusobacteriales;f__Fusobacteriaceae;g__Fusobacterium	34	0	0	0	0	0	0
ASV1666	k__Bacteria;p__Actinobacteriota;c__Actinomycetota;o__PeM15;f__;g__;s__	34	0	0	0	0	0	0
ASV1667	k__Bacteria;p__Actinobacteriota;c__RBG-16-55-12;o__;f__;g__;s__	34	0	0	0	0	0	0
ASV1668	k__Bacteria;p__Verrucomicrobiota;c__Verrucomicrobiae;o__Pedosphaerales;f__Pedosphaeraceae	34	0	0	0	0	0	0
ASV1669	k__Bacteria;p__Bacteroidota;c__Bacteroidia;o__Chitinophagales;f__Chitinophagaceae;g__Dinghuibacter;s__	34	0	0	0	0	0	0
ASV1670	k__Bacteria;p__Thermodesulfobacter;c__Syntrophorhabdia;o__Syntrophorhabdales;f__Syntrophorhabdaceae;g__Syntrophorhabdus;s__	34	0	0	0	0	0	0
ASV1671	k__Bacteria;p__Chloroflexi;c__Anaerolineae;o__Caldilineales;f__Caldilineaceae;g__;s__	34	0	0	0	0	0	0
ASV1672	k__Bacteria;p__Bacillota;c__Clostridia;o__Christensenellales;f__Christensenellaceae;g__Christensenellaceae_R-7_group	34	0	0	0	0	0	0
ASV1673	k__Bacteria;p__Bacillota;c__Clostridia;o__Clostridiales;f__Clostridiaceae	34	0	0	0	0	0	0
ASV1674	k__Bacteria;p__Gemmatimonadota;c__Gemmatimonadetes;o__Gemmatimonadales;f__Gemmatimonadaceae;g__;s__	34	0	0	0	0	0	0
ASV1675	k__Bacteria;p__Chloroflexi;c__Anaerolineae;o__Anaerolineales;f__Anaerolineaceae	34	0	0	0	0	0	0
ASV1676	k__Bacteria;p__Pseudomonadota;c__GammaPseudomonadota;o__Coxiellales;f__Coxiellaceae;g__Coxiella;s__	34	0	0	0	0	0	0
ASV1677	k__Bacteria;p__TA06;c__;o__;f__;g__;s__	34	0	0	0	0	0	0
ASV1678	k__Bacteria;p__Pseudomonadota;c__GammaPseudomonadota;o__Chromatiales;f__Chromatiaceae;g__Halochromatium	34	0	0	0	0	0	0
ASV1680	k__Bacteria;p__Pseudomonadota;c__GammaPseudomonadota;o__Diplorickettsiales;f__Diplorickettsiaceae;g__Aquicella;s__	34	0	0	0	0	0	0
ASV1682	k__Bacteria;p__Actinobacteriota;c__Acidimicrobiia;o__Microtrichales;f__Microtrichaceae;g__IMCC26207;s__	33	0	0	0	0	0	0
ASV1688	k__Bacteria;p__Bacillota;c__Bacilli;o__Lactobacillales;f__Enterococcaceae;g__Enterococcus;s__Enterococcus_cecorum	33	0	0	0	0	0	0
ASV1690	k__Bacteria;p__Thermodesulfobacter;c__Syntrophia;o__Syntrophales	33	0	0	0	0	0	0
ASV1691	k__Bacteria;p__Bacillota;c__Bacilli;o__Lactobacillales;f__Lactobacillaceae;g__Latilactobacillus	33	0	0	0	0	0	0
ASV1692	k__Bacteria;p__Pseudomonadota;c__GammaPseudomonadota;o__Enterobacterales;f__Enterobacteriaceae	33	0	0	0	0	0	0
ASV1696	k__Bacteria;p__Bacillota;c__Clostridia;o__Peptostreptococcales-Tissierellales;f__Anaerovoracaceae;g__[Eubacterium]_brachy_group;s__	33	0	0	0	0	0	0
ASV1697	k__Bacteria;p__Pseudomonadota;c__GammaPseudomonadota;o__Burkholderiales;f__SC-I-84;g__;s__	33	0	0	0	0	0	0
ASV1698	k__Bacteria;p__Actinobacteriota;c__Actinomycetota;o__PeM15;f__;g__;s__	33	0	0	0	0	0	0
ASV1699	k__Bacteria;p__Bacteroidota;c__Bacteroidia;o__Bacteroidales;f__Prolixibacteraceae;g__;s__	33	0	0	0	0	0	0
ASV1701	k__Bacteria;p__Patescibacteria;c__Berkelbacteria;o__;f__;g__;s__	33	0	0	0	0	0	0
ASV1702	k__Bacteria;p__Bacillota;c__Clostridia;o__Christensenellales;f__Christensenellaceae;g__Christensenellaceae_R-7_group;s__bacterium_enrichment_culture_clone_DPF35	33	0	0	0	0	0	0
ASV1703	k__Bacteria;p__Bacillota;c__Clostridia;o__Oscillospirales;f__UCG-010;g__;s__	33	0	0	0	0	0	0
ASV1704	k__Bacteria;p__Dependentiae;c__Babeliae;o__Babeliales;f__;g__;s__	33	0	0	0	0	0	0
ASV1705	k__Bacteria;p__Thermodesulfobacter;c__Syntrophia;o__Syntrophales;f__Smithellaceae;g__Smithella;s__	33	0	0	0	0	0	0
ASV1706	k__Bacteria;p__Pseudomonadota;c__AlphaPseudomonadota;o__Caulobacterales;f__Caulobacteraceae;g__Phenylobacterium	33	0	0	0	0	0	0
ASV1707	k__Bacteria;p__Actinobacteriota;c__Actinomycetota;o__Micrococcales;f__Intrasporangiaceae	33	0	0	0	0	0	0
ASV1708	k__Bacteria;p__Spirochaetota;c__Spirochaetia;o__Spirochaetales;f__Spirochaetaceae;g__Treponema	33	0	0	0	0	0	0
ASV1709	k__Bacteria;p__Dependentiae;c__Babeliae;o__Babeliales;f__;g__;s__	33	0	0	0	0	0	0
ASV1710	k__Bacteria;p__Actinobacteriota;c__Actinomycetota	33	0	0	0	0	0	0
ASV1711	k__Bacteria;p__Thermodesulfobacter;c__Syntrophobacteria;o__Syntrophobacterales;f__Syntrophobacteraceae	33	0	0	0	0	0	0
ASV1712	k__Bacteria;p__Verrucomicrobiota;c__Kiritimatiellae;o__WCHB1-41;f__;g__;s__	33	0	0	0	0	0	0
ASV1713	k__Bacteria;p__Bacillota;c__Bacilli;o__Alicyclobacillales;f__Alicyclobacillaceae;g__Tumebacillus	32	0	0	0	0	0	0
ASV1724	k__Bacteria;p__Pseudomonadota;c__GammaPseudomonadota;o__Pseudomonadales;f__Moraxellaceae;g__Acinetobacter	32	0	0	0	0	0	0
ASV1725	k__Bacteria;p__Thermodesulfobacter;c__Desulfovibrionia;o__Desulfovibrionales;f__Desulfovibrionaceae;g__Desulfovibrio	32	0	0	0	0	0	0
ASV1726	k__Bacteria;p__Bacillota;c__Clostridia;o__Peptostreptococcales-Tissierellales;f__Peptostreptococcaceae	32	0	0	0	0	0	0
ASV1735	k__Bacteria;p__Thermodesulfobacter;c__Syntrophobacteria;o__Syntrophobacterales;f__Syntrophobacteraceae;g__Syntrophobacter;s__	32	0	0	0	0	0	0
ASV1736	k__Bacteria;p__Pseudomonadota;c__GammaPseudomonadota;o__CCM19a;f__;g__;s__	32	0	0	0	0	0	0
ASV1737	k__Bacteria;p__Bacteroidota;c__Kryptonia;o__Kryptoniales;f__BSV26	32	0	0	0	0	0	0
ASV1738	k__Bacteria;p__Chloroflexi;c__Dehalococcoidia;o__GIF9;f__;g__;s__	32	0	0	0	0	0	0
ASV1740	k__Bacteria;p__Bacteroidota;c__Bacteroidia;o__Bacteroidales;f__Bacteroidota_vadinHA17;g__;s__	32	0	0	0	0	0	0
ASV1742	k__Bacteria;p__Bacillota;c__Clostridia;o__Clostridiales;f__Caloramatoraceae;g__Fonticella;s__	32	0	0	0	0	0	0
ASV1743	k__Bacteria;p__Pseudomonadota;c__GammaPseudomonadota;o__Methylococcales;f__Methylococcaceae;g__Methyloparacoccus;s__	32	0	0	0	0	0	0
ASV1744	k__Bacteria;p__Thermodesulfobacter;c__Syntrophobacteria;o__Syntrophobacterales;f__Syntrophobacteraceae	32	0	0	0	0	0	0
ASV1745	k__Bacteria;p__Cloacimonadota;c__Cloacimonadia;o__Cloacimonadales;f__PBS-18;g__;s__	32	0	0	0	0	0	0
ASV1746	k__Bacteria;p__Bacillota;c__Clostridia;o__Clostridia_UCG-014;f__;g__;s__	32	0	0	0	0	0	0
ASV1747	k__Bacteria;p__Chloroflexi;c__Dehalococcoidia;o__MSBL5;f__;g__;s__	32	0	0	0	0	0	0
ASV1748	k__Bacteria;p__Bacteroidota;c__Kapabacteria;o__Kapabacteriales;f__;g__;s__	32	0	0	0	0	0	0
ASV1749	k__Bacteria;p__Bacteroidota;c__Bacteroidia;o__Bacteroidales;f__SB-5;g__;s__	32	0	0	0	0	0	0
ASV1750	k__Bacteria;p__Thermodesulfobacter;c__Desulfobulbia;o__Desulfobulbales;f__Desulfocapsaceae	32	0	0	0	0	0	0
ASV1751	k__Bacteria	32	0	0	0	0	0	0
ASV1752	k__Bacteria;p__Pseudomonadota;c__GammaPseudomonadota;o__Chromatiales;f__Chromatiaceae;g__Thiolamprovum;s__Chromatiaceae_bacterium_MTPP2IF163	32	0	0	0	0	0	0
ASV1753	k__Bacteria;p__Actinobacteriota;c__Actinomycetota;o__PeM15;f__;g__;s__	32	0	0	0	0	0	0
ASV1754	k__Bacteria;p__Bacillota;c__Clostridia;o__Christensenellales;f__Christensenellaceae;g__Christensenellaceae_R-7_group;s__bacterium_enrichment_culture_clone_DPF35	32	0	0	0	0	0	0
ASV1764	k__Bacteria;p__Bacteroidota;c__Rhodothermia;o__Rhodothermales;f__Rhodothermaceae;g__;s__	31	0	0	0	0	0	0
ASV1765	k__Bacteria;p__Bacillota;c__Bacilli;o__Erysipelotrichales;f__Erysipelotrichaceae	31	0	0	0	0	0	0
ASV1768	k__Bacteria;p__Actinobacteriota;c__Actinomycetota;o__PeM15;f__;g__;s__	31	0	0	0	0	0	0
ASV1770	k__Bacteria;p__Pseudomonadota;c__AlphaPseudomonadota;o__Caulobacterales;f__Caulobacteraceae;g__Phenylobacterium	31	0	0	0	0	0	0
ASV1771	k__Bacteria;p__Bacillota;c__Bacilli;o__Lactobacillales;f__Lactobacillaceae;g__Levilactobacillus;s__Lactobacillus_namurensis	31	0	0	0	0	0	0
ASV1772	k__Bacteria;p__Pseudomonadota;c__GammaPseudomonadota;o__PLTA13;f__;g__;s__	31	0	0	0	0	0	0
ASV1773	k__Bacteria;p__Patescibacteria;c__Dojkabacteria;o__;f__;g__;s__	31	0	0	0	0	0	0
ASV1774	k__Bacteria;p__Cloacimonadota;c__Cloacimonadia;o__Cloacimonadales;f__PBS-18;g__;s__	31	0	0	0	0	0	0
ASV1775	k__Bacteria;p__Pseudomonadota;c__GammaPseudomonadota;o__Chromatiales;f__Chromatiaceae;g__Thiocapsa	31	0	0	0	0	0	0
ASV1776	k__Bacteria;p__Bacteroidota;c__Bacteroidia;o__Chitinophagales;f__Chitinophagaceae;g__Dinghuibacter;s__	31	0	0	0	0	0	0
ASV1777	k__Bacteria;p__Actinobacteriota;c__Acidimicrobiia;o__Microtrichales;f__Microtrichaceae;g__IMCC26207;s__	31	0	0	0	0	0	0
ASV1778	k__Bacteria;p__Spirochaetota;c__Spirochaetia;o__Spirochaetales;f__Spirochaetaceae	31	0	0	0	0	0	0
ASV1779	k__Bacteria;p__Thermodesulfobacter;c__Syntrophorhabdia;o__Syntrophorhabdales;f__Syntrophorhabdaceae;g__Syntrophorhabdus;s__	31	0	0	0	0	0	0
ASV1780	k__Bacteria;p__Patescibacteria;c__Dojkabacteria;o__;f__;g__;s__	31	0	0	0	0	0	0
ASV1783	k__Bacteria;p__Pseudomonadota;c__GammaPseudomonadota;o__Chromatiales;f__Chromatiaceae;g__Thiolamprovum;s__Chromatiaceae_bacterium_MTPP2IF163	30	0	0	0	0	0	0
ASV1784	k__Bacteria;p__Patescibacteria;c__Saccharimonadia;o__Saccharimonadales;f__;g__;s__	30	0	0	0	0	0	0
ASV1785	k__Bacteria;p__Bacillota;c__Bacilli;o__Lactobacillales;f__Enterococcaceae;g__Enterococcus	30	0	0	0	0	0	0
ASV1796	k__Bacteria;p__Bacillota;c__Clostridia;o__Lachnospirales;f__Lachnospiraceae;g__Butyrivibrio;s__	30	0	0	0	0	0	0
ASV1797	k__Bacteria;p__Pseudomonadota;c__GammaPseudomonadota;o__Pseudomonadales;f__Halomonadaceae;g__Halomonas	30	0	0	0	0	0	0
ASV1798	k__Bacteria;p__Bacillota;c__Clostridia;o__Lachnospirales;f__Lachnospiraceae	30	0	0	0	0	0	0
ASV1799	k__Bacteria;p__Synergistota;c__Synergistia;o__Synergistales;f__Synergistaceae;g__Cloacibacillus;s__Cloacibacillus_porcorum	30	0	0	0	0	0	0
ASV1800	k__Bacteria;p__Bacillota;c__Bacilli;o__Erysipelotrichales;f__Erysipelotrichaceae	30	0	0	0	0	0	0
ASV1803	k__Bacteria	30	0	0	0	0	0	0
ASV1804	k__Bacteria;p__Bacteroidota;c__Bacteroidia;o__Bacteroidales;f__Bacteroidaceae;g__Bacteroides	30	0	0	0	0	0	0
ASV1805	k__Bacteria;p__Chloroflexi;c__KD4-96;o__;f__;g__;s__	30	0	0	0	0	0	0
ASV1807	k__Bacteria;p__Actinobacteriota;c__Thermoleophilia;o__Gaiellales;f__;g__;s__	30	0	0	0	0	0	0
ASV1808	k__Bacteria;p__Acidobacteriota;c__Thermoanaerobaculia;o__Thermoanaerobaculales;f__Thermoanaerobaculaceae;g__Subgroup_23;s__	30	0	0	0	0	0	0
ASV1809	k__Bacteria;p__Pseudomonadota;c__AlphaPseudomonadota;o__Rhodobacterales;f__Rhodobacteraceae	30	0	0	0	0	0	0
ASV1810	k__Bacteria	30	0	0	0	0	0	0
ASV1811	k__Bacteria;p__Pseudomonadota;c__AlphaPseudomonadota;o__Caulobacterales;f__Hyphomonadaceae;g__SWB02;s__	30	0	0	0	0	0	0
ASV1812	k__Bacteria;p__Thermodesulfobacter;c__Syntrophobacteria;o__Syntrophobacterales;f__Syntrophobacteraceae	30	0	0	0	0	0	0
ASV1813	k__Bacteria;p__Pseudomonadota;c__GammaPseudomonadota;o__Burkholderiales;f__B1-7BS;g__;s__	30	0	0	0	0	0	0
ASV1814	k__Bacteria;p__Pseudomonadota;c__AlphaPseudomonadota;o__Caulobacterales;f__Caulobacteraceae;g__Brevundimonas	30	0	0	0	0	0	0
ASV1815	k__Bacteria;p__Chloroflexi;c__Dehalococcoidia;o__GIF9;f__;g__;s__	30	0	0	0	0	0	0
ASV1816	k__Bacteria;p__Chloroflexi;c__Anaerolineae;o__Anaerolineales;f__Anaerolineaceae;g__;s__	30	0	0	0	0	0	0
ASV1817	k__Bacteria;p__Bacteroidota;c__Ignavibacteria;o__Ignavibacteriales;f__PHOS-HE36;g__;s__	30	0	0	0	0	0	0
ASV1818	k__Bacteria;p__Actinobacteriota;c__Acidimicrobiia;o__Microtrichales;f__;g__;s__	30	0	0	0	0	0	0
ASV1819	k__Bacteria;p__Bacillota;c__Desulfotomaculia;o__Desulfotomaculales;f__Pelotomaculaceae;g__Cryptanaerobacter;s__	30	0	0	0	0	0	0
ASV1820	k__Bacteria;p__Chloroflexi;c__Anaerolineae;o__Anaerolineales;f__Anaerolineaceae;g__;s__	30	0	0	0	0	0	0
ASV1821	k__Bacteria;p__Bacillota;c__Clostridia;o__Clostridiales;f__Clostridiaceae;g__Clostridium_sensu_stricto_1;s__	30	0	0	0	0	0	0
ASV1822	k__Bacteria;p__Pseudomonadota;c__GammaPseudomonadota;o__Burkholderiales;f__Rhodocyclaceae	30	0	0	0	0	0	0
ASV1823	k__Bacteria;p__Bacteroidota;c__Kryptonia;o__Kryptoniales;f__BSV26;g__;s__	30	0	0	0	0	0	0
ASV1824	k__Bacteria;p__Pseudomonadota;c__GammaPseudomonadota;o__Burkholderiales;f__Rhodocyclaceae;g__Propionivibrio;s__	30	0	0	0	0	0	0
ASV1825	k__Bacteria;p__Acetothermia;c__Acetothermiia;o__;f__;g__;s__	30	0	0	0	0	0	0
ASV1826	k__Bacteria;p__Acidobacteriota;c__Holophagae;o__Subgroup_7;f__;g__;s__	30	0	0	0	0	0	0
ASV1827	k__Bacteria;p__Pseudomonadota;c__AlphaPseudomonadota;o__Rhizobiales;f__Beijerinckiaceae;g__Methylobacterium-Methylorubrum	30	0	0	0	0	0	0
ASV1828	k__Bacteria;p__Actinobacteriota;c__Acidimicrobiia;o__Microtrichales;f__Ilumatobacteraceae;g__Ilumatobacter;s__	30	0	0	0	0	0	0
ASV1829	k__Bacteria;p__Bacteroidota;c__Bacteroidia;o__Bacteroidales;f__Bacteroidota_BD2-2;g__;s__	30	0	0	0	0	0	0
ASV1830	k__Bacteria;p__Actinobacteriota;c__WCHB1-81;o__;f__;g__;s__	30	0	0	0	0	0	0
ASV1832	k__Bacteria;p__Actinobacteriota;c__Actinomycetota;o__PeM15;f__;g__;s__	29	0	0	0	0	0	0
ASV1837	k__Bacteria;p__Verrucomicrobiota;c__Verrucomicrobiae;o__Verrucomicrobiales;f__Rubritaleaceae;g__Luteolibacter;s__	29	0	0	0	0	0	0
ASV1840	k__Bacteria;p__Actinobacteriota;c__Acidimicrobiia;o__Actinomarinales;f__;g__;s__	29	0	0	0	0	0	0
ASV1841	k__Bacteria;p__Thermodesulfobacter;c__Syntrophorhabdia;o__Syntrophorhabdales;f__Syntrophorhabdaceae;g__Syntrophorhabdus;s__	29	0	0	0	0	0	0
ASV1842	k__Bacteria;p__Actinobacteriota;c__Actinomycetota;o__Corynebacteriales;f__Mycobacteriaceae;g__Mycobacterium	29	0	0	0	0	0	0
ASV1850	k__Bacteria;p__Hydrogenedentes;c__Hydrogenedentia;o__Hydrogenedentiales;f__Hydrogenedensaceae;g__;s__	29	0	0	0	0	0	0
ASV1851	k__Bacteria;p__Pseudomonadota;c__GammaPseudomonadota;o__Enterobacterales;f__Enterobacteriaceae;g__Escherichia-Shigella	29	0	0	0	0	0	0
ASV1852	k__Bacteria;p__Bacillota;c__Clostridia;o__Peptostreptococcales-Tissierellales;f__Peptostreptococcaceae;g__Paraclostridium	29	0	0	0	0	0	0
ASV1858	k__Bacteria;p__Thermodesulfobacter;c__Desulfovibrionia;o__Desulfovibrionales;f__Desulfomicrobiaceae;g__Desulfomicrobium	29	0	0	0	0	0	0
ASV1859	k__Bacteria;p__Actinobacteriota;c__RBG-16-55-12;o__;f__;g__;s__	29	0	0	0	0	0	0
ASV1860	k__Bacteria;p__Bacillota;c__Clostridia;o__Oscillospirales;f__Oscillospiraceae;g__NK4A214_group	29	0	0	0	0	0	0
ASV1861	k__Bacteria;p__Pseudomonadota;c__AlphaPseudomonadota;o__Rhodobacterales;f__Rhodobacteraceae	29	0	0	0	0	0	0
ASV1862	k__Bacteria;p__Bacillota;c__Clostridia;o__Oscillospirales;f__Hungateiclostridiaceae;g__;s__	29	0	0	0	0	0	0
ASV1864	k__Bacteria;p__TA06;c__;o__;f__;g__;s__	29	0	0	0	0	0	0
ASV1865	k__Bacteria;p__Pseudomonadota;c__AlphaPseudomonadota;o__Rhodobacterales;f__Rhodobacteraceae	29	0	0	0	0	0	0
ASV1866	k__Bacteria;p__Bacteroidota;c__Bacteroidia;o__Sphingobacteriales;f__Lentimicrobiaceae;g__Lentimicrobium;s__	29	0	0	0	0	0	0
ASV1867	k__Bacteria;p__Bacteroidota;c__Bacteroidia;o__Bacteroidales;f__Bacteroidaceae;g__Bacteroides	29	0	0	0	0	0	0
ASV1868	k__Bacteria;p__Patescibacteria;c__Dojkabacteria;o__;f__;g__;s__	29	0	0	0	0	0	0
ASV1869	k__Bacteria;p__Verrucomicrobiota;c__Verrucomicrobiae;o__Pedosphaerales;f__Pedosphaeraceae;g__ADurb.Bin063-1;s__	29	0	0	0	0	0	0
ASV1871	k__Bacteria;p__Thermodesulfobacter;c__Desulfovibrionia;o__Desulfovibrionales;f__Desulfovibrionaceae;g__Desulfovibrio;s__bacterium_'New_Zealand_D'	29	0	0	0	0	0	0
ASV1872	k__Bacteria;p__Thermodesulfobacter;c__Syntrophobacteria;o__Syntrophobacterales;f__Syntrophobacteraceae	29	0	0	0	0	0	0
ASV1873	k__Bacteria;p__Actinobacteriota;c__Acidimicrobiia;o__Microtrichales;f__Ilumatobacteraceae;g__CL500-29_marine_group;s__bacterium_enrichment_culture_clone_B18(2011)	29	0	0	0	0	0	0
ASV1874	k__Bacteria;p__Planctomycetota;c__Phycisphaerae;o__Phycisphaerales;f__Phycisphaeraceae;g__CL500-3;s__	29	0	0	0	0	0	0
ASV1875	k__Bacteria;p__Bacteroidota;c__Bacteroidia;o__Sphingobacteriales;f__Lentimicrobiaceae;g__;s__	29	0	0	0	0	0	0
ASV1876	k__Bacteria;p__Actinobacteriota;c__Acidimicrobiia;o__Microtrichales;f__;g__;s__	29	0	0	0	0	0	0
ASV1877	k__Bacteria;p__Acidobacteriota;c__Acidobacteriae;o__GOUTB8;f__;g__;s__	29	0	0	0	0	0	0
ASV1878	k__Bacteria;p__Patescibacteria;c__Berkelbacteria;o__unidentified_Berkelbacteria;f__unidentified_Berkelbacteria;g__unidentified_Berkelbacteria;s__Candidatus_Berkelbacteria_bacterium_RIFOXYA2_FULL_43_10	29	0	0	0	0	0	0
ASV1879	k__Bacteria;p__Bacteroidota;c__Bacteroidia;o__Chitinophagales;f__Chitinophagaceae;g__Aurantisolimonas	29	0	0	0	0	0	0
ASV1880	k__Bacteria;p__Actinobacteriota;c__Actinomycetota;o__PeM15;f__;g__;s__	29	0	0	0	0	0	0
ASV1881	k__Bacteria	29	0	0	0	0	0	0
ASV1882	k__Bacteria;p__Bacteroidota;c__Bacteroidia;o__Bacteroidales;f__SB-5;g__;s__	29	0	0	0	0	0	0
ASV1883	k__Bacteria;p__Pseudomonadota;c__GammaPseudomonadota;o__Burkholderiales;f__Comamonadaceae	29	0	0	0	0	0	0
ASV1884	k__Bacteria;p__Pseudomonadota;c__AlphaPseudomonadota;o__Rhodobacterales;f__Rhodobacteraceae;g__Paracoccus	29	0	0	0	0	0	0
ASV1885	k__Bacteria;p__Bacteroidota;c__Bacteroidia;o__Bacteroidales;f__Prolixibacteraceae;g__;s__	29	0	0	0	0	0	0
ASV1886	k__Bacteria;p__Thermodesulfobacter;c__Syntrophobacteria;o__Syntrophobacterales;f__Syntrophobacteraceae;g__Syntrophobacter;s__	29	0	0	0	0	0	0
ASV1887	k__Bacteria;p__Pseudomonadota;c__GammaPseudomonadota;o__Burkholderiales;f__Comamonadaceae;g__Comamonas;s__Comamonas_sediminis	29	0	0	0	0	0	0
ASV1888	k__Bacteria;p__Thermodesulfobacter;c__Syntrophobacteria;o__Syntrophobacterales;f__Syntrophobacteraceae;g__Desulfovirga;s__	29	0	0	0	0	0	0
ASV1889	k__Bacteria;p__Gemmatimonadota;c__S0134_terrestrial_group;o__;f__;g__;s__	29	0	0	0	0	0	0
ASV1899	k__Bacteria;p__Thermodesulfobacter;c__Desulfobacteria;o__Desulfobacterales;f__Desulfosarcinaceae;g__Sva0081_sediment_group;s__delta_proteobacterium_enrichment_culture_clone_AP-FeEnrich12	28	0	0	0	0	0	0
ASV1900	k__Bacteria;p__Patescibacteria;c__Saccharimonadia;o__Saccharimonadales;f__;g__;s__	28	0	0	0	0	0	0
ASV1904	k__Bacteria;p__Bacillota;c__Clostridia;o__Oscillospirales;f__Hungateiclostridiaceae;g__Ercella;s__	28	0	0	0	0	0	0
ASV1906	k__Bacteria;p__Pseudomonadota;c__GammaPseudomonadota;o__Steroidobacterales;f__Steroidobacteraceae;g__;s__	28	0	0	0	0	0	0
ASV1907	k__Bacteria;p__Thermodesulfobacter;c__Syntrophobacteria;o__Syntrophobacterales;f__Syntrophobacteraceae;g__;s__	28	0	0	0	0	0	0
ASV1908	k__Bacteria;p__Bacillota;c__Clostridia;o__Lachnospirales	28	0	0	0	0	0	0
ASV1909	k__Bacteria;p__Pseudomonadota;c__AlphaPseudomonadota;o__Holosporales;f__Holosporaceae;g__;s__	28	0	0	0	0	0	0
ASV1910	k__Bacteria;p__Bacteroidota;c__Bacteroidia;o__Sphingobacteriales;f__Lentimicrobiaceae;g__;s__	28	0	0	0	0	0	0
ASV1911	k__Bacteria;p__Cyanobacteria;c__Cyanobacteriia;o__Synechococcales;f__Cyanobiaceae;g__Cyanobium_PCC-6307	28	0	0	0	0	0	0
ASV1912	k__Bacteria;p__Acidobacteriota;c__Subgroup_18;o__;f__;g__;s__	28	0	0	0	0	0	0
ASV1914	k__Bacteria;p__Pseudomonadota;c__GammaPseudomonadota;o__Pseudomonadales;f__Moraxellaceae;g__Psychrobacter	28	0	0	0	0	0	0
ASV1915	k__Bacteria;p__Actinobacteriota;c__Actinomycetota;o__PeM15;f__;g__;s__	28	0	0	0	0	0	0
ASV1916	k__Bacteria;p__Actinobacteriota;c__Actinomycetota;o__Micrococcales;f__Micrococcaceae;g__Rothia	28	0	0	0	0	0	0
ASV1917	k__Bacteria;p__Spirochaetota;c__Spirochaetia;o__Spirochaetales;f__Spirochaetaceae;g__Spirochaeta;s__	28	0	0	0	0	0	0
ASV1918	k__Bacteria;p__Verrucomicrobiota;c__Chlamydiae;o__Chlamydiales;f__Parachlamydiaceae;g__Neochlamydia;s__	28	0	0	0	0	0	0
ASV1919	k__Bacteria;p__Pseudomonadota;c__GammaPseudomonadota;o__Pseudomonadales;f__Moraxellaceae;g__Acinetobacter	28	0	0	0	0	0	0
ASV1920	k__Bacteria;p__Cyanobacteria;c__Cyanobacteriia;o__Synechococcales;f__Cyanobiaceae;g__Cyanobium_PCC-6307	28	0	0	0	0	0	0
ASV1921	k__Bacteria;p__Actinobacteriota;c__Acidimicrobiia;o__Microtrichales;f__Microtrichaceae;g__IMCC26207;s__	27	0	0	0	0	0	0
ASV1922	k__Bacteria;p__Pseudomonadota;c__AlphaPseudomonadota;o__Reyranellales;f__Reyranellaceae;g__Reyranella	27	0	0	0	0	0	0
ASV1923	k__Bacteria;p__Sva0485;c__;o__;f__;g__;s__	27	0	0	0	0	0	0
ASV1924	k__Bacteria;p__Bacillota;c__Clostridia;o__Lachnospirales;f__Lachnospiraceae	27	0	0	0	0	0	0
ASV1925	k__Bacteria;p__Actinobacteriota;c__Acidimicrobiia	27	0	0	0	0	0	0
ASV1926	k__Bacteria;p__Acetothermia;c__Acetothermiia;o__;f__;g__;s__	27	0	0	0	0	0	0
ASV1927	k__Bacteria;p__Pseudomonadota;c__AlphaPseudomonadota;o__Rhodobacterales;f__Rhodobacteraceae;g__Gemmobacter	27	0	0	0	0	0	0
ASV1928	k__Bacteria;p__Actinobacteriota;c__Actinomycetota;o__PeM15;f__;g__;s__	27	0	0	0	0	0	0
ASV1929	k__Bacteria;p__Thermodesulfobacter;c__Syntrophia;o__Syntrophales;f__Syntrophaceae;g__Syntrophus;s__	27	0	0	0	0	0	0
ASV1930	k__Bacteria;p__Bacillota;c__Bacilli;o__Erysipelotrichales;f__Erysipelotrichaceae	27	0	0	0	0	0	0
ASV1938	k__Bacteria;p__Chloroflexi;c__Anaerolineae;o__Anaerolineales;f__Anaerolineaceae;g__Anaerolinea;s__	27	0	0	0	0	0	0
ASV1944	k__Bacteria;p__Pseudomonadota;c__AlphaPseudomonadota;o__Rhodobacterales;f__Rhodobacteraceae	27	0	0	0	0	0	0
ASV1945	k__Bacteria;p__Thermodesulfobacter;c__Desulfobacteria;o__Desulfobacterales;f__Desulfosarcinaceae	27	0	0	0	0	0	0
ASV1946	k__Bacteria;p__Chloroflexi;c__Anaerolineae;o__RBG-13-54-9;f__;g__;s__	27	0	0	0	0	0	0
ASV1948	k__Bacteria;p__Bacteroidota;c__Bacteroidia;o__Bacteroidales;f__Bacteroidota_vadinHA17;g__;s__	27	0	0	0	0	0	0
ASV1949	k__Bacteria;p__Bacillota;c__Clostridia;o__Peptostreptococcales-Tissierellales;f__Anaerovoracaceae;g__Anaerovorax	27	0	0	0	0	0	0
ASV1950	k__Bacteria;p__Pseudomonadota;c__AlphaPseudomonadota;o__Sphingomonadales;f__Sphingomonadaceae;g__Sphingomonas	27	0	0	0	0	0	0
ASV1951	k__Bacteria;p__Pseudomonadota;c__AlphaPseudomonadota;o__Rhodobacterales;f__Rhodobacteraceae	27	0	0	0	0	0	0
ASV1952	k__Bacteria;p__Gemmatimonadota;c__Gemmatimonadetes;o__Gemmatimonadales;f__Gemmatimonadaceae	27	0	0	0	0	0	0
ASV1953	k__Bacteria;p__Pseudomonadota;c__AlphaPseudomonadota;o__Defluviicoccales;f__;g__;s__	27	0	0	0	0	0	0
ASV1954	k__Bacteria;p__Acidobacteriota;c__Holophagae;o__Subgroup_7;f__;g__;s__	27	0	0	0	0	0	0
ASV1955	k__Bacteria;p__Actinobacteriota;c__Acidimicrobiia;o__Microtrichales;f__Ilumatobacteraceae;g__CL500-29_marine_group;s__	27	0	0	0	0	0	0
ASV1956	k__Bacteria;p__Chloroflexi;c__Anaerolineae;o__unidentified_Anaerolineae;f__unidentified_Anaerolineae;g__unidentified_Anaerolineae;s__bacterium	27	0	0	0	0	0	0
ASV1957	k__Bacteria;p__Patescibacteria;c__Dojkabacteria;o__;f__;g__;s__	27	0	0	0	0	0	0
ASV1958	k__Bacteria;p__Bacillota;c__Clostridia;o__Christensenellales;f__Christensenellaceae	27	0	0	0	0	0	0
ASV1959	k__Bacteria;p__Thermodesulfobacter;c__Desulfobulbia;o__Desulfobulbales;f__Desulfobulbaceae;g__Desulfobulbus;s__	27	0	0	0	0	0	0
ASV1960	k__Bacteria;p__Pseudomonadota;c__GammaPseudomonadota;o__Burkholderiales;f__Rhodocyclaceae	27	0	0	0	0	0	0
ASV1961	k__Bacteria;p__Armatimonadota;c__;o__;f__;g__;s__	27	0	0	0	0	0	0
ASV1962	k__Bacteria;p__Bacillota;c__Clostridia;o__Peptostreptococcales-Tissierellales;f__Peptostreptococcaceae;g__Terrisporobacter	27	0	0	0	0	0	0
ASV1963	k__Bacteria;p__Actinobacteriota;c__Acidimicrobiia	27	0	0	0	0	0	0
ASV1964	k__Bacteria;p__Thermodesulfobacter;c__Desulfovibrionia;o__Desulfovibrionales;f__Desulfomicrobiaceae;g__Desulfomicrobium	27	0	0	0	0	0	0
ASV1970	k__Bacteria;p__Acidobacteriota;c__Aminicenantia;o__Aminicenantales;f__;g__;s__	26	0	0	0	0	0	0
ASV1973	k__Bacteria;p__Bacillota;c__Clostridia;o__Clostridiales;f__Clostridiaceae;g__Clostridium_sensu_stricto_18	26	0	0	0	0	0	0
ASV1974	k__Bacteria;p__Pseudomonadota;c__AlphaPseudomonadota;o__Rhizobiales;f__Rhizobiaceae;g__Mesorhizobium	26	0	0	0	0	0	0
ASV1978	k__Bacteria;p__Verrucomicrobiota;c__Verrucomicrobiae;o__Pedosphaerales;f__Pedosphaeraceae;g__ADurb.Bin063-1;s__	26	0	0	0	0	0	0
ASV1979	k__Bacteria;p__Pseudomonadota;c__GammaPseudomonadota;o__Coxiellales;f__Coxiellaceae;g__Coxiella;s__	26	0	0	0	0	0	0
ASV1980	k__Bacteria;p__Actinobacteriota;c__Thermoleophilia;o__Solirubrobacterales;f__67-14;g__;s__	26	0	0	0	0	0	0
ASV1981	k__Bacteria;p__Bacillota;c__Bacilli;o__Bacillales;f__Bacillaceae;g__Bacillus	26	0	0	0	0	0	0
ASV1982	k__Bacteria;p__Patescibacteria;c__Saccharimonadia;o__Saccharimonadales;f__Saccharimonadaceae;g__TM7a;s__	26	0	0	0	0	0	0
ASV1983	k__Bacteria;p__Pseudomonadota;c__GammaPseudomonadota;o__Burkholderiales;f__Nitrosomonadaceae;g__Ellin6067;s__	26	0	0	0	0	0	0
ASV1984	k__Bacteria;p__Actinobacteriota;c__Thermoleophilia;o__Gaiellales;f__;g__;s__	26	0	0	0	0	0	0
ASV1985	k__Bacteria;p__Pseudomonadota;c__GammaPseudomonadota;o__Coxiellales;f__Coxiellaceae;g__Coxiella;s__GammaPseudomonadota_bacterium_RBG_16_37_9	26	0	0	0	0	0	0
ASV1986	k__Bacteria;p__Pseudomonadota;c__AlphaPseudomonadota;o__Rhizobiales;f__Rhizobiaceae;g__Allorhizobium-Neorhizobium-Pararhizobium-Rhizobium	26	0	0	0	0	0	0
ASV1987	k__Bacteria;p__Cyanobacteria;c__Cyanobacteriia;o__Synechococcales;f__Cyanobiaceae;g__Cyanobium_PCC-6307	26	0	0	0	0	0	0
ASV1988	k__Bacteria;p__Thermodesulfobacter;c__Desulfovibrionia;o__Desulfovibrionales;f__Desulfomicrobiaceae;g__Desulfomicrobium	26	0	0	0	0	0	0
ASV1989	k__Bacteria;p__Acidobacteriota;c__Aminicenantia;o__Aminicenantales;f__;g__;s__	26	0	0	0	0	0	0
ASV1990	k__Bacteria;p__Bacillota;c__Clostridia;o__Peptococcales;f__Peptococcaceae;g__;s__	26	0	0	0	0	0	0
ASV1991	k__Bacteria;p__Bacteroidota;c__Bacteroidia;o__Bacteroidales;f__Bacteroidaceae;g__Bacteroides	26	0	0	0	0	0	0
ASV1993	k__Bacteria;p__Patescibacteria;c__Dojkabacteria;o__;f__;g__;s__	25	0	0	0	0	0	0
ASV2004	k__Bacteria;p__Patescibacteria;c__Saccharimonadia;o__Saccharimonadales;f__;g__;s__	25	0	0	0	0	0	0
ASV2005	k__Bacteria;p__Bacillota;c__Clostridia;o__Clostridiales;f__Clostridiaceae;g__Clostridium_sensu_stricto_11	25	0	0	0	0	0	0
ASV2006	k__Bacteria;p__Cyanobacteria;c__Cyanobacteriia;o__Synechococcales;f__Cyanobiaceae;g__Synechococcus_CC9902	25	0	0	0	0	0	0
ASV2007	k__Bacteria;p__Bacillota;c__Bacilli;o__Bacillales;f__Bacillaceae;g__Bacillus	25	0	0	0	0	0	0
ASV2008	k__Bacteria;p__Bacillota;c__Clostridia;o__Christensenellales;f__Christensenellaceae;g__Christensenellaceae_R-7_group;s__bacterium_enrichment_culture_clone_DPF35	25	0	0	0	0	0	0
ASV2009	k__Bacteria;p__Bacillota;c__Bacilli;o__Lactobacillales	25	0	0	0	0	0	0
ASV2012	k__Bacteria;p__Pseudomonadota;c__AlphaPseudomonadota;o__Rhodobacterales;f__Rhodobacteraceae	25	0	0	0	0	0	0
ASV2014	k__Bacteria;p__Pseudomonadota;c__GammaPseudomonadota;o__Coxiellales;f__Coxiellaceae;g__Coxiella;s__GammaPseudomonadota_bacterium_RBG_16_37_9	25	0	0	0	0	0	0
ASV2015	k__Bacteria;p__Pseudomonadota;c__GammaPseudomonadota;o__Burkholderiales;f__Sutterellaceae;g__;s__	25	0	0	0	0	0	0
ASV2016	k__Bacteria;p__Thermodesulfobacter;c__Desulfovibrionia;o__Desulfovibrionales;f__Desulfomicrobiaceae;g__Desulfomicrobium	25	0	0	0	0	0	0
ASV2017	k__Bacteria;p__Verrucomicrobiota;c__Verrucomicrobiae;o__Pedosphaerales;f__Pedosphaeraceae;g__ADurb.Bin118;s__	25	0	0	0	0	0	0
ASV2018	k__Bacteria;p__Spirochaetota;c__Spirochaetia;o__Spirochaetales;f__Spirochaetaceae;g__Spirochaeta;s__	25	0	0	0	0	0	0
ASV2019	k__Bacteria;p__Pseudomonadota;c__AlphaPseudomonadota;o__Rhizobiales;f__Devosiaceae;g__Pelagibacterium	25	0	0	0	0	0	0
ASV2020	k__Bacteria;p__Verrucomicrobiota;c__Verrucomicrobiae;o__Pedosphaerales;f__Pedosphaeraceae;g__;s__	25	0	0	0	0	0	0
ASV2021	k__Bacteria;p__Bacteroidota;c__Bacteroidia;o__Bacteroidales;f__Williamwhitmaniaceae;g__Acetobacteroides;s__	25	0	0	0	0	0	0
ASV2022	k__Bacteria;p__Spirochaetota;c__Spirochaetia;o__Spirochaetales;f__Spirochaetaceae;g__Spirochaeta;s__	25	0	0	0	0	0	0
ASV2024	k__Bacteria;p__Planctomycetota	25	0	0	0	0	0	0
ASV2025	k__Bacteria;p__Chloroflexi;c__Anaerolineae;o__Anaerolineales;f__Anaerolineaceae	25	0	0	0	0	0	0
ASV2026	k__Bacteria;p__Acidobacteriota;c__Subgroup_25;o__;f__;g__;s__	25	0	0	0	0	0	0
ASV2028	k__Bacteria;p__Bacillota;c__Negativicutes;o__Veillonellales-Selenomonadales;f__Sporomusaceae;g__;s__	25	0	0	0	0	0	0
ASV2029	k__Bacteria;p__Pseudomonadota;c__GammaPseudomonadota;o__Burkholderiales;f__Rhodocyclaceae;g__Thauera	25	0	0	0	0	0	0
ASV2030	k__Bacteria;p__Pseudomonadota;c__AlphaPseudomonadota;o__Rhizobiales;f__Hyphomicrobiaceae;g__Hyphomicrobium	25	0	0	0	0	0	0
ASV2032	k__Bacteria;p__Bacillota;c__Clostridia;o__Christensenellales;f__Christensenellaceae;g__;s__	25	0	0	0	0	0	0
ASV2033	k__Bacteria;p__Bacillota;c__Clostridia;o__Lachnospirales;f__Lachnospiraceae;g__Epulopiscium;s__	25	0	0	0	0	0	0
ASV2034	k__Bacteria;p__Bacillota;c__Clostridia;o__Oscillospirales;f__Hungateiclostridiaceae;g__unidentified_Hungateiclostridiaceae;s__iron-reducing_bacterium_enrichment_culture_clone_FEA_2_A6	25	0	0	0	0	0	0
ASV2035	k__Bacteria;p__Actinobacteriota;c__Acidimicrobiia;o__Microtrichales	25	0	0	0	0	0	0
ASV2042	k__Bacteria;p__Actinobacteriota;c__Actinomycetota;o__Corynebacteriales;f__Mycobacteriaceae;g__Mycobacterium	24	0	0	0	0	0	0
ASV2045	k__Bacteria;p__Pseudomonadota;c__GammaPseudomonadota;o__Steroidobacterales;f__Steroidobacteraceae;g__;s__	24	0	0	0	0	0	0
ASV2046	k__Bacteria;p__Bacillota;c__Bacilli;o__Lactobacillales;f__Lactobacillaceae;g__Latilactobacillus	24	0	0	0	0	0	0
ASV2048	k__Bacteria;p__Bacillota;c__Clostridia;o__Peptostreptococcales-Tissierellales;f__Peptostreptococcaceae;g__Romboutsia	24	0	0	0	0	0	0
ASV2055	k__Bacteria;p__Pseudomonadota;c__AlphaPseudomonadota;o__Acetobacterales;f__Acetobacteraceae;g__Roseomonas	24	0	0	0	0	0	0
ASV2056	k__Bacteria;p__Bacillota;c__Clostridia;o__Lachnospirales;f__Lachnospiraceae;g__Shuttleworthia;s__	24	0	0	0	0	0	0
ASV2057	k__Bacteria;p__Bacillota;c__Bacilli;o__Bacillales;f__Bacillaceae;g__Bacillus	24	0	0	0	0	0	0
ASV2060	k__Bacteria;p__WPS-2;c__unidentified_WPS-2;o__unidentified_WPS-2;f__unidentified_WPS-2;g__unidentified_WPS-2;s__Burkholderiales_bacterium_Beta_02	24	0	0	0	0	0	0
ASV2064	k__Bacteria;p__Thermodesulfobacter;c__Desulfovibrionia;o__Desulfovibrionales;f__Desulfomicrobiaceae;g__Desulfomicrobium	24	0	0	0	0	0	0
ASV2065	k__Bacteria;p__Actinobacteriota;c__Acidimicrobiia;o__Actinomarinales;f__;g__;s__	24	0	0	0	0	0	0
ASV2066	k__Bacteria;p__Pseudomonadota;c__GammaPseudomonadota;o__Xanthomonadales;f__Lysobacteraceae	24	0	0	0	0	0	0
ASV2067	k__Bacteria;p__Thermodesulfobacter;c__Syntrophobacteria;o__Syntrophobacterales;f__Syntrophobacteraceae;g__Syntrophobacter;s__	24	0	0	0	0	0	0
ASV2068	k__Bacteria;p__Dependentiae;c__Babeliae;o__Babeliales;f__Vermiphilaceae;g__;s__	24	0	0	0	0	0	0
ASV2069	k__Bacteria;p__Bacteroidota;c__Kapabacteria;o__Kapabacteriales;f__;g__;s__	24	0	0	0	0	0	0
ASV2070	k__Bacteria;p__Pseudomonadota;c__GammaPseudomonadota;o__Burkholderiales;f__Rhodocyclaceae;g__Thauera	24	0	0	0	0	0	0
ASV2071	k__Bacteria;p__Bacillota;c__Clostridia;o__Christensenellales;f__Christensenellaceae;g__;s__	24	0	0	0	0	0	0
ASV2072	k__Bacteria;p__Thermodesulfobacter;c__Syntrophobacteria;o__Syntrophobacterales;f__Syntrophobacteraceae;g__Syntrophobacter;s__	24	0	0	0	0	0	0
ASV2074	k__Bacteria;p__Actinobacteriota;c__Actinomycetota;o__Propionibacteriales;f__Nocardioidaceae;g__Nocardioides	24	0	0	0	0	0	0
ASV2075	k__Bacteria;p__Bacteroidota;c__Bacteroidia;o__Bacteroidales;f__Dysgonomonadaceae;g__Proteiniphilum;s__	24	0	0	0	0	0	0
ASV2076	k__Bacteria;p__Pseudomonadota;c__AlphaPseudomonadota;o__Caulobacterales;f__Hyphomonadaceae;g__SWB02;s__	24	0	0	0	0	0	0
ASV2078	k__Bacteria;p__Bacteroidota;c__Bacteroidia;o__Bacteroidales;f__Bacteroidota_BD2-2;g__;s__	24	0	0	0	0	0	0
ASV2079	k__Bacteria;p__Caldisericota;c__Caldisericia;o__Caldisericales;f__LF045;g__;s__	24	0	0	0	0	0	0
ASV2080	k__Bacteria;p__Patescibacteria;c__Saccharimonadia;o__Saccharimonadales;f__Saccharimonadaceae;g__TM7a;s__	24	0	0	0	0	0	0
ASV2081	k__Bacteria;p__Patescibacteria;c__Saccharimonadia;o__Saccharimonadales;f__;g__;s__	24	0	0	0	0	0	0
ASV2082	k__Bacteria;p__Dependentiae;c__Babeliae;o__Babeliales	24	0	0	0	0	0	0
ASV2083	k__Bacteria;p__Thermodesulfobacter;c__Syntrophorhabdia;o__Syntrophorhabdales;f__Syntrophorhabdaceae;g__Syntrophorhabdus;s__	24	0	0	0	0	0	0
ASV2084	k__Bacteria;p__Chloroflexi;c__Anaerolineae;o__Anaerolineales;f__Anaerolineaceae;g__Leptolinea;s__	24	0	0	0	0	0	0
ASV2085	k__Bacteria;p__Bacteroidota;c__Bacteroidia;o__Chitinophagales;f__Saprospiraceae;g__;s__	24	0	0	0	0	0	0
ASV2086	k__Bacteria;p__Pseudomonadota;c__GammaPseudomonadota;o__Pseudomonadales;f__Moraxellaceae;g__Acinetobacter	24	0	0	0	0	0	0
ASV2087	k__Bacteria;p__Bacillota;c__Clostridia;o__Oscillospirales;f__Hungateiclostridiaceae;g__;s__	24	0	0	0	0	0	0
ASV2088	k__Bacteria;p__Thermodesulfobacter;c__Syntrophia;o__Syntrophales;f__Smithellaceae;g__Smithella;s__	24	0	0	0	0	0	0
ASV2089	k__Bacteria;p__Thermodesulfobacter;c__Desulfovibrionia;o__Desulfovibrionales;f__Desulfomicrobiaceae;g__Desulfomicrobium	24	0	0	0	0	0	0
ASV2090	k__Bacteria;p__Bacteroidota;c__Bacteroidia;o__Sphingobacteriales;f__Lentimicrobiaceae;g__;s__	24	0	0	0	0	0	0
ASV2091	k__Bacteria;p__Bacteroidota;c__Ignavibacteria;o__Ignavibacteriales;f__Melioribacteraceae;g__IheB3-7;s__	24	0	0	0	0	0	0
ASV2092	k__Bacteria;p__Chloroflexi;c__Dehalococcoidia;o__GIF9;f__;g__;s__	24	0	0	0	0	0	0
ASV2093	k__Bacteria;p__Verrucomicrobiota;c__Verrucomicrobiae;o__Verrucomicrobiales;f__Rubritaleaceae;g__Luteolibacter	24	0	0	0	0	0	0
ASV2094	k__Bacteria;p__Bacteroidota;c__Bacteroidia;o__Sphingobacteriales;f__Lentimicrobiaceae;g__;s__	24	0	0	0	0	0	0
ASV2095	k__Bacteria;p__Bacillota;c__Clostridia;o__Oscillospirales;f__Hungateiclostridiaceae	24	0	0	0	0	0	0
ASV2096	k__Bacteria;p__Verrucomicrobiota;c__Verrucomicrobiae;o__Pedosphaerales;f__Pedosphaeraceae;g__;s__	24	0	0	0	0	0	0
ASV2097	k__Bacteria;p__Pseudomonadota;c__AlphaPseudomonadota;o__Rhodobacterales;f__Rhodobacteraceae;g__Paracoccus	23	0	0	0	0	0	0
ASV2107	k__Bacteria;p__Pseudomonadota;c__GammaPseudomonadota;o__Enterobacterales;f__Enterobacteriaceae	23	0	0	0	0	0	0
ASV2108	k__Bacteria;p__Actinobacteriota;c__Actinomycetota;o__Corynebacteriales;f__Mycobacteriaceae;g__Mycobacterium	23	0	0	0	0	0	0
ASV2117	k__Bacteria;p__Bacillota;c__Clostridia;o__Oscillospirales;f__Hungateiclostridiaceae;g__Ercella;s__	23	0	0	0	0	0	0
ASV2118	k__Bacteria;p__Bacillota;c__Clostridia;o__Clostridiales;f__Clostridiaceae;g__Clostridium_sensu_stricto_1	23	0	0	0	0	0	0
ASV2119	k__Bacteria;p__Pseudomonadota;c__AlphaPseudomonadota;o__Rhodobacterales;f__Rhodobacteraceae	23	0	0	0	0	0	0
ASV2120	k__Bacteria;p__Bacillota;c__Bacilli;o__Lactobacillales;f__Lactobacillaceae;g__Latilactobacillus	23	0	0	0	0	0	0
ASV2121	k__Bacteria;p__Pseudomonadota;c__GammaPseudomonadota;o__Cardiobacteriales;f__Wohlfahrtiimonadaceae;g__Koukoulia;s__Koukoulia_aurantiaca	23	0	0	0	0	0	0
ASV2122	k__Bacteria;p__Actinobacteriota;c__Acidimicrobiia;o__Microtrichales;f__Ilumatobacteraceae;g__CL500-29_marine_group;s__	23	0	0	0	0	0	0
ASV2123	k__Bacteria;p__Pseudomonadota;c__AlphaPseudomonadota;o__Sphingomonadales;f__Sphingomonadaceae	23	0	0	0	0	0	0
ASV2124	k__Bacteria;p__Chloroflexi;c__Anaerolineae;o__Caldilineales;f__Caldilineaceae;g__;s__	23	0	0	0	0	0	0
ASV2125	k__Bacteria;p__Patescibacteria	23	0	0	0	0	0	0
ASV2126	k__Bacteria;p__Pseudomonadota;c__GammaPseudomonadota;o__Enterobacterales;f__Pasteurellaceae	23	0	0	0	0	0	0
ASV2127	k__Bacteria;p__Bacillota;c__Clostridia;o__Christensenellales;f__Christensenellaceae;g__Christensenellaceae_R-7_group;s__Clostridium_sp_enrichment_culture_clone_VanCtr93	23	0	0	0	0	0	0
ASV2128	k__Bacteria;p__Pseudomonadota;c__AlphaPseudomonadota;o__Caulobacterales;f__Caulobacteraceae;g__Brevundimonas	23	0	0	0	0	0	0
ASV2129	k__Bacteria;p__Pseudomonadota;c__GammaPseudomonadota;o__Burkholderiales;f__Comamonadaceae;g__Aquabacterium	23	0	0	0	0	0	0
ASV2130	k__Bacteria;p__Acidobacteriota;c__Vicinamibacteria;o__Subgroup_17;f__;g__;s__	23	0	0	0	0	0	0
ASV2132	k__Bacteria;p__Synergistota;c__Synergistia;o__Synergistales;f__Synergistaceae	23	0	0	0	0	0	0
ASV2133	k__Bacteria;p__Actinobacteriota;c__Actinomycetota;o__Corynebacteriales;f__Nocardiaceae;g__Gordonia	23	0	0	0	0	0	0
ASV2134	k__Bacteria;p__Sumerlaeota;c__Sumerlaeia;o__Sumerlaeales;f__Sumerlaeaceae;g__Sumerlaea;s__	23	0	0	0	0	0	0
ASV2135	k__Bacteria;p__Pseudomonadota;c__GammaPseudomonadota;o__Run-SP154;f__;g__;s__	23	0	0	0	0	0	0
ASV2136	k__Bacteria;p__Pseudomonadota;c__AlphaPseudomonadota;o__Acetobacterales;f__Acetobacteraceae;g__Roseomonas;s__Roseomonas_cervicalis	23	0	0	0	0	0	0
ASV2137	k__Bacteria;p__Pseudomonadota;c__AlphaPseudomonadota;o__Rhodobacterales;f__Rhodobacteraceae	23	0	0	0	0	0	0
ASV2143	k__Bacteria;p__Actinobacteriota;c__Acidimicrobiia;o__Microtrichales;f__Microtrichaceae;g__IMCC26207;s__	22	0	0	0	0	0	0
ASV2145	k__Bacteria;p__Bacillota;c__TSAC18;o__;f__;g__;s__	22	0	0	0	0	0	0
ASV2146	k__Bacteria;p__Actinobacteriota;c__Actinomycetota;o__PeM15;f__;g__;s__	22	0	0	0	0	0	0
ASV2152	k__Bacteria;p__Pseudomonadota;c__AlphaPseudomonadota;o__Sphingomonadales;f__Sphingomonadaceae	22	0	0	0	0	0	0
ASV2153	k__Bacteria;p__Acidobacteriota;c__Thermoanaerobaculia;o__Thermoanaerobaculales;f__Thermoanaerobaculaceae;g__Thermoanaerobaculum;s__	22	0	0	0	0	0	0
ASV2158	k__Bacteria;p__Cyanobacteria;c__Cyanobacteriia;o__Synechococcales;f__Cyanobiaceae;g__Cyanobium_PCC-6307	22	0	0	0	0	0	0
ASV2160	k__Bacteria;p__Cyanobacteria;c__Cyanobacteriia;o__Synechococcales;f__Cyanobiaceae;g__Cyanobium_PCC-6307	22	0	0	0	0	0	0
ASV2162	k__Bacteria;p__Bacillota;c__Clostridia;o__Peptostreptococcales-Tissierellales;f__Anaerovoracaceae;g__[Eubacterium]_brachy_group;s__	22	0	0	0	0	0	0
ASV2163	k__Bacteria;p__Spirochaetota;c__Spirochaetia;o__Spirochaetales;f__Spirochaetaceae	22	0	0	0	0	0	0
ASV2164	k__Bacteria;p__Actinobacteriota;c__Coriobacteriia;o__Coriobacteriales;f__unidentified_Coriobacteriales;g__unidentified_Coriobacteriales;s__Coriobacteriaceae_bacterium_SNR48-44	22	0	0	0	0	0	0
ASV2165	k__Bacteria;p__Actinobacteriota;c__Coriobacteriia;o__OPB41;f__;g__;s__	22	0	0	0	0	0	0
ASV2166	k__Bacteria;p__Verrucomicrobiota;c__Omnitrophia;o__Omnitrophales;f__Omnitrophaceae;g__Candidatus_Omnitrophus;s__Omnitrophica_bacterium_RIFOXYB12_FULL_50_7	22	0	0	0	0	0	0
ASV2167	k__Bacteria;p__Acidobacteriota;c__Thermoanaerobaculia;o__Thermoanaerobaculales;f__Thermoanaerobaculaceae;g__Thermoanaerobaculum;s__	22	0	0	0	0	0	0
ASV2168	k__Bacteria;p__Thermodesulfobacter;c__Desulfomonilia;o__Desulfomonilales;f__Desulfomonilaceae;g__Desulfomonile;s__	22	0	0	0	0	0	0
ASV2169	k__Bacteria;p__Pseudomonadota;c__AlphaPseudomonadota;o__Rhizobiales;f__Beijerinckiaceae;g__Methylobacterium-Methylorubrum	22	0	0	0	0	0	0
ASV2170	k__Bacteria;p__Bacteroidota;c__Bacteroidia;o__Bacteroidales;f__Rikenellaceae;g__;s__	22	0	0	0	0	0	0
ASV2171	k__Bacteria;p__Myxococcota;c__Polyangia;o__Nannocystales;f__Nannocystaceae	22	0	0	0	0	0	0
ASV2172	k__Bacteria;p__Chloroflexi;c__KD4-96;o__;f__;g__;s__	22	0	0	0	0	0	0
ASV2173	k__Bacteria;p__Pseudomonadota;c__GammaPseudomonadota;o__Pseudomonadales;f__Moraxellaceae;g__Acinetobacter	22	0	0	0	0	0	0
ASV2174	k__Bacteria;p__Pseudomonadota;c__AlphaPseudomonadota;o__Rhodobacterales;f__Rhodobacteraceae;g__Paracoccus	22	0	0	0	0	0	0
ASV2175	k__Bacteria;p__Bacteroidota;c__Bacteroidia;o__Bacteroidales;f__Bacteroidota_vadinHA17;g__;s__	22	0	0	0	0	0	0
ASV2176	k__Bacteria;p__Bacteroidota;c__Bacteroidia;o__Bacteroidales;f__Prolixibacteraceae;g__;s__	22	0	0	0	0	0	0
ASV2177	k__Bacteria;p__Bacillota;c__Clostridia;o__Clostridiales;f__Clostridiaceae;g__Clostridium_sensu_stricto_5;s__Clostridium_bovipellis	22	0	0	0	0	0	0
ASV2178	k__Bacteria;p__Bacteroidota;c__Bacteroidia;o__Sphingobacteriales;f__Lentimicrobiaceae;g__;s__	22	0	0	0	0	0	0
ASV2180	k__Bacteria;p__Actinobacteriota;c__Actinomycetota;o__Micrococcales;f__Intrasporangiaceae	22	0	0	0	0	0	0
ASV2181	k__Bacteria;p__Actinobacteriota;c__Actinomycetota;o__PeM15;f__;g__;s__	22	0	0	0	0	0	0
ASV2182	k__Bacteria;p__Thermodesulfobacter;c__Desulfovibrionia;o__Desulfovibrionales;f__Desulfovibrionaceae;g__Bilophila	22	0	0	0	0	0	0
ASV2183	k__Bacteria;p__Thermodesulfobacter;c__Desulfobacteria;o__Desulfatiglandales;f__Desulfatiglandaceae;g__Desulfatiglans;s__	22	0	0	0	0	0	0
ASV2184	k__Bacteria;p__Dependentiae;c__Babeliae;o__Babeliales	22	0	0	0	0	0	0
ASV2185	k__Bacteria;p__Actinobacteriota;c__Actinomycetota;o__Micrococcales;f__Dermatophilaceae;g__Kineosphaera	22	0	0	0	0	0	0
ASV2187	k__Bacteria;p__Pseudomonadota;c__GammaPseudomonadota;o__Burkholderiales;f__Hydrogenophilaceae;g__Thiobacillus;s__	21	0	0	0	0	0	0
ASV2199	k__Bacteria;p__Bacillota;c__Bacilli;o__RF39;f__;g__;s__	21	0	0	0	0	0	0
ASV2204	k__Bacteria;p__Pseudomonadota;c__GammaPseudomonadota;o__Burkholderiales;f__Burkholderiaceae;g__Lautropia;s__	21	0	0	0	0	0	0
ASV2205	k__Bacteria;p__Pseudomonadota;c__GammaPseudomonadota;o__Burkholderiales;f__Burkholderiaceae	21	0	0	0	0	0	0
ASV2206	k__Bacteria;p__Actinobacteriota;c__Acidimicrobiia;o__Microtrichales;f__;g__;s__	21	0	0	0	0	0	0
ASV2207	k__Bacteria;p__Thermodesulfobacter;c__Desulfobulbia;o__Desulfobulbales;f__Desulfobulbaceae;g__Desulfobulbus;s__Desulfomicrobium_sp_enrichment_culture_clone_LDC-15	21	0	0	0	0	0	0
ASV2208	k__Bacteria;p__Verrucomicrobiota;c__Verrucomicrobiae;o__Opitutales;f__Opitutaceae;g__Lacunisphaera;s__	21	0	0	0	0	0	0
ASV2209	k__Bacteria;p__Pseudomonadota;c__GammaPseudomonadota;o__Xanthomonadales;f__Lysobacteraceae;g__Luteimonas;s__Luteimonas_padinae	21	0	0	0	0	0	0
ASV2210	k__Bacteria;p__WS2;c__;o__;f__;g__;s__	21	0	0	0	0	0	0
ASV2211	k__Bacteria;p__Sva0485;c__;o__;f__;g__;s__	21	0	0	0	0	0	0
ASV2212	k__Bacteria;p__WS2;c__;o__;f__;g__;s__	21	0	0	0	0	0	0
ASV2213	k__Bacteria;p__Bacillota;c__Clostridia;o__Clostridiales;f__Clostridiaceae;g__Clostridium_sensu_stricto_7	21	0	0	0	0	0	0
ASV2214	k__Bacteria;p__Hydrogenedentes;c__Hydrogenedentia;o__Hydrogenedentiales;f__Hydrogenedensaceae;g__;s__	21	0	0	0	0	0	0
ASV2215	k__Bacteria;p__Acidobacteriota;c__Thermoanaerobaculia;o__Thermoanaerobaculales;f__Thermoanaerobaculaceae;g__Thermoanaerobaculum;s__	21	0	0	0	0	0	0
ASV2216	k__Bacteria;p__Bacteroidota;c__Bacteroidia;o__Bacteroidales;f__SB-5;g__;s__	21	0	0	0	0	0	0
ASV2217	k__Bacteria;p__Pseudomonadota;c__GammaPseudomonadota;o__CCM19a;f__;g__;s__	21	0	0	0	0	0	0
ASV2218	k__Bacteria;p__Verrucomicrobiota;c__Verrucomicrobiae;o__Pedosphaerales;f__Pedosphaeraceae;g__ADurb.Bin063-1;s__	21	0	0	0	0	0	0
ASV2219	k__Bacteria;p__Pseudomonadota;c__GammaPseudomonadota;o__Coxiellales;f__Coxiellaceae;g__Coxiella;s__	21	0	0	0	0	0	0
ASV2220	k__Bacteria;p__Bacillota;c__Clostridia;o__Christensenellales;f__Christensenellaceae;g__;s__	21	0	0	0	0	0	0
ASV2221	k__Bacteria;p__Dependentiae;c__Babeliae;o__Babeliales	21	0	0	0	0	0	0
ASV2222	k__Bacteria;p__Bacillota;c__Clostridia;o__Christensenellales;f__Christensenellaceae;g__;s__	21	0	0	0	0	0	0
ASV2223	k__Bacteria;p__Patescibacteria;c__Berkelbacteria;o__;f__;g__;s__	21	0	0	0	0	0	0
ASV2224	k__Bacteria;p__Pseudomonadota;c__GammaPseudomonadota;o__Pseudomonadales;f__Moraxellaceae;g__Acinetobacter	21	0	0	0	0	0	0
ASV2225	k__Bacteria;p__Actinobacteriota;c__Acidimicrobiia;o__Microtrichales;f__Iamiaceae;g__Iamia;s__Aquihabitans_daechungensis	21	0	0	0	0	0	0
ASV2227	k__Bacteria;p__Synergistota;c__Synergistia;o__Synergistales;f__Synergistaceae;g__Syner-01;s__Synergistales_bacterium_Syner_01	20	0	0	0	0	0	0
ASV2228	k__Bacteria;p__Spirochaetota;c__Spirochaetia;o__Spirochaetales;f__Spirochaetaceae;g__Spirochaeta;s__Spirochaeta_sp	20	0	0	0	0	0	0
ASV2229	k__Bacteria;p__Pseudomonadota;c__GammaPseudomonadota;o__Pseudomonadales;f__KI89A_clade;g__;s__	20	0	0	0	0	0	0
ASV2230	k__Bacteria;p__Pseudomonadota;c__AlphaPseudomonadota;o__Rhodobacterales;f__Rhodobacteraceae;g__Rhodobacter	20	0	0	0	0	0	0
ASV2231	k__Bacteria;p__Pseudomonadota;c__GammaPseudomonadota;o__Xanthomonadales;f__Lysobacteraceae;g__Stenotrophomonas	20	0	0	0	0	0	0
ASV2235	k__Bacteria;p__Sumerlaeota;c__Sumerlaeia	20	0	0	0	0	0	0
ASV2243	k__Bacteria;p__Bacillota;c__Clostridia;o__Peptococcales;f__Peptococcaceae;g__;s__	20	0	0	0	0	0	0
ASV2244	k__Bacteria;p__Bacteroidota;c__Bacteroidia;o__Bacteroidales;f__Prevotellaceae	20	0	0	0	0	0	0
ASV2245	k__Bacteria;p__Pseudomonadota;c__AlphaPseudomonadota;o__Sphingomonadales;f__Sphingomonadaceae	20	0	0	0	0	0	0
ASV2246	k__Bacteria;p__Actinobacteriota;c__WCHB1-81;o__;f__;g__;s__	20	0	0	0	0	0	0
ASV2247	k__Bacteria;p__Cyanobacteria;c__Cyanobacteriia;o__Chloroplast;f__unidentified_Chloroplast;g__unidentified_Chloroplast	20	0	0	0	0	0	0
ASV2248	k__Bacteria;p__FW113;c__;o__;f__;g__;s__	20	0	0	0	0	0	0
ASV2249	k__Bacteria;p__Actinobacteriota;c__Actinomycetota;o__Kineosporiales;f__Kineosporiaceae	20	0	0	0	0	0	0
ASV2250	k__Bacteria;p__Spirochaetota;c__Spirochaetia;o__Spirochaetales;f__Spirochaetaceae	20	0	0	0	0	0	0
ASV2251	k__Bacteria;p__Pseudomonadota;c__AlphaPseudomonadota;o__Thalassobaculales;f__;g__;s__	20	0	0	0	0	0	0
ASV2252	k__Bacteria;p__Verrucomicrobiota;c__Verrucomicrobiae;o__Chthoniobacterales;f__;g__;s__	20	0	0	0	0	0	0
ASV2253	k__Bacteria;p__Chloroflexi;c__Anaerolineae;o__Caldilineales;f__Caldilineaceae;g__unidentified_Caldilineaceae;s__Chloroflexi_bacterium_ET1	20	0	0	0	0	0	0
ASV2254	k__Bacteria;p__Thermodesulfobacter;c__Desulfovibrionia;o__Desulfovibrionales;f__Desulfovibrionaceae;g__Desulfovibrio	20	0	0	0	0	0	0
ASV2255	k__Bacteria;p__Pseudomonadota;c__GammaPseudomonadota;o__Diplorickettsiales;f__Diplorickettsiaceae;g__;s__	20	0	0	0	0	0	0
ASV2256	k__Bacteria;p__Pseudomonadota;c__GammaPseudomonadota;o__Enterobacterales;f__Aeromonadaceae;g__Aeromonas	20	0	0	0	0	0	0
ASV2257	k__Bacteria;p__Pseudomonadota;c__GammaPseudomonadota	20	0	0	0	0	0	0
ASV2258	k__Bacteria;p__Thermodesulfobacter;c__Syntrophobacteria;o__Syntrophobacterales;f__Syntrophobacteraceae	20	0	0	0	0	0	0
ASV2259	k__Bacteria;p__Actinobacteriota;c__Acidimicrobiia;o__Microtrichales;f__Ilumatobacteraceae;g__;s__	20	0	0	0	0	0	0
ASV2260	k__Bacteria;p__Chloroflexi;c__KD4-96;o__;f__;g__;s__	20	0	0	0	0	0	0
ASV2261	k__Bacteria;p__Bacillota;c__Bacilli;o__Acholeplasmatales;f__Acholeplasmataceae;g__Acholeplasma	20	0	0	0	0	0	0
ASV2262	k__Bacteria;p__Chloroflexi;c__Anaerolineae;o__Anaerolineales;f__Anaerolineaceae;g__Anaerolinea;s__	20	0	0	0	0	0	0
ASV2264	k__Bacteria;p__Acidobacteriota;c__Vicinamibacteria;o__Vicinamibacterales;f__Vicinamibacteraceae	20	0	0	0	0	0	0
ASV2265	k__Bacteria;p__Chloroflexi	20	0	0	0	0	0	0
ASV2277	k__Bacteria;p__Bacteroidota;c__Bacteroidia;o__Sphingobacteriales	19	0	0	0	0	0	0
ASV2278	k__Bacteria;p__Spirochaetota;c__Spirochaetia;o__Spirochaetales;f__Spirochaetaceae;g__Spirochaeta;s__Spirochaeta_sp	19	0	0	0	0	0	0
ASV2289	k__Bacteria;p__Actinobacteriota;c__Actinomycetota;o__Corynebacteriales;f__Corynebacteriaceae;g__Corynebacterium	19	0	0	0	0	0	0
ASV2291	k__Bacteria;p__Bacillota;c__Clostridia;o__Clostridiales;f__Clostridiaceae;g__Clostridium_sensu_stricto_1;s__	19	0	0	0	0	0	0
ASV2297	k__Bacteria;p__Pseudomonadota;c__AlphaPseudomonadota;o__Rhodobacterales;f__Rhodobacteraceae;g__Paracoccus	19	0	0	0	0	0	0
ASV2300	k__Bacteria;p__Armatimonadota;c__;o__;f__;g__;s__	19	0	0	0	0	0	0
ASV2301	k__Bacteria;p__Bacteroidota;c__Bacteroidia;o__Bacteroidales;f__Bacteroidota_vadinHA17;g__;s__	19	0	0	0	0	0	0
ASV2302	k__Bacteria;p__Thermodesulfobacter;c__Syntrophorhabdia;o__Syntrophorhabdales;f__Syntrophorhabdaceae;g__Syntrophorhabdus;s__	19	0	0	0	0	0	0
ASV2303	k__Bacteria;p__Pseudomonadota;c__GammaPseudomonadota;o__Legionellales;f__Legionellaceae;g__Legionella	19	0	0	0	0	0	0
ASV2304	k__Bacteria;p__Chloroflexi;c__Anaerolineae;o__Anaerolineales;f__Anaerolineaceae	19	0	0	0	0	0	0
ASV2305	k__Bacteria;p__Verrucomicrobiota;c__Verrucomicrobiae;o__Pedosphaerales;f__Pedosphaeraceae;g__;s__	19	0	0	0	0	0	0
ASV2306	k__Bacteria;p__Chloroflexi;c__Dehalococcoidia;o__661239;f__unidentified_661239;g__unidentified_661239;s__Chloroflexi_bacterium_RBG_13_46_14	19	0	0	0	0	0	0
ASV2307	k__Bacteria;p__Thermodesulfobacter;c__Syntrophorhabdia;o__Syntrophorhabdales;f__Syntrophorhabdaceae;g__Syntrophorhabdus;s__	19	0	0	0	0	0	0
ASV2308	k__Bacteria;p__Pseudomonadota;c__AlphaPseudomonadota;o__Rhizobiales;f__unidentified_Rhizobiales;g__Bauldia;s__	19	0	0	0	0	0	0
ASV2309	k__Bacteria;p__Chloroflexi;c__Anaerolineae;o__1-20;f__;g__;s__	19	0	0	0	0	0	0
ASV2311	k__Bacteria;p__Verrucomicrobiota;c__Chlamydiae;o__Chlamydiales;f__Parachlamydiaceae;g__Neochlamydia;s__endosymbiont_of_Naegleria_clarki	19	0	0	0	0	0	0
ASV2312	k__Bacteria;p__Bacteroidota;c__Bacteroidia;o__Bacteroidales;f__Bacteroidota_vadinHA17;g__;s__	19	0	0	0	0	0	0
ASV2313	k__Bacteria;p__Dependentiae;c__Babeliae;o__Babeliales;f__unidentified_Babeliales;g__unidentified_Babeliales;s__candidate_division_TM6_bacterium_GW2011_GWF2_37_49	19	0	0	0	0	0	0
ASV2314	k__Bacteria;p__Fusobacteriota;c__Fusobacteriia;o__Fusobacteriales;f__Fusobacteriaceae;g__Fusobacterium	19	0	0	0	0	0	0
ASV2315	k__Bacteria;p__Patescibacteria;c__Dojkabacteria;o__;f__;g__;s__	19	0	0	0	0	0	0
ASV2316	k__Bacteria;p__Pseudomonadota;c__AlphaPseudomonadota;o__Caulobacterales;f__Caulobacteraceae;g__Caulobacter	19	0	0	0	0	0	0
ASV2317	k__Bacteria;p__Chloroflexi;c__Anaerolineae;o__Anaerolineales;f__Anaerolineaceae;g__;s__	19	0	0	0	0	0	0
ASV2318	k__Bacteria;p__Thermodesulfobacter;c__Syntrophobacteria;o__Syntrophobacterales;f__Syntrophobacteraceae;g__;s__	19	0	0	0	0	0	0
ASV2319	k__Bacteria;p__Verrucomicrobiota;c__Kiritimatiellae;o__WCHB1-41;f__;g__;s__	19	0	0	0	0	0	0
ASV2320	k__Bacteria;p__Pseudomonadota;c__GammaPseudomonadota;o__Burkholderiales;f__Burkholderiaceae;g__Lautropia;s__	19	0	0	0	0	0	0
ASV2321	k__Bacteria;p__Thermodesulfobacter;c__Syntrophobacteria;o__Syntrophobacterales;f__Syntrophobacteraceae;g__Desulfovirga;s__	19	0	0	0	0	0	0
ASV2323	k__Bacteria;p__Verrucomicrobiota;c__Verrucomicrobiae;o__Chthoniobacterales;f__Chthoniobacteraceae;g__LD29;s__	19	0	0	0	0	0	0
ASV2326	k__Bacteria;p__Pseudomonadota;c__GammaPseudomonadota;o__Pseudomonadales;f__Halomonadaceae;g__Salinicola	19	0	0	0	0	0	0
ASV2327	k__Bacteria;p__Pseudomonadota;c__AlphaPseudomonadota;o__Sphingomonadales;f__Sphingomonadaceae;g__Porphyrobacter	19	0	0	0	0	0	0
ASV2328	k__Bacteria;p__Pseudomonadota;c__AlphaPseudomonadota;o__Caulobacterales;f__Hyphomonadaceae;g__Hirschia;s__	19	0	0	0	0	0	0
ASV2329	k__Bacteria;p__Bacillota;c__Clostridia;o__Christensenellales;f__Christensenellaceae;g__Christensenellaceae_R-7_group;s__	19	0	0	0	0	0	0
ASV2330	k__Bacteria	19	0	0	0	0	0	0
ASV2331	k__Bacteria;p__Thermodesulfobacter;c__Desulfobulbia;o__Desulfobulbales;f__Desulfobulbaceae;g__Desulfobulbus;s__	19	0	0	0	0	0	0
ASV2345	k__Bacteria;p__Actinobacteriota;c__Acidimicrobiia;o__Microtrichales;f__Ilumatobacteraceae;g__CL500-29_marine_group;s__	18	0	0	0	0	0	0
ASV2346	k__Bacteria;p__Bacillota;c__Clostridia;o__Peptostreptococcales-Tissierellales;f__Peptostreptococcaceae;g__Terrisporobacter	18	0	0	0	0	0	0
ASV2352	k__Bacteria;p__Verrucomicrobiota;c__Verrucomicrobiae;o__Chthoniobacterales;f__Chthoniobacteraceae;g__LD29;s__	18	0	0	0	0	0	0
ASV2358	k__Bacteria;p__Bacteroidota;c__Bacteroidia;o__Bacteroidales;f__Bacteroidaceae;g__Bacteroides;s__	18	0	0	0	0	0	0
ASV2360	k__Bacteria;p__Verrucomicrobiota;c__Kiritimatiellae;o__WCHB1-41;f__;g__;s__	18	0	0	0	0	0	0
ASV2361	k__Bacteria;p__Thermodesulfobacter;c__Desulfovibrionia;o__Desulfovibrionales;f__Desulfovibrionaceae	18	0	0	0	0	0	0
ASV2366	k__Bacteria;p__Thermodesulfobacter;c__Desulfobacteria;o__Desulfobacterales;f__Desulfosarcinaceae;g__Sva0081_sediment_group;s__delta_proteobacterium_enrichment_culture_clone_AP-FeEnrich12	18	0	0	0	0	0	0
ASV2367	k__Bacteria;p__Actinobacteriota;c__Thermoleophilia;o__Solirubrobacterales;f__67-14;g__;s__	18	0	0	0	0	0	0
ASV2368	k__Bacteria;p__Bacillota;c__Clostridia;o__Christensenellales;f__Christensenellaceae;g__;s__	18	0	0	0	0	0	0
ASV2369	k__Bacteria;p__Bacillota;c__Bacilli;o__Bacillales;f__Bacillaceae;g__Bacillus;s__Bacillus_sp_L-bf-R2A-30.3	18	0	0	0	0	0	0
ASV2370	k__Bacteria;p__Acidobacteriota;c__Thermoanaerobaculia;o__Thermoanaerobaculales;f__Thermoanaerobaculaceae;g__Subgroup_23;s__	18	0	0	0	0	0	0
ASV2371	k__Bacteria;p__Pseudomonadota;c__GammaPseudomonadota;o__Pseudomonadales;f__KI89A_clade;g__;s__	18	0	0	0	0	0	0
ASV2372	k__Bacteria;p__Pseudomonadota;c__AlphaPseudomonadota;o__Acetobacterales;f__Acetobacteraceae;g__Roseomonas	18	0	0	0	0	0	0
ASV2374	k__Bacteria;p__Thermodesulfobacter;c__Desulfomonilia;o__Desulfomonilales;f__Desulfomonilaceae;g__Desulfomonile;s__	18	0	0	0	0	0	0
ASV2375	k__Bacteria;p__Verrucomicrobiota;c__Verrucomicrobiae;o__Pedosphaerales;f__Pedosphaeraceae;g__ADurb.Bin063-1;s__	18	0	0	0	0	0	0
ASV2376	k__Bacteria;p__Bacillota;c__Clostridia;o__Clostridiales;f__Clostridiaceae;g__Clostridium_sensu_stricto_1	18	0	0	0	0	0	0
ASV2377	k__Bacteria;p__Patescibacteria;c__Dojkabacteria	18	0	0	0	0	0	0
ASV2378	k__Bacteria;p__Cloacimonadota;c__Cloacimonadia;o__Cloacimonadales;f__PBS-18;g__;s__	18	0	0	0	0	0	0
ASV2379	k__Bacteria;p__Bacteroidota;c__Bacteroidia;o__Flavobacteriales;f__Crocinitomicaceae;g__Fluviicola;s__	18	0	0	0	0	0	0
ASV2380	k__Bacteria;p__Pseudomonadota;c__GammaPseudomonadota;o__Enterobacterales;f__Vibrionaceae;g__Vibrio	18	0	0	0	0	0	0
ASV2381	k__Bacteria;p__Bacillota;c__Bacilli;o__Lactobacillales;f__Vagococcaceae;g__Vagococcus	18	0	0	0	0	0	0
ASV2382	k__Bacteria;p__Bacteroidota;c__Bacteroidia	18	0	0	0	0	0	0
ASV2383	k__Bacteria	18	0	0	0	0	0	0
ASV2384	k__Bacteria;p__Actinobacteriota;c__WCHB1-81;o__;f__;g__;s__	18	0	0	0	0	0	0
ASV2385	k__Bacteria;p__Thermodesulfobacter;c__Desulfobacteria;o__Desulfobacterales;f__Desulfosarcinaceae	18	0	0	0	0	0	0
ASV2386	k__Bacteria;p__Patescibacteria;c__Saccharimonadia;o__Saccharimonadales;f__;g__;s__	18	0	0	0	0	0	0
ASV2387	k__Bacteria	18	0	0	0	0	0	0
ASV2388	k__Bacteria;p__Chloroflexi;c__Anaerolineae;o__Anaerolineales;f__Anaerolineaceae;g__;s__	18	0	0	0	0	0	0
ASV2389	k__Bacteria;p__Acidobacteriota;c__Vicinamibacteria;o__Subgroup_17;f__;g__;s__	18	0	0	0	0	0	0
ASV2390	k__Bacteria;p__Pseudomonadota;c__AlphaPseudomonadota;o__Rhodobacterales;f__Rhodobacteraceae	18	0	0	0	0	0	0
ASV2392	k__Bacteria;p__Actinobacteriota;c__Acidimicrobiia;o__IMCC26256;f__;g__;s__	18	0	0	0	0	0	0
ASV2393	k__Bacteria;p__Bacteroidota;c__Bacteroidia;o__Flavobacteriales;f__Weeksellaceae;g__Empedobacter;s__	18	0	0	0	0	0	0
ASV2394	k__Bacteria;p__Bacteroidota;c__Bacteroidia;o__Bacteroidales;f__SB-5;g__;s__	18	0	0	0	0	0	0
ASV2395	k__Bacteria;p__Bacillota;c__Clostridia;o__Oscillospirales;f__Hungateiclostridiaceae	18	0	0	0	0	0	0
ASV2396	k__Bacteria;p__Acidobacteriota;c__Vicinamibacteria;o__Vicinamibacterales;f__;g__;s__	18	0	0	0	0	0	0
ASV2397	k__Bacteria;p__Actinobacteriota;c__Thermoleophilia;o__Gaiellales;f__;g__;s__	18	0	0	0	0	0	0
ASV2398	k__Bacteria;p__Bacillota;c__Clostridia;o__Oscillospirales;f__Hungateiclostridiaceae	18	0	0	0	0	0	0
ASV2399	k__Bacteria	18	0	0	0	0	0	0
ASV2400	k__Bacteria;p__Fusobacteriota;c__Fusobacteriia;o__Fusobacteriales;f__Fusobacteriaceae;g__Cetobacterium;s__	18	0	0	0	0	0	0
ASV2401	k__Bacteria;p__Actinobacteriota;c__Acidimicrobiia;o__Microtrichales;f__Ilumatobacteraceae;g__CL500-29_marine_group;s__'Hevea_brasiliensis'_phytoplasma	18	0	0	0	0	0	0
ASV2402	k__Bacteria;p__Acidobacteriota;c__Aminicenantia;o__Aminicenantales;f__;g__;s__	18	0	0	0	0	0	0
ASV2404	k__Bacteria;p__Pseudomonadota;c__GammaPseudomonadota;o__Xanthomonadales;f__Lysobacteraceae	17	0	0	0	0	0	0
ASV2405	k__Bacteria;p__Pseudomonadota;c__GammaPseudomonadota;o__Enterobacterales;f__Enterobacteriaceae	17	0	0	0	0	0	0
ASV2406	k__Bacteria;p__Actinobacteriota;c__Acidimicrobiia;o__Microtrichales;f__Microtrichaceae;g__IMCC26207;s__	17	0	0	0	0	0	0
ASV2415	k__Bacteria;p__Actinobacteriota;c__Actinomycetota;o__Micrococcales;f__Microbacteriaceae;g__Microbacterium	17	0	0	0	0	0	0
ASV2417	k__Bacteria;p__Bdellovibrionota;c__Oligoflexia;o__0319-6G20;f__unidentified_0319-6G20;g__unidentified_0319-6G20;s__bacterium_enrichment_culture_clone_B126(2011)	17	0	0	0	0	0	0
ASV2418	k__Bacteria;p__Acidobacteriota;c__Vicinamibacteria;o__Vicinamibacterales;f__;g__;s__	17	0	0	0	0	0	0
ASV2419	k__Bacteria;p__Bacillota;c__Clostridia;o__Clostridiales;f__Clostridiaceae;g__Clostridium_sensu_stricto_9;s__	17	0	0	0	0	0	0
ASV2420	k__Bacteria;p__Patescibacteria;c__Dojkabacteria;o__;f__;g__;s__	17	0	0	0	0	0	0
ASV2435	k__Bacteria;p__Pseudomonadota;c__GammaPseudomonadota;o__Burkholderiales;f__Hydrogenophilaceae	17	0	0	0	0	0	0
ASV2436	k__Bacteria;p__Actinobacteriota;c__Actinomycetota;o__PeM15;f__;g__;s__	17	0	0	0	0	0	0
ASV2437	k__Bacteria;p__Pseudomonadota;c__GammaPseudomonadota;o__Diplorickettsiales;f__Diplorickettsiaceae;g__;s__	17	0	0	0	0	0	0
ASV2438	k__Bacteria;p__Spirochaetota;c__Spirochaetia;o__Spirochaetales;f__Spirochaetaceae;g__Spirochaeta;s__Spirochaeta_sp	17	0	0	0	0	0	0
ASV2439	k__Bacteria;p__Pseudomonadota;c__AlphaPseudomonadota;o__Acetobacterales;f__Acetobacteraceae	17	0	0	0	0	0	0
ASV2440	k__Bacteria;p__Patescibacteria	17	0	0	0	0	0	0
ASV2441	k__Bacteria;p__Pseudomonadota;c__AlphaPseudomonadota;o__Acetobacterales;f__Acetobacteraceae;g__Roseomonas	17	0	0	0	0	0	0
ASV2442	k__Bacteria;p__Bacillota;c__Clostridia;o__Oscillospirales;f__Hungateiclostridiaceae	17	0	0	0	0	0	0
ASV2443	k__Bacteria;p__Cloacimonadota;c__Cloacimonadia;o__Cloacimonadales	17	0	0	0	0	0	0
ASV2444	k__Bacteria;p__Pseudomonadota;c__GammaPseudomonadota;o__Ectothiorhodospirales;f__Ectothiorhodospiraceae;g__;s__	17	0	0	0	0	0	0
ASV2445	k__Bacteria;p__Pseudomonadota;c__GammaPseudomonadota;o__Burkholderiales;f__Comamonadaceae;g__Ottowia	17	0	0	0	0	0	0
ASV2446	k__Bacteria;p__Bacteroidota;c__Kapabacteria;o__Kapabacteriales	17	0	0	0	0	0	0
ASV2447	k__Bacteria;p__Fermentibacterota;c__Fermentibacteria;o__Fermentibacterales;f__Fermentibacteraceae;g__;s__	17	0	0	0	0	0	0
ASV2448	k__Bacteria;p__Cloacimonadota;c__Cloacimonadia;o__Cloacimonadales;f__PBS-18;g__;s__	17	0	0	0	0	0	0
ASV2449	k__Bacteria;p__Pseudomonadota;c__AlphaPseudomonadota;o__Rhodobacterales;f__Rhodobacteraceae	17	0	0	0	0	0	0
ASV2450	k__Bacteria;p__SAR324_clade(Marine_group_B);c__;o__;f__;g__;s__	17	0	0	0	0	0	0
ASV2451	k__Bacteria;p__Chloroflexi;c__Anaerolineae;o__Anaerolineales;f__Anaerolineaceae	17	0	0	0	0	0	0
ASV2452	k__Bacteria;p__Pseudomonadota;c__AlphaPseudomonadota;o__Rhodobacterales;f__Rhodobacteraceae;g__Tabrizicola	17	0	0	0	0	0	0
ASV2453	k__Bacteria;p__Bacillota;c__Clostridia;o__Oscillospirales;f__Hungateiclostridiaceae;g__;s__	17	0	0	0	0	0	0
ASV2454	k__Bacteria;p__Spirochaetota;c__Spirochaetia;o__Spirochaetales;f__Spirochaetaceae;g__Treponema;s__	17	0	0	0	0	0	0
ASV2455	k__Bacteria;p__Pseudomonadota;c__AlphaPseudomonadota;o__Acetobacterales;f__Acetobacteraceae;g__Roseomonas	17	0	0	0	0	0	0
ASV2456	k__Bacteria;p__Gemmatimonadota;c__S0134_terrestrial_group;o__;f__;g__;s__	17	0	0	0	0	0	0
ASV2457	k__Bacteria;p__Bacillota;c__Clostridia;o__Peptostreptococcales-Tissierellales;f__Anaerovoracaceae	17	0	0	0	0	0	0
ASV2458	k__Bacteria;p__NKB15;c__;o__;f__;g__;s__	17	0	0	0	0	0	0
ASV2459	k__Bacteria;p__Bacteroidota;c__Bacteroidia;o__Bacteroidales;f__Bacteroidota_vadinHA17;g__;s__	17	0	0	0	0	0	0
ASV2460	k__Bacteria	17	0	0	0	0	0	0
ASV2461	k__Bacteria;p__Pseudomonadota;c__GammaPseudomonadota;o__Burkholderiales;f__Comamonadaceae	17	0	0	0	0	0	0
ASV2462	k__Bacteria	17	0	0	0	0	0	0
ASV2463	k__Bacteria;p__Chloroflexi;c__Anaerolineae;o__Anaerolineales;f__Anaerolineaceae;g__Longilinea;s__	17	0	0	0	0	0	0
ASV2464	k__Bacteria;p__Bacteroidota;c__Bacteroidia;o__Bacteroidales;f__Bacteroidota_vadinHA17;g__;s__	17	0	0	0	0	0	0
ASV2465	k__Bacteria;p__Campylobacterota;c__Campylobacteria;o__Campylobacterales;f__Arcobacteraceae;g__Arcobacter;s__Arcobacter_butzleri	17	0	0	0	0	0	0
ASV2466	k__Bacteria;p__Bacillota;c__Clostridia;o__Lachnospirales;f__Lachnospiraceae;g__Acetatifactor;s__	17	0	0	0	0	0	0
ASV2484	k__Bacteria;p__Pseudomonadota;c__GammaPseudomonadota;o__Pseudomonadales;f__Halomonadaceae;g__Halomonas	16	0	0	0	0	0	0
ASV2486	k__Bacteria;p__Pseudomonadota;c__GammaPseudomonadota;o__Burkholderiales;f__Rhodocyclaceae;g__Dechlorosoma;s__bacterium_str._51885	16	0	0	0	0	0	0
ASV2487	k__Bacteria;p__Fusobacteriota;c__Fusobacteriia;o__Fusobacteriales;f__Fusobacteriaceae;g__Psychrilyobacter;s__	16	0	0	0	0	0	0
ASV2496	k__Bacteria;p__Pseudomonadota;c__AlphaPseudomonadota;o__Rhodobacterales;f__Rhodobacteraceae	16	0	0	0	0	0	0
ASV2498	k__Bacteria;p__Bacillota;c__Limnochordia;o__unidentified_Limnochordia;f__unidentified_Limnochordia;g__Hydrogenispora;s__	16	0	0	0	0	0	0
ASV2499	k__Bacteria;p__Actinobacteriota;c__Thermoleophilia;o__Gaiellales;f__;g__;s__	16	0	0	0	0	0	0
ASV2501	k__Bacteria;p__Deinococcota;c__Deinococci;o__Deinococcales;f__Trueperaceae;g__Truepera;s__	16	0	0	0	0	0	0
ASV2502	k__Bacteria;p__Bacillota;c__Clostridia;o__Lachnospirales;f__Lachnospiraceae;g__Epulopiscium;s__	16	0	0	0	0	0	0
ASV2503	k__Bacteria;p__Pseudomonadota;c__GammaPseudomonadota;o__Coxiellales;f__Coxiellaceae;g__Coxiella;s__	16	0	0	0	0	0	0
ASV2504	k__Bacteria;p__Chloroflexi;c__Anaerolineae;o__Anaerolineales;f__Anaerolineaceae;g__;s__	16	0	0	0	0	0	0
ASV2505	k__Bacteria;p__Spirochaetota;c__Spirochaetia;o__Spirochaetales;f__Spirochaetaceae;g__GWE2-31-10;s__	16	0	0	0	0	0	0
ASV2506	k__Bacteria;p__Patescibacteria;c__Berkelbacteria;o__unidentified_Berkelbacteria;f__unidentified_Berkelbacteria;g__unidentified_Berkelbacteria;s__Candidatus_Berkelbacteria_bacterium_RIFOXYA2_FULL_43_10	16	0	0	0	0	0	0
ASV2507	k__Bacteria;p__Patescibacteria;c__Dojkabacteria;o__;f__;g__;s__	16	0	0	0	0	0	0
ASV2508	k__Bacteria;p__Dependentiae;c__Babeliae;o__Babeliales;f__unidentified_Babeliales;g__unidentified_Babeliales;s__candidate_division_TM6_bacterium_GW2011_GWF2_37_49	16	0	0	0	0	0	0
ASV2509	k__Bacteria;p__TA06;c__;o__;f__;g__;s__	16	0	0	0	0	0	0
ASV2510	k__Bacteria;p__Patescibacteria;c__Dojkabacteria;o__;f__;g__;s__	16	0	0	0	0	0	0
ASV2511	k__Bacteria;p__Dependentiae;c__Babeliae;o__Babeliales;f__;g__;s__	16	0	0	0	0	0	0
ASV2512	k__Bacteria;p__Chloroflexi;c__Anaerolineae;o__Caldilineales;f__Caldilineaceae;g__;s__	16	0	0	0	0	0	0
ASV2513	k__Bacteria;p__Bdellovibrionota;c__Oligoflexia;o__0319-6G20;f__unidentified_0319-6G20;g__unidentified_0319-6G20;s__bacterium_enrichment_culture_clone_B126(2011)	16	0	0	0	0	0	0
ASV2514	k__Bacteria;p__Thermodesulfobacter;c__Syntrophobacteria;o__Syntrophobacterales;f__Syntrophobacteraceae;g__Syntrophobacter;s__	16	0	0	0	0	0	0
ASV2515	k__Bacteria;p__Chloroflexi;c__Dehalococcoidia;o__Dehalococcoidales;f__;g__;s__	16	0	0	0	0	0	0
ASV2516	k__Bacteria;p__Thermodesulfobacter;c__Desulfobulbia;o__Desulfobulbales;f__Desulfobulbaceae;g__Desulfobulbus	16	0	0	0	0	0	0
ASV2517	k__Bacteria;p__Hydrogenedentes;c__Hydrogenedentia;o__Hydrogenedentiales;f__Hydrogenedensaceae;g__;s__	16	0	0	0	0	0	0
ASV2518	k__Bacteria;p__Actinobacteriota;c__Actinomycetota;o__Frankiales;f__Sporichthyaceae;g__Longivirga;s__	16	0	0	0	0	0	0
ASV2520	k__Bacteria;p__Hydrogenedentes;c__Hydrogenedentia;o__Hydrogenedentiales;f__Hydrogenedensaceae;g__;s__	16	0	0	0	0	0	0
ASV2521	k__Bacteria;p__Bacillota;c__Clostridia	16	0	0	0	0	0	0
ASV2522	k__Bacteria;p__Bacteroidota;c__Bacteroidia;o__Sphingobacteriales;f__Z4MB62;g__;s__	16	0	0	0	0	0	0
ASV2523	k__Bacteria;p__Chloroflexi;c__Anaerolineae;o__Anaerolineales;f__Anaerolineaceae;g__Anaerolinea;s__	16	0	0	0	0	0	0
ASV2524	k__Bacteria;p__Thermodesulfobacter;c__Syntrophobacteria;o__Syntrophobacterales;f__Syntrophobacteraceae;g__Desulfovirga	16	0	0	0	0	0	0
ASV2525	k__Bacteria;p__Bacillota;c__Clostridia;o__Oscillospirales;f__Oscillospiraceae;g__Oscillibacter	16	0	0	0	0	0	0
ASV2536	k__Bacteria;p__Bacillota;c__Bacilli;o__Bacillales;f__Bacillaceae;g__Lentibacillus;s__Lentibacillus_kimchii	15	0	0	0	0	0	0
ASV2541	k__Bacteria;p__Actinobacteriota;c__Thermoleophilia;o__Solirubrobacterales;f__67-14;g__;s__	15	0	0	0	0	0	0
ASV2549	k__Bacteria;p__Verrucomicrobiota;c__Verrucomicrobiae;o__Pedosphaerales;f__Pedosphaeraceae;g__;s__	15	0	0	0	0	0	0
ASV2550	k__Bacteria;p__Pseudomonadota;c__GammaPseudomonadota;o__Run-SP154;f__;g__;s__	15	0	0	0	0	0	0
ASV2551	k__Bacteria;p__Bacillota;c__unidentified_Bacillota;o__DTU014;f__;g__;s__	15	0	0	0	0	0	0
ASV2552	k__Bacteria;p__Actinobacteriota;c__WCHB1-81;o__;f__;g__;s__	15	0	0	0	0	0	0
ASV2553	k__Bacteria;p__Bacillota;c__Clostridia;o__Eubacteriales;f__Eubacteriaceae;g__Eubacterium	15	0	0	0	0	0	0
ASV2554	k__Bacteria;p__Cloacimonadota;c__Cloacimonadia;o__Cloacimonadales;f__PBS-18;g__;s__	15	0	0	0	0	0	0
ASV2555	k__Bacteria;p__Pseudomonadota;c__AlphaPseudomonadota;o__Sphingomonadales;f__Sphingomonadaceae;g__Sphingomonas	15	0	0	0	0	0	0
ASV2556	k__Bacteria;p__Chloroflexi;c__Anaerolineae;o__Anaerolineales;f__Anaerolineaceae	15	0	0	0	0	0	0
ASV2557	k__Bacteria;p__Spirochaetota;c__V2072-189E03;o__;f__;g__;s__	15	0	0	0	0	0	0
ASV2558	k__Bacteria;p__Bacillota;c__Clostridia;o__Lachnospirales;f__Lachnospiraceae;g__Tyzzerella;s__[Clostridium]_colinum	15	0	0	0	0	0	0
ASV2559	k__Bacteria;p__Bacteroidota;c__Bacteroidia;o__Flavobacteriales;f__Weeksellaceae;g__Weeksella;s__Weeksella_sp_FF8	15	0	0	0	0	0	0
ASV2560	k__Bacteria;p__Chloroflexi;c__Anaerolineae;o__SJA-15;f__;g__;s__	15	0	0	0	0	0	0
ASV2561	k__Bacteria;p__Pseudomonadota;c__GammaPseudomonadota;o__Burkholderiales;f__Comamonadaceae	15	0	0	0	0	0	0
ASV2563	k__Bacteria;p__Bacillota;c__Clostridia;o__Clostridiales;f__Caloramatoraceae;g__Fonticella;s__	15	0	0	0	0	0	0
ASV2564	k__Bacteria;p__Bacteroidota;c__Bacteroidia;o__Sphingobacteriales;f__Lentimicrobiaceae;g__;s__	15	0	0	0	0	0	0
ASV2565	k__Bacteria;p__Actinobacteriota;c__Actinomycetota;o__Propionibacteriales;f__Propionibacteriaceae	15	0	0	0	0	0	0
ASV2566	k__Bacteria;p__Chloroflexi;c__Dehalococcoidia;o__vadinBA26;f__;g__;s__	15	0	0	0	0	0	0
ASV2567	k__Bacteria;p__Patescibacteria;c__Parcubacteria	15	0	0	0	0	0	0
ASV2569	k__Bacteria;p__Pseudomonadota;c__GammaPseudomonadota;o__Pseudomonadales;f__Halomonadaceae;g__Halomonas	15	0	0	0	0	0	0
ASV2570	k__Bacteria;p__Verrucomicrobiota;c__Chlamydiae;o__Chlamydiales;f__Parachlamydiaceae;g__Neochlamydia;s__	15	0	0	0	0	0	0
ASV2571	k__Bacteria;p__Thermodesulfobacter;c__Syntrophia;o__Syntrophales	15	0	0	0	0	0	0
ASV2572	k__Bacteria;p__Bacillota;c__Limnochordia;o__unidentified_Limnochordia;f__unidentified_Limnochordia;g__Hydrogenispora;s__	15	0	0	0	0	0	0
ASV2573	k__Bacteria;p__Bacillota;c__Bacilli;o__Bacillales;f__Bacillaceae;g__Bacillus	15	0	0	0	0	0	0
ASV2574	k__Bacteria;p__Verrucomicrobiota;c__Chlamydiae;o__Chlamydiales;f__cvE6	15	0	0	0	0	0	0
ASV2575	k__Bacteria;p__Thermodesulfobacter;c__Syntrophia;o__Syntrophales;f__Smithellaceae;g__Smithella;s__	15	0	0	0	0	0	0
ASV2576	k__Bacteria;p__Patescibacteria;c__Parcubacteria	15	0	0	0	0	0	0
ASV2577	k__Bacteria;p__Pseudomonadota;c__GammaPseudomonadota;o__Burkholderiales;f__Neisseriaceae	15	0	0	0	0	0	0
ASV2598	k__Bacteria;p__Pseudomonadota;c__AlphaPseudomonadota;o__Rhizobiales;f__Rhizobiaceae;g__Ensifer	14	0	0	0	0	0	0
ASV2599	k__Bacteria;p__Bacillota;c__Clostridia;o__Clostridiales;f__Clostridiaceae;g__Clostridium_sensu_stricto_7;s__Clostridium_sp_14AAG2-ana7-2	14	0	0	0	0	0	0
ASV2601	Unassigned	14	0	0	0	0	0	0
ASV2602	k__Bacteria;p__Bacillota;c__Bacilli;o__Erysipelotrichales;f__Erysipelotrichaceae;g__Dubosiella;s__	14	0	0	0	0	0	0
ASV2603	k__Bacteria;p__Pseudomonadota;c__AlphaPseudomonadota;o__Rhizobiales;f__Xanthobacteraceae;g__Bradyrhizobium	14	0	0	0	0	0	0
ASV2611	k__Bacteria;p__Pseudomonadota;c__AlphaPseudomonadota;o__Rhodobacterales;f__Rhodobacteraceae;g__Paracoccus	14	0	0	0	0	0	0
ASV2612	k__Bacteria;p__Verrucomicrobiota;c__Verrucomicrobiae;o__Chthoniobacterales;f__Chthoniobacteraceae;g__LD29;s__	14	0	0	0	0	0	0
ASV2613	k__Bacteria;p__Bacillota;c__Clostridia;o__Oscillospirales;f__Hungateiclostridiaceae;g__;s__	14	0	0	0	0	0	0
ASV2614	k__Bacteria;p__Pseudomonadota;c__AlphaPseudomonadota;o__Sphingomonadales;f__Sphingomonadaceae	14	0	0	0	0	0	0
ASV2615	k__Bacteria;p__Pseudomonadota;c__GammaPseudomonadota;o__Pseudomonadales;f__Moraxellaceae;g__Moraxella;s__Moraxella_osloensis	14	0	0	0	0	0	0
ASV2616	k__Bacteria;p__Bacteroidota;c__Bacteroidia;o__Bacteroidales;f__Rikenellaceae;g__dgA-11_gut_group;s__	14	0	0	0	0	0	0
ASV2617	k__Bacteria;p__Acidobacteriota;c__Thermoanaerobaculia;o__Thermoanaerobaculales;f__Thermoanaerobaculaceae;g__Thermoanaerobaculum;s__	14	0	0	0	0	0	0
ASV2618	k__Bacteria;p__Dependentiae;c__Babeliae;o__Babeliales;f__Vermiphilaceae;g__;s__	14	0	0	0	0	0	0
ASV2619	k__Bacteria;p__Planctomycetota;c__Planctomycetes;o__Pirellulales;f__Pirellulaceae;g__Rhodopirellula	14	0	0	0	0	0	0
ASV2620	k__Bacteria;p__Verrucomicrobiota;c__Verrucomicrobiae;o__Pedosphaerales;f__Pedosphaeraceae	14	0	0	0	0	0	0
ASV2621	k__Bacteria;p__Actinobacteriota;c__Acidimicrobiia;o__Microtrichales;f__Ilumatobacteraceae;g__;s__	14	0	0	0	0	0	0
ASV2622	k__Bacteria;p__Actinobacteriota;c__Actinomycetota	14	0	0	0	0	0	0
ASV2623	k__Bacteria;p__Actinobacteriota;c__Actinomycetota;o__Corynebacteriales;f__Mycobacteriaceae;g__Mycobacterium	14	0	0	0	0	0	0
ASV2624	k__Bacteria;p__Pseudomonadota;c__AlphaPseudomonadota;o__Micavibrionales;f__;g__;s__	14	0	0	0	0	0	0
ASV2625	k__Bacteria;p__Actinobacteriota;c__Actinomycetota;o__Propionibacteriales;f__Nocardioidaceae;g__Nocardioides;s__Nocardioides_taihuensis	14	0	0	0	0	0	0
ASV2626	k__Bacteria;p__Verrucomicrobiota;c__Verrucomicrobiae;o__Verrucomicrobiales;f__Akkermansiaceae;g__Akkermansia;s__	14	0	0	0	0	0	0
ASV2627	k__Bacteria;p__Bacillota;c__Clostridia;o__Peptostreptococcales-Tissierellales;f__Peptostreptococcaceae	14	0	0	0	0	0	0
ASV2628	k__Bacteria;p__Spirochaetota;c__Spirochaetia;o__Spirochaetales;f__Spirochaetaceae	14	0	0	0	0	0	0
ASV2629	k__Bacteria;p__Bacillota;c__Clostridia	14	0	0	0	0	0	0
ASV2630	k__Bacteria;p__Bacteroidota;c__Bacteroidia;o__Bacteroidales;f__Bacteroidota_vadinHA17;g__;s__	14	0	0	0	0	0	0
ASV2631	k__Bacteria;p__Bacillota;c__Clostridia;o__Oscillospirales;f__Oscillospiraceae;g__Papillibacter;s__	14	0	0	0	0	0	0
ASV2632	k__Bacteria;p__Actinobacteriota;c__Acidimicrobiia;o__Microtrichales;f__Ilumatobacteraceae	14	0	0	0	0	0	0
ASV2633	k__Bacteria;p__Thermodesulfobacter;c__Syntrophorhabdia;o__Syntrophorhabdales;f__Syntrophorhabdaceae;g__Syntrophorhabdus;s__	14	0	0	0	0	0	0
ASV2634	k__Bacteria;p__Pseudomonadota;c__AlphaPseudomonadota;o__Rhodobacterales;f__Rhodobacteraceae;g__Paracoccus	14	0	0	0	0	0	0
ASV2635	k__Bacteria;p__Bacillota;c__Clostridia;o__Christensenellales;f__Christensenellaceae;g__;s__	14	0	0	0	0	0	0
ASV2636	k__Bacteria;p__Pseudomonadota;c__AlphaPseudomonadota;o__Caulobacterales;f__Caulobacteraceae;g__Brevundimonas	14	0	0	0	0	0	0
ASV2637	k__Bacteria;p__Bacteroidota;c__Bacteroidia;o__Sphingobacteriales;f__Lentimicrobiaceae;g__;s__	14	0	0	0	0	0	0
ASV2638	k__Bacteria;p__Verrucomicrobiota;c__Verrucomicrobiae;o__Verrucomicrobiales;f__Rubritaleaceae;g__Luteolibacter;s__	14	0	0	0	0	0	0
ASV2639	k__Bacteria	14	0	0	0	0	0	0
ASV2640	k__Bacteria;p__Patescibacteria;c__Berkelbacteria;o__;f__;g__;s__	14	0	0	0	0	0	0
ASV2641	k__Bacteria;p__Bacteroidota;c__Bacteroidia;o__Bacteroidales;f__Bacteroidota_vadinHA17;g__;s__	14	0	0	0	0	0	0
ASV2642	k__Bacteria;p__Patescibacteria;c__Berkelbacteria;o__unidentified_Berkelbacteria;f__unidentified_Berkelbacteria;g__unidentified_Berkelbacteria;s__Candidatus_Berkelbacteria_bacterium_CG1_02_42_45	14	0	0	0	0	0	0
ASV2643	k__Bacteria;p__Pseudomonadota;c__GammaPseudomonadota;o__Burkholderiales;f__Hydrogenophilaceae;g__unidentified_Hydrogenophilaceae	14	0	0	0	0	0	0
ASV2644	k__Bacteria;p__Bacteroidota;c__Bacteroidia;o__Sphingobacteriales;f__Lentimicrobiaceae;g__;s__	14	0	0	0	0	0	0
ASV2645	k__Bacteria;p__Bacteroidota;c__Bacteroidia;o__Bacteroidales;f__SB-5;g__unidentified_SB-5;s__benzene_mineralizing_consortium_clone_SB-5	14	0	0	0	0	0	0
ASV2678	k__Bacteria;p__Bacillota;c__Clostridia;o__Clostridiales;f__Clostridiaceae	13	0	0	0	0	0	0
ASV2681	k__Bacteria;p__Actinobacteriota;c__Actinomycetota;o__Corynebacteriales;f__Corynebacteriaceae;g__Corynebacterium	13	0	0	0	0	0	0
ASV2684	k__Bacteria;p__Actinobacteriota;c__Actinomycetota;o__PeM15;f__;g__;s__	13	0	0	0	0	0	0
ASV2685	k__Bacteria;p__Actinobacteriota;c__Actinomycetota;o__Micrococcales;f__Microbacteriaceae;g__Microbacterium	13	0	0	0	0	0	0
ASV2686	k__Bacteria;p__Bacillota;c__Negativicutes;o__Veillonellales-Selenomonadales;f__Veillonellaceae;g__Megasphaera;s__Megasphaera_paucivorans	13	0	0	0	0	0	0
ASV2690	k__Bacteria;p__Pseudomonadota;c__GammaPseudomonadota;o__Burkholderiales;f__Comamonadaceae	13	0	0	0	0	0	0
ASV2691	k__Bacteria;p__Cyanobacteria;c__Cyanobacteriia;o__Synechococcales;f__Cyanobiaceae;g__Cyanobium_PCC-6307	13	0	0	0	0	0	0
ASV2692	k__Bacteria;p__Bdellovibrionota;c__Oligoflexia;o__Oligoflexales;f__Oligoflexaceae;g__;s__	13	0	0	0	0	0	0
ASV2693	k__Bacteria;p__Acidobacteriota;c__Acidobacteriae;o__Acidobacteriales;f__;g__;s__	13	0	0	0	0	0	0
ASV2694	k__Bacteria;p__Pseudomonadota;c__GammaPseudomonadota;o__Burkholderiales;f__Comamonadaceae;g__Acidovorax	13	0	0	0	0	0	0
ASV2695	k__Bacteria;p__Chloroflexi;c__Anaerolineae;o__;f__;g__;s__	13	0	0	0	0	0	0
ASV2696	k__Bacteria;p__Pseudomonadota;c__GammaPseudomonadota;o__Pseudomonadales;f__KI89A_clade;g__;s__	13	0	0	0	0	0	0
ASV2697	k__Bacteria;p__Pseudomonadota;c__GammaPseudomonadota;o__Burkholderiales;f__Comamonadaceae	13	0	0	0	0	0	0
ASV2698	k__Bacteria;p__Pseudomonadota;c__GammaPseudomonadota;o__Burkholderiales;f__Rhodocyclaceae;g__Sulfuritalea;s__	13	0	0	0	0	0	0
ASV2699	k__Bacteria;p__Patescibacteria;c__Dojkabacteria;o__;f__;g__;s__	13	0	0	0	0	0	0
ASV2700	k__Bacteria;p__Chloroflexi;c__KD4-96;o__;f__;g__;s__	13	0	0	0	0	0	0
ASV2701	k__Bacteria;p__Bacillota;c__Clostridia;o__Clostridiales;f__Clostridiaceae;g__Clostridium_sensu_stricto_1;s__Clostridium_butyricum	13	0	0	0	0	0	0
ASV2702	k__Bacteria;p__Acidobacteriota;c__Thermoanaerobaculia;o__Thermoanaerobaculales;f__Thermoanaerobaculaceae;g__Subgroup_10;s__bacterium_enrichment_culture_clone_Anammox_2	13	0	0	0	0	0	0
ASV2703	k__Bacteria;p__Pseudomonadota;c__AlphaPseudomonadota;o__Sphingomonadales;f__Sphingomonadaceae;g__Novosphingobium	13	0	0	0	0	0	0
ASV2704	k__Bacteria;p__Actinobacteriota;c__Actinomycetota;o__Propionibacteriales;f__Propionibacteriaceae;g__Marinilutecoccus;s__Naumannella_sp_ID2617S	13	0	0	0	0	0	0
ASV2705	k__Bacteria;p__Chloroflexi;c__Anaerolineae	13	0	0	0	0	0	0
ASV2706	k__Bacteria;p__Thermodesulfobacter;c__Syntrophobacteria;o__Syntrophobacterales;f__Syntrophobacteraceae;g__Syntrophobacter;s__	13	0	0	0	0	0	0
ASV2707	k__Bacteria;p__Bacteroidota;c__Rhodothermia;o__Rhodothermales;f__Rhodothermaceae;g__Rubrivirga;s__	13	0	0	0	0	0	0
ASV2708	k__Bacteria;p__Bacillota;c__Clostridia;o__Christensenellales;f__Christensenellaceae	13	0	0	0	0	0	0
ASV2710	k__Bacteria;p__Pseudomonadota;c__GammaPseudomonadota;o__Burkholderiales;f__Comamonadaceae;g__Rubrivivax;s__bacterium_enrichment_culture_clone_B157(2011)	13	0	0	0	0	0	0
ASV2711	k__Bacteria;p__Actinobacteriota;c__Actinomycetota;o__Micrococcales;f__Demequinaceae	13	0	0	0	0	0	0
ASV2712	k__Bacteria;p__Bacillota;c__Bacilli;o__Bacillales;f__Bacillaceae;g__Bacillus	13	0	0	0	0	0	0
ASV2713	k__Bacteria;p__Bacillota;c__Clostridia;o__Clostridiales;f__Clostridiaceae;g__Haloimpatiens	13	0	0	0	0	0	0
ASV2714	k__Bacteria;p__Bacillota;c__Bacilli;o__Bacillales;f__Bacillaceae;g__Bacillus	13	0	0	0	0	0	0
ASV2715	k__Bacteria;p__Chloroflexi;c__Anaerolineae;o__;f__;g__;s__	13	0	0	0	0	0	0
ASV2717	k__Bacteria;p__Pseudomonadota;c__AlphaPseudomonadota;o__Rhodobacterales;f__Rhodobacteraceae;g__Paracoccus	13	0	0	0	0	0	0
ASV2718	k__Bacteria;p__Bacillota;c__Bacilli;o__Bacillales;f__Bacillaceae;g__Bacillus	13	0	0	0	0	0	0
ASV2719	k__Bacteria;p__Thermodesulfobacter;c__Desulfomonilia;o__Desulfomonilales;f__Desulfomonilaceae;g__Desulfomonile	13	0	0	0	0	0	0
ASV2721	k__Bacteria;p__Verrucomicrobiota;c__Verrucomicrobiae;o__Pedosphaerales;f__Pedosphaeraceae;g__ADurb.Bin063-1;s__	13	0	0	0	0	0	0
ASV2722	k__Bacteria;p__Bacteroidota;c__Ignavibacteria;o__Ignavibacteriales;f__Melioribacteraceae;g__IheB3-7;s__	13	0	0	0	0	0	0
ASV2723	k__Bacteria;p__Actinobacteriota;c__Actinomycetota;o__Corynebacteriales;f__Mycobacteriaceae;g__Mycobacterium	13	0	0	0	0	0	0
ASV2724	k__Bacteria;p__Bacillota;c__Clostridia;o__Clostridiales;f__Clostridiaceae;g__Clostridium_sensu_stricto_13;s__	13	0	0	0	0	0	0
ASV2725	k__Bacteria;p__Actinobacteriota;c__Actinomycetota;o__Propionibacteriales;f__Nocardioidaceae;g__Nocardioides	13	0	0	0	0	0	0
ASV2726	k__Bacteria;p__Verrucomicrobiota;c__Omnitrophia;o__Omnitrophales;f__Omnitrophaceae;g__Candidatus_Omnitrophus;s__Omnitrophica_bacterium_RIFOXYB12_FULL_50_7	13	0	0	0	0	0	0
ASV2728	k__Bacteria;p__Thermodesulfobacter;c__Desulfobaccia;o__Desulfobaccales;f__Desulfobaccaceae;g__Desulfobacca;s__	13	0	0	0	0	0	0
ASV2729	k__Bacteria;p__Bacillota;c__Bacilli;o__Alicyclobacillales;f__Alicyclobacillaceae;g__Tumebacillus;s__	13	0	0	0	0	0	0
ASV2730	k__Bacteria;p__Pseudomonadota;c__GammaPseudomonadota;o__Burkholderiales;f__Hydrogenophilaceae;g__;s__	13	0	0	0	0	0	0
ASV2731	k__Bacteria;p__Pseudomonadota;c__GammaPseudomonadota;o__Competibacterales;f__Competibacteraceae;g__Candidatus_Competibacter;s__	13	0	0	0	0	0	0
ASV2768	k__Bacteria;p__Bacteroidota;c__Bacteroidia;o__Bacteroidales;f__Prevotellaceae;g__Alloprevotella;s__	12	0	0	0	0	0	0
ASV2769	k__Bacteria;p__Thermodesulfobacter;c__Desulfovibrionia;o__Desulfovibrionales;f__Desulfovibrionaceae;g__;s__	12	0	0	0	0	0	0
ASV2770	k__Bacteria;p__Bacteroidota;c__Bacteroidia;o__Bacteroidales;f__Bacteroidaceae;g__Bacteroides	12	0	0	0	0	0	0
ASV2771	k__Bacteria;p__Bacillota;c__Negativicutes;o__Veillonellales-Selenomonadales;f__Veillonellaceae;g__Veillonella	12	0	0	0	0	0	0
ASV2773	k__Bacteria;p__Pseudomonadota;c__GammaPseudomonadota;o__Enterobacterales;f__Morganellaceae;g__Proteus	12	0	0	0	0	0	0
ASV2774	k__Bacteria;p__Fibrobacterota;c__Chitinivibrionia;o__;f__;g__;s__	12	0	0	0	0	0	0
ASV2775	k__Bacteria;p__Chloroflexi;c__Gitt-GS-136;o__;f__;g__;s__	12	0	0	0	0	0	0
ASV2783	k__Bacteria;p__Actinobacteriota;c__Actinomycetota;o__Propionibacteriales;f__Nocardioidaceae;g__Aeromicrobium	12	0	0	0	0	0	0
ASV2784	k__Bacteria;p__Spirochaetota;c__Spirochaetia;o__Spirochaetales;f__Spirochaetaceae;g__Spirochaeta;s__	12	0	0	0	0	0	0
ASV2785	k__Bacteria;p__Patescibacteria;c__Saccharimonadia;o__Saccharimonadales;f__;g__;s__	12	0	0	0	0	0	0
ASV2786	k__Bacteria;p__Actinobacteriota;c__Actinomycetota;o__Kineosporiales;f__Kineosporiaceae;g__Quadrisphaera	12	0	0	0	0	0	0
ASV2787	k__Bacteria;p__Bacteroidota;c__Bacteroidia;o__Bacteroidales;f__Williamwhitmaniaceae;g__Blvii28_wastewater-sludge_group;s__	12	0	0	0	0	0	0
ASV2789	k__Bacteria;p__Bacteroidota;c__Bacteroidia;o__Bacteroidales;f__Bacteroidota_vadinHA17;g__;s__	12	0	0	0	0	0	0
ASV2790	k__Bacteria;p__Thermodesulfobacter;c__Desulfovibrionia;o__Desulfovibrionales;f__Desulfovibrionaceae;g__;s__	12	0	0	0	0	0	0
ASV2791	k__Bacteria;p__Verrucomicrobiota;c__Verrucomicrobiae;o__Verrucomicrobiales;f__Verrucomicrobiaceae;g__Prosthecobacter;s__	12	0	0	0	0	0	0
ASV2792	k__Bacteria;p__Pseudomonadota;c__GammaPseudomonadota	12	0	0	0	0	0	0
ASV2793	k__Bacteria;p__Chloroflexi;c__Anaerolineae;o__Anaerolineales;f__Anaerolineaceae;g__;s__	12	0	0	0	0	0	0
ASV2794	k__Bacteria;p__Thermodesulfobacter;c__Syntrophobacteria;o__Syntrophobacterales;f__Syntrophobacteraceae	12	0	0	0	0	0	0
ASV2795	k__Bacteria;p__Actinobacteriota;c__Thermoleophilia;o__Gaiellales;f__;g__;s__	12	0	0	0	0	0	0
ASV2796	k__Bacteria;p__Chloroflexi;c__Anaerolineae;o__;f__;g__;s__	12	0	0	0	0	0	0
ASV2797	k__Bacteria	12	0	0	0	0	0	0
ASV2798	k__Bacteria;p__Synergistota;c__Synergistia;o__Synergistales;f__Synergistaceae;g__Cloacibacillus;s__	12	0	0	0	0	0	0
ASV2799	k__Bacteria;p__Bacteroidota;c__Bacteroidia;o__Bacteroidales;f__Bacteroidota_vadinHA17;g__;s__	12	0	0	0	0	0	0
ASV2800	k__Bacteria;p__Bacteroidota;c__Bacteroidia;o__Bacteroidales;f__Prolixibacteraceae	12	0	0	0	0	0	0
ASV2801	k__Bacteria;p__Dependentiae;c__Babeliae;o__Babeliales;f__UBA12409;g__;s__	12	0	0	0	0	0	0
ASV2802	k__Bacteria;p__Planctomycetota;c__Phycisphaerae;o__Phycisphaerales;f__Phycisphaeraceae;g__CL500-3;s__	12	0	0	0	0	0	0
ASV2803	k__Bacteria;p__Planctomycetota;c__Planctomycetes;o__Pirellulales;f__Pirellulaceae;g__;s__	12	0	0	0	0	0	0
ASV2804	k__Bacteria;p__Pseudomonadota;c__GammaPseudomonadota;o__unidentified_GammaPseudomonadota;f__unidentified_GammaPseudomonadota;g__Acidibacter;s__	12	0	0	0	0	0	0
ASV2806	k__Bacteria;p__Campylobacterota;c__Campylobacteria;o__Campylobacterales;f__Sulfurimonadaceae;g__Sulfuricurvum	12	0	0	0	0	0	0
ASV2807	k__Bacteria;p__Patescibacteria;c__Dojkabacteria;o__;f__;g__;s__	12	0	0	0	0	0	0
ASV2808	k__Bacteria;p__Spirochaetota;c__Spirochaetia;o__Spirochaetales;f__Spirochaetaceae;g__Treponema;s__Treponema_zuelzerae	12	0	0	0	0	0	0
ASV2809	k__Bacteria;p__Actinobacteriota;c__Acidimicrobiia;o__Microtrichales	12	0	0	0	0	0	0
ASV2810	k__Bacteria;p__WPS-2;c__unidentified_WPS-2;o__unidentified_WPS-2;f__unidentified_WPS-2;g__unidentified_WPS-2;s__Burkholderiales_bacterium_Beta_02	12	0	0	0	0	0	0
ASV2811	k__Bacteria;p__Chloroflexi;c__Anaerolineae;o__Anaerolineales;f__Anaerolineaceae;g__Pelolinea;s__	12	0	0	0	0	0	0
ASV2812	k__Bacteria;p__Cyanobacteria;c__Cyanobacteriia;o__Synechococcales;f__Cyanobiaceae;g__Cyanobium_PCC-6307	12	0	0	0	0	0	0
ASV2813	k__Bacteria;p__Spirochaetota;c__Spirochaetia;o__Spirochaetales;f__Spirochaetaceae;g__Spirochaeta;s__	12	0	0	0	0	0	0
ASV2814	k__Bacteria;p__Actinobacteriota;c__WCHB1-81;o__;f__;g__;s__	12	0	0	0	0	0	0
ASV2815	k__Bacteria;p__Chloroflexi;c__Dehalococcoidia;o__MSBL5;f__;g__;s__	12	0	0	0	0	0	0
ASV2816	k__Bacteria;p__Actinobacteriota;c__Actinomycetota	12	0	0	0	0	0	0
ASV2817	k__Bacteria;p__Bacteroidota;c__Bacteroidia;o__Sphingobacteriales;f__Lentimicrobiaceae;g__;s__	12	0	0	0	0	0	0
ASV2818	k__Bacteria;p__Bacteroidota;c__Bacteroidia;o__Cytophagales;f__Cyclobacteriaceae;g__Mariniradius;s__	12	0	0	0	0	0	0
ASV2819	k__Bacteria;p__Actinobacteriota;c__Actinomycetota;o__Micrococcales;f__Dermatophilaceae	12	0	0	0	0	0	0
ASV2820	k__Bacteria;p__Chloroflexi;c__KD4-96;o__;f__;g__;s__	12	0	0	0	0	0	0
ASV2821	k__Bacteria;p__Thermodesulfobacter;c__Syntrophobacteria;o__Syntrophobacterales;f__Syntrophobacteraceae	12	0	0	0	0	0	0
ASV2822	k__Bacteria;p__Bacteroidota;c__Bacteroidia;o__Sphingobacteriales;f__Lentimicrobiaceae;g__;s__	12	0	0	0	0	0	0
ASV2823	k__Bacteria;p__Pseudomonadota;c__AlphaPseudomonadota;o__Sphingomonadales;f__Sphingomonadaceae;g__Sphingomonas	12	0	0	0	0	0	0
ASV2824	k__Bacteria;p__Verrucomicrobiota;c__Verrucomicrobiae;o__Chthoniobacterales;f__Chthoniobacteraceae;g__LD29;s__	12	0	0	0	0	0	0
ASV2826	k__Bacteria;p__Chloroflexi;c__Anaerolineae;o__Anaerolineales;f__Anaerolineaceae;g__Longilinea;s__	12	0	0	0	0	0	0
ASV2827	k__Bacteria;p__Thermodesulfobacter;c__Syntrophobacteria;o__Syntrophobacterales	12	0	0	0	0	0	0
ASV2828	k__Bacteria;p__Bacteroidota;c__Bacteroidia;o__Bacteroidales;f__SB-5;g__;s__	12	0	0	0	0	0	0
ASV2829	k__Bacteria	12	0	0	0	0	0	0
ASV2830	k__Bacteria;p__Bacillota;c__Clostridia;o__Oscillospirales;f__Hungateiclostridiaceae;g__Ercella;s__	12	0	0	0	0	0	0
ASV2845	k__Bacteria;p__Bacillota;c__Bacilli;o__Lactobacillales;f__Lactobacillaceae;g__Latilactobacillus	11	0	0	0	0	0	0
ASV2846	k__Bacteria;p__Bacteroidota;c__Bacteroidia;o__Bacteroidales;f__Bacteroidota_vadinHA17;g__;s__	11	0	0	0	0	0	0
ASV2847	k__Bacteria;p__Bacteroidota;c__Bacteroidia;o__Bacteroidales;f__Prolixibacteraceae;g__;s__	11	0	0	0	0	0	0
ASV2849	k__Bacteria;p__Bacteroidota;c__Bacteroidia;o__Sphingobacteriales;f__Lentimicrobiaceae;g__;s__	11	0	0	0	0	0	0
ASV2854	k__Bacteria;p__Pseudomonadota;c__GammaPseudomonadota;o__Burkholderiales;f__Comamonadaceae	11	0	0	0	0	0	0
ASV2865	k__Bacteria;p__Actinobacteriota;c__Actinomycetota;o__Corynebacteriales;f__Mycobacteriaceae;g__Mycobacterium	11	0	0	0	0	0	0
ASV2866	k__Bacteria;p__Bacillota;c__Clostridia;o__Peptostreptococcales-Tissierellales;f__Peptostreptococcaceae;g__Intestinibacter;s__	11	0	0	0	0	0	0
ASV2871	k__Bacteria;p__Verrucomicrobiota;c__Verrucomicrobiae;o__Verrucomicrobiales;f__Akkermansiaceae;g__Akkermansia;s__	11	0	0	0	0	0	0
ASV2872	k__Bacteria;p__Thermodesulfobacter;c__Syntrophorhabdia;o__Syntrophorhabdales;f__Syntrophorhabdaceae;g__Syntrophorhabdus;s__	11	0	0	0	0	0	0
ASV2873	k__Bacteria;p__Verrucomicrobiota;c__Verrucomicrobiae;o__Chthoniobacterales;f__Chthoniobacteraceae;g__LD29;s__	11	0	0	0	0	0	0
ASV2874	k__Bacteria;p__Chloroflexi;c__Anaerolineae;o__Anaerolineales;f__Anaerolineaceae;g__Anaerolinea;s__	11	0	0	0	0	0	0
ASV2875	k__Bacteria;p__Actinobacteriota;c__Acidimicrobiia;o__Microtrichales	11	0	0	0	0	0	0
ASV2876	k__Bacteria;p__Acidobacteriota;c__Vicinamibacteria;o__Vicinamibacterales;f__;g__;s__	11	0	0	0	0	0	0
ASV2877	k__Bacteria;p__Acidobacteriota;c__Vicinamibacteria;o__Vicinamibacterales;f__Vicinamibacteraceae;g__;s__	11	0	0	0	0	0	0
ASV2878	k__Bacteria;p__Bacteroidota;c__Bacteroidia;o__Sphingobacteriales;f__Lentimicrobiaceae;g__;s__	11	0	0	0	0	0	0
ASV2879	k__Bacteria;p__Patescibacteria;c__Parcubacteria;o__Candidatus_Moranbacteria;f__;g__;s__	11	0	0	0	0	0	0
ASV2880	k__Bacteria;p__Bacillota;c__Clostridia;o__Peptococcales;f__Peptococcaceae;g__;s__	11	0	0	0	0	0	0
ASV2881	k__Bacteria;p__Chloroflexi;c__Dehalococcoidia;o__GIF3;f__;g__;s__	11	0	0	0	0	0	0
ASV2882	k__Bacteria;p__Spirochaetota;c__Spirochaetia;o__Spirochaetales;f__Spirochaetaceae;g__;s__	11	0	0	0	0	0	0
ASV2883	k__Bacteria;p__Bacteroidota;c__Kryptonia;o__Kryptoniales;f__MSB-3C8;g__;s__	11	0	0	0	0	0	0
ASV2884	k__Bacteria;p__Methylomirabilota;c__Methylomirabilia;o__Rokubacteriales;f__;g__;s__	11	0	0	0	0	0	0
ASV2885	k__Bacteria;p__Bacillota;c__Clostridia;o__Peptostreptococcales-Tissierellales;f__Anaerovoracaceae;g__Mogibacterium;s__Eubacteriaceae_bacterium_BL-152	11	0	0	0	0	0	0
ASV2886	k__Bacteria;p__Bacteroidota;c__Bacteroidia;o__Bacteroidales	11	0	0	0	0	0	0
ASV2887	k__Bacteria;p__Pseudomonadota;c__GammaPseudomonadota;o__Burkholderiales;f__Comamonadaceae	11	0	0	0	0	0	0
ASV2888	k__Bacteria;p__Hydrogenedentes;c__Hydrogenedentia;o__Hydrogenedentiales;f__Hydrogenedensaceae;g__unidentified_Hydrogenedensaceae;s__Candidatus_Hydrogenedentes_bacterium_ADurb.Bin101	11	0	0	0	0	0	0
ASV2889	k__Bacteria;p__Pseudomonadota;c__GammaPseudomonadota;o__Xanthomonadales;f__Lysobacteraceae;g__Luteimonas	11	0	0	0	0	0	0
ASV2890	k__Bacteria;p__Pseudomonadota;c__GammaPseudomonadota;o__Pseudomonadales;f__Hahellaceae;g__Hahella;s__	11	0	0	0	0	0	0
ASV2891	k__Bacteria;p__Bacteroidota;c__Kapabacteria;o__Kapabacteriales	11	0	0	0	0	0	0
ASV2893	k__Bacteria;p__Bacteroidota;c__Bacteroidia;o__Bacteroidales;f__Bacteroidaceae;g__Bacteroides;s__	11	0	0	0	0	0	0
ASV2894	k__Bacteria	11	0	0	0	0	0	0
ASV2895	k__Bacteria;p__Cyanobacteria;c__Cyanobacteriia;o__Chloroplast;f__unidentified_Chloroplast;g__unidentified_Chloroplast;s__Chlorophyta_symbiont_of_Lubomirskia_sp	11	0	0	0	0	0	0
ASV2896	k__Bacteria;p__Verrucomicrobiota;c__Omnitrophia;o__Omnitrophales;f__Omnitrophaceae;g__Candidatus_Omnitrophus	11	0	0	0	0	0	0
ASV2897	k__Bacteria;p__Chloroflexi;c__Anaerolineae;o__Anaerolineales;f__Anaerolineaceae;g__Leptolinea;s__	11	0	0	0	0	0	0
ASV2898	k__Bacteria;p__Pseudomonadota;c__AlphaPseudomonadota;o__Acetobacterales;f__Acetobacteraceae;g__Roseomonas;s__Roseomonas_sp_S2-87	11	0	0	0	0	0	0
ASV2899	k__Bacteria;p__Pseudomonadota;c__GammaPseudomonadota;o__Pseudomonadales;f__Moraxellaceae;g__Acinetobacter;s__Acinetobacter_ursingii	11	0	0	0	0	0	0
ASV2900	k__Bacteria;p__Bacteroidota;c__Bacteroidia;o__Sphingobacteriales;f__Lentimicrobiaceae;g__;s__	11	0	0	0	0	0	0
ASV2901	k__Bacteria;p__Pseudomonadota;c__GammaPseudomonadota;o__Burkholderiales;f__Comamonadaceae;g__Pseudorhodoferax;s__	11	0	0	0	0	0	0
ASV2902	k__Bacteria;p__Pseudomonadota;c__AlphaPseudomonadota;o__Rhodobacterales;f__Rhodobacteraceae	11	0	0	0	0	0	0
ASV2903	k__Bacteria;p__Pseudomonadota;c__AlphaPseudomonadota;o__Acetobacterales;f__Acetobacteraceae	11	0	0	0	0	0	0
ASV2904	k__Bacteria;p__Chloroflexi;c__Anaerolineae;o__Caldilineales;f__Caldilineaceae;g__;s__	11	0	0	0	0	0	0
ASV2905	k__Bacteria;p__NKB15;c__;o__;f__;g__;s__	11	0	0	0	0	0	0
ASV2906	k__Bacteria;p__Pseudomonadota;c__GammaPseudomonadota;o__Pseudomonadales;f__Pseudomonadaceae;g__Pseudomonas	11	0	0	0	0	0	0
ASV2907	k__Bacteria;p__Bacillota;c__Clostridia;o__Clostridiales;f__Clostridiaceae;g__Clostridium_sensu_stricto_2;s__Clostridium_frigidicarnis	11	0	0	0	0	0	0
ASV2908	k__Bacteria;p__Pseudomonadota;c__GammaPseudomonadota;o__Pseudomonadales;f__Halomonadaceae;g__Halomonas;s__Candidatus_Halomonas_phosphatis	11	0	0	0	0	0	0
ASV2909	k__Bacteria;p__Verrucomicrobiota;c__Verrucomicrobiae;o__Pedosphaerales;f__Pedosphaeraceae;g__;s__	11	0	0	0	0	0	0
ASV2910	k__Bacteria;p__Thermodesulfobacter;c__Syntrophobacteria;o__Syntrophobacterales;f__Syntrophobacteraceae;g__Syntrophobacter;s__	11	0	0	0	0	0	0
ASV2911	k__Bacteria;p__Bacillota;c__Bacilli;o__Bacillales;f__Bacillaceae;g__Bacillus	11	0	0	0	0	0	0
ASV2912	k__Bacteria	11	0	0	0	0	0	0
ASV2913	k__Bacteria;p__Actinobacteriota;c__Actinomycetota;o__Frankiales	11	0	0	0	0	0	0
ASV2914	k__Bacteria;p__Patescibacteria;c__Berkelbacteria;o__;f__;g__;s__	11	0	0	0	0	0	0
ASV2915	k__Bacteria;p__Chloroflexi;c__Chloroflexia;o__Thermomicrobiales;f__JG30-KF-CM45;g__unidentified_JG30-KF-CM45;s__bacterium_QTYC46b	11	0	0	0	0	0	0
ASV2916	k__Bacteria;p__Pseudomonadota;c__GammaPseudomonadota;o__Pseudomonadales;f__Halomonadaceae;g__Halomonas	11	0	0	0	0	0	0
ASV2929	k__Bacteria;p__Pseudomonadota;c__AlphaPseudomonadota;o__Rhizobiales;f__Hyphomicrobiaceae;g__Hyphomicrobium	10	0	0	0	0	0	0
ASV2938	k__Bacteria;p__Chloroflexi;c__Anaerolineae;o__Anaerolineales;f__Anaerolineaceae;g__;s__	10	0	0	0	0	0	0
ASV2939	k__Bacteria;p__Chloroflexi;c__Anaerolineae;o__Anaerolineales;f__Anaerolineaceae;g__;s__	10	0	0	0	0	0	0
ASV2948	k__Bacteria;p__Actinobacteriota;c__Actinomycetota;o__PeM15;f__;g__;s__	10	0	0	0	0	0	0
ASV2953	k__Bacteria;p__Actinobacteriota;c__Actinomycetota;o__Micrococcales	10	0	0	0	0	0	0
ASV2954	k__Bacteria;p__Bacillota;c__Limnochordia;o__unidentified_Limnochordia;f__unidentified_Limnochordia;g__Hydrogenispora;s__	10	0	0	0	0	0	0
ASV2955	k__Bacteria;p__Bacillota;c__Clostridia;o__Lachnospirales;f__Lachnospiraceae;g__CHKCI001;s__	10	0	0	0	0	0	0
ASV2956	k__Bacteria;p__Bacteroidota;c__Bacteroidia;o__Bacteroidales;f__Bacteroidaceae;g__Bacteroides	10	0	0	0	0	0	0
ASV2959	k__Bacteria;p__Thermodesulfobacter;c__Desulfovibrionia;o__Desulfovibrionales;f__Desulfovibrionaceae	10	0	0	0	0	0	0
ASV2960	k__Bacteria;p__Bacteroidota;c__Bacteroidia;o__Bacteroidales;f__Muribaculaceae;g__;s__	10	0	0	0	0	0	0
ASV2968	k__Bacteria;p__Actinobacteriota;c__Acidimicrobiia;o__Microtrichales;f__Ilumatobacteraceae;g__CL500-29_marine_group;s__	10	0	0	0	0	0	0
ASV2969	k__Bacteria;p__Patescibacteria;c__Saccharimonadia;o__Saccharimonadales;f__Saccharimonadaceae;g__TM7a;s__	10	0	0	0	0	0	0
ASV2970	k__Bacteria;p__Cyanobacteria;c__Cyanobacteriia;o__Synechococcales;f__Cyanobiaceae;g__Cyanobium_PCC-6307	10	0	0	0	0	0	0
ASV2971	k__Bacteria;p__Chloroflexi;c__Dehalococcoidia;o__GIF9;f__;g__;s__	10	0	0	0	0	0	0
ASV2972	k__Bacteria;p__Armatimonadota;c__;o__;f__;g__;s__	10	0	0	0	0	0	0
ASV2973	k__Bacteria;p__Bacillota;c__Clostridia;o__Oscillospirales;f__Ruminococcaceae	10	0	0	0	0	0	0
ASV2974	k__Bacteria;p__Spirochaetota;c__Spirochaetia;o__Spirochaetales;f__Spirochaetaceae;g__Spirochaeta;s__	10	0	0	0	0	0	0
ASV2975	k__Bacteria;p__Thermodesulfobacter	10	0	0	0	0	0	0
ASV2976	k__Bacteria;p__Bacteroidota;c__Bacteroidia;o__Bacteroidales;f__Bacteroidota_vadinHA17;g__;s__	10	0	0	0	0	0	0
ASV2977	k__Bacteria;p__SAR324_clade(Marine_group_B);c__;o__;f__;g__;s__	10	0	0	0	0	0	0
ASV2978	k__Bacteria;p__Hydrogenedentes;c__Hydrogenedentia;o__Hydrogenedentiales;f__Hydrogenedensaceae;g__;s__	10	0	0	0	0	0	0
ASV2979	k__Bacteria;p__Spirochaetota;c__Spirochaetia;o__Spirochaetales;f__Spirochaetaceae;g__Sediminispirochaeta;s__	10	0	0	0	0	0	0
ASV2980	k__Bacteria;p__Pseudomonadota;c__GammaPseudomonadota;o__Run-SP154;f__;g__;s__	10	0	0	0	0	0	0
ASV2981	k__Bacteria;p__Bacillota;c__Clostridia;o__Oscillospirales;f__Ruminococcaceae;g__;s__	10	0	0	0	0	0	0
ASV2982	k__Bacteria;p__Bacteroidota;c__Ignavibacteria;o__SJA-28;f__;g__;s__	10	0	0	0	0	0	0
ASV2983	k__Bacteria;p__Chloroflexi;c__Anaerolineae;o__1-20;f__;g__;s__	10	0	0	0	0	0	0
ASV2984	k__Bacteria;p__Bacteroidota;c__Bacteroidia;o__Bacteroidales	10	0	0	0	0	0	0
ASV2985	k__Bacteria;p__Pseudomonadota;c__GammaPseudomonadota;o__Coxiellales;f__Coxiellaceae;g__Coxiella;s__GammaPseudomonadota_bacterium_RBG_16_37_9	10	0	0	0	0	0	0
ASV2986	k__Bacteria;p__Chloroflexi;c__Anaerolineae;o__SBR1031;f__;g__;s__	10	0	0	0	0	0	0
ASV2987	k__Bacteria;p__Actinobacteriota;c__Acidimicrobiia;o__IMCC26256;f__;g__;s__	10	0	0	0	0	0	0
ASV2988	k__Bacteria;p__Pseudomonadota;c__GammaPseudomonadota;o__Nitrosococcales;f__Methylophagaceae	10	0	0	0	0	0	0
ASV2989	k__Bacteria;p__Patescibacteria;c__Berkelbacteria;o__;f__;g__;s__	10	0	0	0	0	0	0
ASV2991	k__Bacteria;p__Pseudomonadota;c__GammaPseudomonadota;o__Xanthomonadales;f__Lysobacteraceae;g__Stenotrophomonas	10	0	0	0	0	0	0
ASV2992	k__Bacteria;p__Bacillota;c__Clostridia;o__Peptococcales;f__Peptococcaceae;g__;s__	10	0	0	0	0	0	0
ASV2993	k__Bacteria;p__Pseudomonadota;c__AlphaPseudomonadota;o__Rhodobacterales;f__Rhodobacteraceae	10	0	0	0	0	0	0
ASV2994	k__Bacteria;p__Bacteroidota;c__Bacteroidia;o__Bacteroidales;f__Bacteroidota_vadinHA17;g__;s__	10	0	0	0	0	0	0
ASV2996	k__Bacteria;p__Pseudomonadota;c__GammaPseudomonadota;o__Pseudomonadales;f__Halomonadaceae;g__Halomonas	10	0	0	0	0	0	0
ASV2997	k__Bacteria;p__Pseudomonadota;c__AlphaPseudomonadota;o__Ferrovibrionales	10	0	0	0	0	0	0
ASV2998	k__Bacteria;p__Bacteroidota;c__Bacteroidia;o__Bacteroidales;f__Bacteroidota_vadinHA17;g__;s__	10	0	0	0	0	0	0
ASV2999	k__Bacteria;p__Patescibacteria;c__Dojkabacteria;o__unidentified_Dojkabacteria;f__unidentified_Dojkabacteria;g__unidentified_Dojkabacteria;s__Chloroflexi_bacterium_RBG_13_46_9	10	0	0	0	0	0	0
ASV3000	k__Bacteria;p__Pseudomonadota;c__GammaPseudomonadota;o__Enterobacterales;f__Pasteurellaceae	10	0	0	0	0	0	0
ASV3001	k__Bacteria;p__Pseudomonadota;c__AlphaPseudomonadota;o__Rhizobiales	10	0	0	0	0	0	0
ASV3002	k__Bacteria;p__Pseudomonadota;c__AlphaPseudomonadota;o__Acetobacterales;f__Acetobacteraceae;g__Roseomonas	10	0	0	0	0	0	0
ASV3003	k__Bacteria;p__Pseudomonadota;c__AlphaPseudomonadota;o__Rhizobiales;f__Devosiaceae;g__Devosia	10	0	0	0	0	0	0
ASV3004	k__Bacteria;p__Verrucomicrobiota	10	0	0	0	0	0	0
ASV3005	k__Bacteria;p__Verrucomicrobiota	10	0	0	0	0	0	0
ASV3006	k__Bacteria;p__Actinobacteriota;c__Acidimicrobiia;o__Actinomarinales;f__;g__;s__	10	0	0	0	0	0	0
ASV3007	k__Bacteria;p__Pseudomonadota;c__GammaPseudomonadota;o__Burkholderiales;f__SC-I-84;g__;s__	10	0	0	0	0	0	0
ASV3008	k__Bacteria;p__Bacillota;c__Bacilli;o__Lactobacillales;f__Lactobacillaceae;g__Levilactobacillus;s__Lactobacillus_namurensis	10	0	0	0	0	0	0
ASV3009	k__Bacteria;p__Bacillota;c__Clostridia;o__Christensenellales;f__Christensenellaceae;g__Christensenellaceae_R-7_group	10	0	0	0	0	0	0
ASV3010	k__Bacteria;p__Thermodesulfobacter;c__Syntrophobacteria;o__Syntrophobacterales;f__Syntrophobacteraceae	10	0	0	0	0	0	0
ASV3011	k__Bacteria	10	0	0	0	0	0	0
ASV3012	k__Bacteria;p__Acidobacteriota;c__Aminicenantia;o__Aminicenantales;f__;g__;s__	10	0	0	0	0	0	0
ASV3013	k__Bacteria;p__Dependentiae;c__Babeliae;o__Babeliales;f__unidentified_Babeliales;g__unidentified_Babeliales;s__candidate_division_TM6_bacterium_GW2011_GWF2_37_49	10	0	0	0	0	0	0
ASV3014	k__Bacteria;p__Thermodesulfobacter;c__Desulfobacteria;o__Desulfobacterales;f__Desulfosarcinaceae;g__SEEP-SRB1;s__Desulfobacteraceae_bacterium	10	0	0	0	0	0	0
ASV3015	k__Bacteria;p__Cyanobacteria;c__Cyanobacteriia;o__Chloroplast;f__unidentified_Chloroplast;g__unidentified_Chloroplast;s__Picochlorum_sp_'soloecismus'	10	0	0	0	0	0	0
ASV3016	k__Bacteria;p__Thermodesulfobacter;c__unidentified_Thermodesulfobacter;o__unidentified_Thermodesulfobacter;f__unidentified_Thermodesulfobacter;g__unidentified_Thermodesulfobacter;s__delta_proteobacterium_WX81	10	0	0	0	0	0	0
ASV3017	k__Bacteria;p__Chloroflexi;c__Anaerolineae;o__Anaerolineales;f__Anaerolineaceae;g__Pelolinea;s__	10	0	0	0	0	0	0
ASV3018	k__Bacteria;p__Bacteroidota;c__Bacteroidia;o__Chitinophagales;f__;g__;s__	10	0	0	0	0	0	0
ASV3019	k__Bacteria;p__Patescibacteria;c__Dojkabacteria;o__;f__;g__;s__	10	0	0	0	0	0	0
ASV3020	k__Bacteria;p__Pseudomonadota;c__AlphaPseudomonadota;o__Sphingomonadales;f__Sphingomonadaceae	10	0	0	0	0	0	0
ASV3021	k__Bacteria;p__Pseudomonadota;c__AlphaPseudomonadota;o__Acetobacterales;f__Acetobacteraceae	10	0	0	0	0	0	0
ASV3022	k__Bacteria;p__Pseudomonadota;c__GammaPseudomonadota;o__Burkholderiales;f__Comamonadaceae	9	0	0	0	0	0	0
ASV3023	k__Bacteria;p__Bacteroidota;c__Bacteroidia;o__Bacteroidales;f__Prevotellaceae;g__Prevotellaceae_UCG-004;s__	9	0	0	0	0	0	0
ASV3040	k__Bacteria;p__Bacteroidota;c__Bacteroidia;o__Flavobacteriales;f__Weeksellaceae;g__Chryseobacterium	9	0	0	0	0	0	0
ASV3042	k__Bacteria;p__Actinobacteriota;c__Actinomycetota;o__Corynebacteriales;f__Corynebacteriaceae;g__Corynebacterium;s__Corynebacterium_falsenii	9	0	0	0	0	0	0
ASV3043	k__Bacteria;p__Pseudomonadota;c__GammaPseudomonadota;o__Xanthomonadales;f__Lysobacteraceae;g__Stenotrophomonas	9	0	0	0	0	0	0
ASV3044	k__Bacteria;p__Bacillota;c__Clostridia;o__Clostridiales;f__Clostridiaceae;g__Clostridium_sensu_stricto_11	9	0	0	0	0	0	0
ASV3056	k__Bacteria;p__Bacillota;c__Clostridia;o__Oscillospirales;f__Ruminococcaceae;g__Anaerofilum;s__	9	0	0	0	0	0	0
ASV3057	k__Bacteria;p__Bacillota;c__Bacilli;o__Lactobacillales;f__Enterococcaceae;g__Enterococcus	9	0	0	0	0	0	0
ASV3058	k__Bacteria;p__Pseudomonadota;c__AlphaPseudomonadota;o__Sphingomonadales;f__Sphingomonadaceae;g__Sphingomonas	9	0	0	0	0	0	0
ASV3059	k__Bacteria;p__Pseudomonadota;c__GammaPseudomonadota;o__Enterobacterales;f__Vibrionaceae;g__Vibrio	9	0	0	0	0	0	0
ASV3060	k__Bacteria;p__Bacteroidota;c__Bacteroidia;o__Bacteroidales;f__Bacteroidaceae;g__Bacteroides;s__Bacteroides_plebeius	9	0	0	0	0	0	0
ASV3061	k__Bacteria;p__Bacteroidota;c__Bacteroidia;o__Bacteroidales;f__Bacteroidaceae;g__Bacteroides	9	0	0	0	0	0	0
ASV3062	k__Bacteria;p__Bacillota;c__Clostridia;o__Oscillospirales;f__[Eubacterium]_coprostanoligenes_group;g__;s__	9	0	0	0	0	0	0
ASV3063	k__Bacteria;p__Bacillota;c__Clostridia;o__Oscillospirales;f__Oscillospiraceae;g__Intestinimonas;s__	9	0	0	0	0	0	0
ASV3064	k__Bacteria;p__Bacteroidota;c__Bacteroidia;o__Bacteroidales;f__Muribaculaceae;g__;s__	9	0	0	0	0	0	0
ASV3065	k__Bacteria;p__Fusobacteriota;c__Fusobacteriia;o__Fusobacteriales;f__Fusobacteriaceae;g__Fusobacterium;s__Fusobacterium_periodonticum	9	0	0	0	0	0	0
ASV3069	k__Bacteria;p__Bacillota;c__Syntrophomonadia;o__Syntrophomonadales;f__Syntrophomonadaceae;g__Syntrophomonas;s__	9	0	0	0	0	0	0
ASV3070	k__Bacteria;p__Bacillota;c__Bacilli;o__Alicyclobacillales;f__Alicyclobacillaceae;g__Tumebacillus	9	0	0	0	0	0	0
ASV3071	k__Bacteria;p__Verrucomicrobiota;c__Chlamydiae;o__Chlamydiales;f__Simkaniaceae	9	0	0	0	0	0	0
ASV3072	k__Bacteria;p__Actinobacteriota;c__Thermoleophilia;o__Solirubrobacterales;f__Solirubrobacteraceae;g__Conexibacter;s__	9	0	0	0	0	0	0
ASV3073	k__Bacteria;p__Fermentibacterota;c__Fermentibacteria;o__Fermentibacterales;f__Fermentibacteraceae;g__;s__	9	0	0	0	0	0	0
ASV3074	k__Bacteria;p__Chloroflexi;c__Anaerolineae;o__Anaerolineales;f__Anaerolineaceae	9	0	0	0	0	0	0
ASV3075	k__Bacteria;p__Armatimonadota;c__;o__;f__;g__;s__	9	0	0	0	0	0	0
ASV3076	k__Bacteria;p__Myxococcota;c__Polyangia;o__Haliangiales;f__Haliangiaceae;g__Haliangium;s__	9	0	0	0	0	0	0
ASV3077	k__Bacteria;p__Hydrogenedentes;c__Hydrogenedentia;o__Hydrogenedentiales;f__Hydrogenedensaceae;g__;s__	9	0	0	0	0	0	0
ASV3078	k__Bacteria	9	0	0	0	0	0	0
ASV3079	k__Bacteria;p__Verrucomicrobiota;c__Kiritimatiellae;o__113B434;f__;g__;s__	9	0	0	0	0	0	0
ASV3080	k__Bacteria;p__Thermodesulfobacter;c__Desulfovibrionia;o__Desulfovibrionales;f__Desulfovibrionaceae;g__Desulfovibrio	9	0	0	0	0	0	0
ASV3081	k__Bacteria;p__MBNT15	9	0	0	0	0	0	0
ASV3082	k__Bacteria;p__Patescibacteria	9	0	0	0	0	0	0
ASV3083	k__Bacteria	9	0	0	0	0	0	0
ASV3084	k__Bacteria;p__Spirochaetota;c__Spirochaetia;o__Spirochaetales;f__Spirochaetaceae;g__unidentified_Spirochaetaceae;s__Spirochetales_bacterium_enrichment_culture_clone_D2CL_Bac_16S_Clone1	9	0	0	0	0	0	0
ASV3085	k__Bacteria;p__Patescibacteria;c__Dojkabacteria;o__;f__;g__;s__	9	0	0	0	0	0	0
ASV3086	k__Bacteria;p__Pseudomonadota;c__AlphaPseudomonadota;o__Rhizobiales;f__Rhizobiaceae;g__Allorhizobium-Neorhizobium-Pararhizobium-Rhizobium	9	0	0	0	0	0	0
ASV3087	k__Bacteria;p__Verrucomicrobiota;c__Chlamydiae;o__Chlamydiales;f__Simkaniaceae;g__;s__	9	0	0	0	0	0	0
ASV3089	k__Bacteria;p__Patescibacteria;c__Saccharimonadia;o__Saccharimonadales;f__LWQ8;g__;s__	9	0	0	0	0	0	0
ASV3090	k__Bacteria;p__Hydrogenedentes;c__Hydrogenedentia;o__Hydrogenedentiales;f__Hydrogenedensaceae;g__;s__	9	0	0	0	0	0	0
ASV3091	k__Bacteria;p__Actinobacteriota;c__Actinomycetota;o__Corynebacteriales;f__Corynebacteriaceae;g__Corynebacterium	9	0	0	0	0	0	0
ASV3092	k__Bacteria;p__SAR324_clade(Marine_group_B);c__;o__;f__;g__;s__	9	0	0	0	0	0	0
ASV3094	k__Bacteria;p__Actinobacteriota;c__Acidimicrobiia;o__Actinomarinales;f__;g__;s__	9	0	0	0	0	0	0
ASV3099	k__Bacteria;p__Patescibacteria;c__Dojkabacteria;o__;f__;g__;s__	9	0	0	0	0	0	0
ASV3100	k__Bacteria;p__Thermodesulfobacter;c__Syntrophobacteria;o__Syntrophobacterales;f__Syntrophobacteraceae	9	0	0	0	0	0	0
ASV3101	k__Bacteria;p__Synergistota;c__Synergistia;o__Synergistales;f__Synergistaceae	9	0	0	0	0	0	0
ASV3103	k__Bacteria;p__Actinobacteriota;c__Thermoleophilia;o__Solirubrobacterales;f__67-14;g__;s__	9	0	0	0	0	0	0
ASV3104	k__Bacteria;p__Dependentiae;c__Babeliae;o__Babeliales	9	0	0	0	0	0	0
ASV3106	k__Bacteria;p__Acidobacteriota;c__Vicinamibacteria;o__Vicinamibacterales;f__Vicinamibacteraceae;g__Luteitalea;s__	9	0	0	0	0	0	0
ASV3107	k__Bacteria;p__Thermodesulfobacter;c__Syntrophobacteria;o__Syntrophobacterales;f__Syntrophobacteraceae	9	0	0	0	0	0	0
ASV3108	k__Bacteria;p__Thermodesulfobacter;c__Syntrophorhabdia;o__Syntrophorhabdales;f__Syntrophorhabdaceae;g__Syntrophorhabdus;s__	9	0	0	0	0	0	0
ASV3109	k__Bacteria;p__Actinobacteriota;c__Actinomycetota;o__Corynebacteriales;f__Mycobacteriaceae;g__Mycobacterium	9	0	0	0	0	0	0
ASV3110	k__Bacteria;p__Pseudomonadota;c__GammaPseudomonadota;o__Xanthomonadales;f__Lysobacteraceae;g__Thermomonas;s__	9	0	0	0	0	0	0
ASV3111	k__Bacteria;p__Actinobacteriota	9	0	0	0	0	0	0
ASV3150	k__Bacteria;p__Pseudomonadota;c__GammaPseudomonadota;o__Burkholderiales;f__Comamonadaceae;g__Delftia	8	0	0	0	0	0	0
ASV3171	k__Bacteria;p__Pseudomonadota;c__AlphaPseudomonadota;o__Sphingomonadales;f__Sphingomonadaceae;g__Sphingomonas	8	0	0	0	0	0	0
ASV3172	k__Bacteria;p__Bacteroidota;c__Bacteroidia;o__Bacteroidales;f__Bacteroidaceae;g__Bacteroides	8	0	0	0	0	0	0
ASV3182	k__Bacteria;p__Bacillota;c__Clostridia;o__Oscillospirales;f__[Eubacterium]_coprostanoligenes_group;g__;s__	8	0	0	0	0	0	0
ASV3185	k__Bacteria;p__Pseudomonadota;c__GammaPseudomonadota;o__Chromatiales;f__Chromatiaceae;g__Thiohalocapsa;s__	8	0	0	0	0	0	0
ASV3186	k__Bacteria;p__Bacteroidota;c__Bacteroidia;o__Bacteroidales;f__Bacteroidaceae;g__Bacteroides	8	0	0	0	0	0	0
ASV3187	k__Bacteria	8	0	0	0	0	0	0
ASV3188	k__Bacteria;p__Bacillota;c__Bacilli;o__Erysipelotrichales;f__Erysipelotrichaceae;g__Holdemanella;s__	8	0	0	0	0	0	0
ASV3189	k__Bacteria;p__Pseudomonadota;c__GammaPseudomonadota;o__Burkholderiales;f__Oxalobacteraceae;g__Massilia	8	0	0	0	0	0	0
ASV3193	k__Bacteria;p__Patescibacteria;c__Dojkabacteria;o__;f__;g__;s__	8	0	0	0	0	0	0
ASV3194	k__Bacteria;p__Bacteroidota;c__Bacteroidia;o__Bacteroidales;f__SB-5;g__;s__	8	0	0	0	0	0	0
ASV3195	k__Bacteria;p__Verrucomicrobiota;c__Verrucomicrobiae;o__Pedosphaerales;f__Pedosphaeraceae;g__;s__	8	0	0	0	0	0	0
ASV3196	k__Bacteria;p__Thermodesulfobacter;c__Desulfomonilia;o__Desulfomonilales;f__Desulfomonilaceae;g__Desulfomonile;s__	8	0	0	0	0	0	0
ASV3197	k__Bacteria;p__Pseudomonadota;c__AlphaPseudomonadota;o__Caulobacterales;f__Hyphomonadaceae;g__Hirschia;s__	8	0	0	0	0	0	0
ASV3198	k__Bacteria;p__Verrucomicrobiota;c__Omnitrophia;o__Omnitrophales;f__Omnitrophaceae;g__Candidatus_Omnitrophus;s__	8	0	0	0	0	0	0
ASV3199	k__Bacteria;p__Pseudomonadota;c__GammaPseudomonadota;o__unidentified_GammaPseudomonadota;f__unidentified_GammaPseudomonadota;g__;s__	8	0	0	0	0	0	0
ASV3200	k__Bacteria;p__Hydrogenedentes;c__Hydrogenedentia;o__Hydrogenedentiales;f__Hydrogenedensaceae;g__;s__	8	0	0	0	0	0	0
ASV3201	k__Bacteria;p__Verrucomicrobiota;c__Chlamydiae;o__Chlamydiales;f__Parachlamydiaceae;g__Neochlamydia;s__	8	0	0	0	0	0	0
ASV3202	k__Bacteria;p__Verrucomicrobiota;c__Verrucomicrobiae;o__Opitutales;f__Opitutaceae;g__Lacunisphaera;s__	8	0	0	0	0	0	0
ASV3203	k__Bacteria	8	0	0	0	0	0	0
ASV3204	k__Bacteria;p__Chloroflexi;c__Anaerolineae;o__SJA-15;f__;g__;s__	8	0	0	0	0	0	0
ASV3205	k__Bacteria	8	0	0	0	0	0	0
ASV3206	k__Bacteria;p__Verrucomicrobiota;c__Verrucomicrobiae;o__Pedosphaerales;f__Pedosphaeraceae	8	0	0	0	0	0	0
ASV3207	k__Bacteria;p__Pseudomonadota;c__AlphaPseudomonadota;o__;f__;g__;s__	8	0	0	0	0	0	0
ASV3208	k__Bacteria;p__Pseudomonadota;c__GammaPseudomonadota;o__Burkholderiales;f__SC-I-84;g__;s__	8	0	0	0	0	0	0
ASV3209	k__Bacteria	8	0	0	0	0	0	0
ASV3210	k__Bacteria;p__Gemmatimonadota;c__S0134_terrestrial_group;o__;f__;g__;s__	8	0	0	0	0	0	0
ASV3211	k__Bacteria;p__Armatimonadota;c__;o__;f__;g__;s__	8	0	0	0	0	0	0
ASV3212	k__Bacteria;p__Bacillota;c__Negativicutes;o__Acidaminococcales;f__Acidaminococcaceae;g__Acidaminococcus;s__	8	0	0	0	0	0	0
ASV3213	k__Bacteria;p__Chloroflexi	8	0	0	0	0	0	0
ASV3214	k__Bacteria;p__Chloroflexi;c__Anaerolineae;o__Anaerolineales;f__Anaerolineaceae;g__Pelolinea;s__	8	0	0	0	0	0	0
ASV3215	k__Bacteria;p__Chloroflexi;c__Anaerolineae;o__Ardenticatenales;f__;g__;s__	8	0	0	0	0	0	0
ASV3216	k__Bacteria;p__Actinobacteriota;c__Thermoleophilia;o__Gaiellales;f__;g__;s__	8	0	0	0	0	0	0
ASV3217	k__Bacteria;p__Spirochaetota;c__Leptospirae;o__Leptospirales;f__Leptospiraceae;g__RBG-16-49-21;s__	8	0	0	0	0	0	0
ASV3218	k__Bacteria;p__Planctomycetota;c__Phycisphaerae;o__Pla1_lineage;f__;g__;s__	8	0	0	0	0	0	0
ASV3219	k__Bacteria;p__Patescibacteria;c__Saccharimonadia;o__Saccharimonadales;f__WWH38;g__;s__	8	0	0	0	0	0	0
ASV3221	k__Bacteria	8	0	0	0	0	0	0
ASV3222	k__Bacteria;p__Patescibacteria;c__Dojkabacteria;o__;f__;g__;s__	8	0	0	0	0	0	0
ASV3223	k__Bacteria;p__Bacillota;c__Clostridia;o__Clostridiales;f__Clostridiaceae;g__Clostridium_sensu_stricto_10;s__	8	0	0	0	0	0	0
ASV3224	k__Bacteria;p__Bacteroidota;c__Bacteroidia;o__Bacteroidales;f__Prolixibacteraceae;g__unidentified_Prolixibacteraceae;s__Bacteroidales_bacterium_6E	8	0	0	0	0	0	0
ASV3225	k__Bacteria;p__Bacillota;c__Bacilli;o__Izemoplasmatales;f__Izemoplasmataceae;g__;s__	8	0	0	0	0	0	0
ASV3226	k__Bacteria;p__Patescibacteria;c__Gracilibacteria;o__Candidatus_Peregrinibacteria;f__;g__;s__	8	0	0	0	0	0	0
ASV3227	k__Bacteria;p__Bacillota;c__Bacilli;o__Erysipelotrichales;f__Erysipelotrichaceae;g__Breznakia;s__	8	0	0	0	0	0	0
ASV3228	k__Bacteria;p__Verrucomicrobiota;c__Verrucomicrobiae;o__Pedosphaerales;f__Pedosphaeraceae;g__;s__	8	0	0	0	0	0	0
ASV3229	k__Bacteria;p__Bacteroidota;c__Kryptonia;o__Kryptoniales;f__BSV26;g__;s__	8	0	0	0	0	0	0
ASV3230	k__Bacteria;p__Bacillota;c__Clostridia;o__Oscillospirales;f__[Eubacterium]_coprostanoligenes_group;g__;s__	8	0	0	0	0	0	0
ASV3231	k__Bacteria;p__Armatimonadota;c__;o__;f__;g__;s__	8	0	0	0	0	0	0
ASV3232	k__Bacteria;p__Cyanobacteria;c__Cyanobacteriia;o__Chloroplast;f__unidentified_Chloroplast;g__unidentified_Chloroplast;s__Trachydiscus_minutus	8	0	0	0	0	0	0
ASV3233	k__Bacteria;p__Cyanobacteria;c__Vampirivibrionia;o__Obscuribacterales;f__Obscuribacteraceae;g__Candidatus_Obscuribacter	8	0	0	0	0	0	0
ASV3235	k__Bacteria;p__Pseudomonadota;c__AlphaPseudomonadota;o__Acetobacterales;f__Acetobacteraceae	8	0	0	0	0	0	0
ASV3236	k__Bacteria;p__Bacteroidota;c__Bacteroidia;o__Bacteroidales;f__Prolixibacteraceae;g__;s__	8	0	0	0	0	0	0
ASV3238	k__Bacteria;p__Pseudomonadota;c__AlphaPseudomonadota;o__Sphingomonadales;f__Sphingomonadaceae;g__Sphingomonas	8	0	0	0	0	0	0
ASV3240	k__Bacteria;p__Pseudomonadota;c__GammaPseudomonadota;o__Xanthomonadales;f__Lysobacteraceae;g__Stenotrophomonas	8	0	0	0	0	0	0
ASV3243	k__Bacteria;p__Bacteroidota;c__Bacteroidia;o__Chitinophagales;f__Saprospiraceae;g__;s__	8	0	0	0	0	0	0
ASV3250	k__Bacteria;p__Chloroflexi;c__Anaerolineae;o__Anaerolineales;f__Anaerolineaceae	8	0	0	0	0	0	0
ASV3251	k__Bacteria;p__Pseudomonadota;c__GammaPseudomonadota;o__Burkholderiales;f__Hydrogenophilaceae;g__unidentified_Hydrogenophilaceae	8	0	0	0	0	0	0
ASV3253	k__Bacteria;p__Pseudomonadota;c__AlphaPseudomonadota;o__Rhodobacterales;f__Rhodobacteraceae	8	0	0	0	0	0	0
ASV3254	k__Bacteria;p__Thermodesulfobacter;c__Syntrophobacteria;o__Syntrophobacterales;f__Syntrophobacteraceae;g__Syntrophobacter;s__	8	0	0	0	0	0	0
ASV3255	k__Bacteria;p__Acidobacteriota;c__Aminicenantia;o__Aminicenantales;f__;g__;s__	8	0	0	0	0	0	0
ASV3256	k__Bacteria;p__Bacteroidota;c__Bacteroidia;o__Flavobacteriales;f__Weeksellaceae;g__Chryseobacterium;s__Chryseobacterium_salipaludis	8	0	0	0	0	0	0
ASV3257	k__Bacteria;p__Dependentiae;c__Babeliae;o__Babeliales;f__unidentified_Babeliales;g__unidentified_Babeliales;s__candidate_division_TM6_bacterium_GW2011_GWF2_37_49	8	0	0	0	0	0	0
ASV3258	k__Bacteria;p__Pseudomonadota;c__GammaPseudomonadota;o__Pseudomonadales;f__Moraxellaceae;g__Psychrobacter	8	0	0	0	0	0	0
ASV3259	k__Bacteria;p__Verrucomicrobiota;c__Chlamydiae;o__Chlamydiales;f__Parachlamydiaceae;g__Neochlamydia;s__	8	0	0	0	0	0	0
ASV3260	k__Bacteria;p__Pseudomonadota;c__AlphaPseudomonadota;o__Rhizobiales;f__Rhizobiaceae	8	0	0	0	0	0	0
ASV3261	k__Bacteria;p__Bacteroidota;c__Bacteroidia;o__Sphingobacteriales;f__Lentimicrobiaceae;g__;s__	8	0	0	0	0	0	0
ASV3262	k__Bacteria;p__Modulibacteria;c__Moduliflexia;o__Moduliflexales;f__Moduliflexaceae;g__Candidatus_Moduliflexus;s__bacterium_UASB14	8	0	0	0	0	0	0
ASV3264	k__Bacteria;p__Thermodesulfobacter;c__Desulfovibrionia;o__Desulfovibrionales;f__Desulfovibrionaceae	8	0	0	0	0	0	0
ASV3265	k__Bacteria;p__Bacteroidota;c__Bacteroidia;o__Chitinophagales;f__Saprospiraceae	8	0	0	0	0	0	0
ASV3266	k__Bacteria;p__Armatimonadota;c__;o__;f__;g__;s__	8	0	0	0	0	0	0
ASV3267	k__Bacteria;p__Hydrogenedentes;c__Hydrogenedentia;o__Hydrogenedentiales;f__Hydrogenedensaceae;g__;s__	8	0	0	0	0	0	0
ASV3268	k__Bacteria;p__Actinobacteriota;c__Actinomycetota;o__Micrococcales;f__Intrasporangiaceae	8	0	0	0	0	0	0
ASV3269	k__Bacteria;p__Pseudomonadota;c__GammaPseudomonadota;o__Cardiobacteriales;f__Wohlfahrtiimonadaceae;g__Ignatzschineria;s__Ignatzschineria_ureiclastica	8	0	0	0	0	0	0
ASV3270	k__Bacteria;p__Bacteroidota;c__Kapabacteria;o__Kapabacteriales;f__unidentified_Kapabacteriales;g__unidentified_Kapabacteriales;s__Chlorobi_bacterium_OLB6	8	0	0	0	0	0	0
ASV3271	k__Bacteria;p__Chloroflexi;c__Dehalococcoidia;o__GIF9;f__;g__;s__	7	0	0	0	0	0	0
ASV3284	k__Bacteria;p__Actinobacteriota;c__Thermoleophilia;o__Gaiellales;f__;g__;s__	7	0	0	0	0	0	0
ASV3302	k__Bacteria;p__Bacteroidota;c__Rhodothermia;o__Rhodothermales;f__Rhodothermaceae;g__;s__	7	0	0	0	0	0	0
ASV3303	k__Bacteria;p__Bacillota;c__Bacilli;o__RF39;f__;g__;s__	7	0	0	0	0	0	0
ASV3314	k__Bacteria;p__Bacillota;c__Clostridia;o__Lachnospirales;f__Lachnospiraceae;g__Lachnospiraceae_NK4A136_group;s__	7	0	0	0	0	0	0
ASV3322	k__Bacteria;p__Bacillota;c__Clostridia;o__Lachnospirales;f__Lachnospiraceae;g__Roseburia;s__Roseburia_intestinalis	7	0	0	0	0	0	0
ASV3323	k__Bacteria;p__Bacillota;c__Bacilli;o__Lactobacillales;f__Streptococcaceae;g__Streptococcus	7	0	0	0	0	0	0
ASV3324	k__Bacteria;p__Bacillota;c__Clostridia;o__Lachnospirales;f__Lachnospiraceae;g__Lachnospiraceae_NK4A136_group;s__Lachnospiraceae_bacterium_GAM79	7	0	0	0	0	0	0
ASV3326	k__Bacteria;p__Bacillota;c__Clostridia;o__Clostridiales;f__Clostridiaceae;g__Clostridium_sensu_stricto_1	7	0	0	0	0	0	0
ASV3327	k__Bacteria;p__Bacillota;c__Bacilli;o__Lactobacillales;f__Streptococcaceae;g__Streptococcus	7	0	0	0	0	0	0
ASV3328	k__Bacteria;p__Pseudomonadota	7	0	0	0	0	0	0
ASV3329	k__Bacteria;p__Bacillota;c__Clostridia;o__Oscillospirales;f__Ruminococcaceae	7	0	0	0	0	0	0
ASV3331	k__Bacteria;p__Bacteroidota;c__Bacteroidia;o__Bacteroidales;f__Muribaculaceae;g__;s__	7	0	0	0	0	0	0
ASV3332	k__Bacteria;p__Pseudomonadota;c__GammaPseudomonadota;o__Enterobacterales;f__Vibrionaceae;g__Vibrio	7	0	0	0	0	0	0
ASV3333	k__Bacteria;p__Bacteroidota;c__Bacteroidia;o__Bacteroidales;f__Bacteroidaceae;g__Bacteroides;s__Bacteroides_sp_Marseille-P3166	7	0	0	0	0	0	0
ASV3334	k__Bacteria;p__Pseudomonadota;c__GammaPseudomonadota;o__Pseudomonadales;f__Pseudomonadaceae;g__Pseudomonas	7	0	0	0	0	0	0
ASV3335	k__Bacteria;p__Bacillota;c__Negativicutes;o__Veillonellales-Selenomonadales;f__Selenomonadaceae;g__Megamonas;s__	7	0	0	0	0	0	0
ASV3336	k__Bacteria;p__Actinobacteriota;c__Actinomycetota;o__Corynebacteriales;f__Mycobacteriaceae;g__Mycobacterium	7	0	0	0	0	0	0
ASV3337	k__Bacteria	7	0	0	0	0	0	0
ASV3341	k__Bacteria;p__Pseudomonadota;c__GammaPseudomonadota;o__Coxiellales;f__Coxiellaceae;g__Coxiella;s__GammaPseudomonadota_bacterium_RBG_16_37_9	7	0	0	0	0	0	0
ASV3342	k__Bacteria;p__Bacillota;c__Bacilli;o__Erysipelotrichales;f__Erysipelatoclostridiaceae;g__UCG-004;s__	7	0	0	0	0	0	0
ASV3343	k__Bacteria	7	0	0	0	0	0	0
ASV3344	k__Bacteria;p__Fermentibacterota;c__Fermentibacteria;o__Fermentibacterales;f__Fermentibacteraceae;g__;s__	7	0	0	0	0	0	0
ASV3345	k__Bacteria	7	0	0	0	0	0	0
ASV3346	k__Bacteria;p__Dependentiae;c__Babeliae;o__Babeliales;f__Babeliaceae;g__unidentified_Babeliaceae;s__candidate_division_TM6_bacterium_GW2011_GWE2_42_60	7	0	0	0	0	0	0
ASV3347	k__Bacteria;p__Chloroflexi;c__Anaerolineae;o__SBR1031	7	0	0	0	0	0	0
ASV3348	k__Bacteria;p__Verrucomicrobiota;c__Verrucomicrobiae;o__Pedosphaerales;f__Pedosphaeraceae;g__ADurb.Bin063-1;s__	7	0	0	0	0	0	0
ASV3349	k__Bacteria;p__Chloroflexi;c__Anaerolineae;o__Anaerolineales;f__Anaerolineaceae;g__Anaerolinea;s__	7	0	0	0	0	0	0
ASV3350	k__Bacteria;p__Pseudomonadota;c__GammaPseudomonadota;o__Coxiellales;f__Coxiellaceae;g__Coxiella;s__	7	0	0	0	0	0	0
ASV3351	k__Bacteria;p__Pseudomonadota;c__GammaPseudomonadota;o__Coxiellales;f__Coxiellaceae;g__Coxiella;s__GammaPseudomonadota_bacterium_RBG_16_37_9	7	0	0	0	0	0	0
ASV3352	k__Bacteria;p__Chloroflexi;c__Anaerolineae;o__SJA-15;f__;g__;s__	7	0	0	0	0	0	0
ASV3353	k__Bacteria;p__Pseudomonadota;c__GammaPseudomonadota;o__Pseudomonadales;f__Moraxellaceae;g__Acinetobacter	7	0	0	0	0	0	0
ASV3354	k__Bacteria;p__Thermodesulfobacter;c__Syntrophia;o__Syntrophales;f__Smithellaceae;g__Smithella;s__	7	0	0	0	0	0	0
ASV3355	k__Bacteria;p__Acidobacteriota;c__Vicinamibacteria;o__Vicinamibacterales;f__Vicinamibacteraceae	7	0	0	0	0	0	0
ASV3356	k__Bacteria;p__Chloroflexi;c__Anaerolineae;o__Ardenticatenales;f__;g__;s__	7	0	0	0	0	0	0
ASV3357	k__Bacteria;p__Fermentibacterota;c__Fermentibacteria;o__Fermentibacterales;f__Fermentibacteraceae;g__;s__	7	0	0	0	0	0	0
ASV3358	k__Bacteria;p__Verrucomicrobiota;c__Verrucomicrobiae;o__Pedosphaerales;f__Pedosphaeraceae;g__ADurb.Bin063-1;s__	7	0	0	0	0	0	0
ASV3359	k__Bacteria;p__Pseudomonadota;c__AlphaPseudomonadota;o__Rhodospirillales;f__Rhodospirillaceae	7	0	0	0	0	0	0
ASV3361	k__Bacteria;p__Planctomycetota;c__Phycisphaerae;o__Tepidisphaerales;f__WD2101_soil_group;g__;s__	7	0	0	0	0	0	0
ASV3362	k__Bacteria;p__FCPU426;c__;o__;f__;g__;s__	7	0	0	0	0	0	0
ASV3363	k__Bacteria;p__Bacteroidota;c__Bacteroidia;o__Bacteroidales;f__Paludibacteraceae;g__Paludibacter;s__	7	0	0	0	0	0	0
ASV3364	k__Bacteria;p__Bdellovibrionota;c__Bdellovibrionia;o__Bdellovibrionales;f__Bdellovibrionaceae;g__Bdellovibrio;s__	7	0	0	0	0	0	0
ASV3365	k__Bacteria;p__Cloacimonadota;c__Cloacimonadia;o__Cloacimonadales;f__PBS-18;g__;s__	7	0	0	0	0	0	0
ASV3366	k__Bacteria;p__Pseudomonadota;c__GammaPseudomonadota;o__Burkholderiales	7	0	0	0	0	0	0
ASV3367	k__Bacteria;p__Acidobacteriota;c__Vicinamibacteria;o__Subgroup_17;f__;g__;s__	7	0	0	0	0	0	0
ASV3368	k__Bacteria;p__Bacteroidota;c__Bacteroidia;o__Bacteroidales;f__Bacteroidaceae;g__Bacteroides	7	0	0	0	0	0	0
ASV3369	k__Bacteria;p__Chloroflexi;c__Dehalococcoidia	7	0	0	0	0	0	0
ASV3370	k__Bacteria;p__Bacteroidota;c__Bacteroidia;o__Bacteroidales;f__Bacteroidota_vadinHA17;g__;s__	7	0	0	0	0	0	0
ASV3371	k__Bacteria;p__Bdellovibrionota;c__Bdellovibrionia;o__Bdellovibrionales;f__Bdellovibrionaceae;g__Bdellovibrio	7	0	0	0	0	0	0
ASV3372	k__Bacteria	7	0	0	0	0	0	0
ASV3373	k__Bacteria;p__Gemmatimonadota;c__Gemmatimonadetes;o__Gemmatimonadales;f__Gemmatimonadaceae;g__Gemmatimonas;s__	7	0	0	0	0	0	0
ASV3374	k__Bacteria;p__Dependentiae;c__Babeliae;o__Babeliales;f__unidentified_Babeliales;g__unidentified_Babeliales;s__candidate_division_TM6_bacterium_GW2011_GWF2_37_49	7	0	0	0	0	0	0
ASV3375	k__Bacteria;p__Actinobacteriota;c__Actinomycetota;o__Propionibacteriales;f__Propionibacteriaceae;g__Tessaracoccus;s__Tessaracoccus_flavescens	7	0	0	0	0	0	0
ASV3376	k__Bacteria;p__Actinobacteriota;c__Acidimicrobiia;o__Microtrichales;f__Microtrichaceae;g__IMCC26207;s__	7	0	0	0	0	0	0
ASV3378	k__Bacteria;p__Cyanobacteria;c__Cyanobacteriia;o__Synechococcales;f__Cyanobiaceae;g__Cyanobium_PCC-6307	7	0	0	0	0	0	0
ASV3379	k__Bacteria;p__Bacillota;c__Clostridia;o__Clostridiales;f__Clostridiaceae;g__Clostridium_sensu_stricto_13;s__Clostridium_sp_Cas15	7	0	0	0	0	0	0
ASV3380	k__Bacteria;p__Fusobacteriota;c__Fusobacteriia;o__Fusobacteriales;f__Fusobacteriaceae;g__Cetobacterium;s__	7	0	0	0	0	0	0
ASV3381	k__Bacteria;p__Bacteroidota;c__Bacteroidia;o__Bacteroidales;f__Bacteroidota_BD2-2;g__;s__	7	0	0	0	0	0	0
ASV3385	k__Bacteria;p__Bacillota;c__Clostridia;o__Christensenellales;f__Christensenellaceae;g__Christensenellaceae_R-7_group;s__bacterium_enrichment_culture_clone_DPF35	7	0	0	0	0	0	0
ASV3391	k__Bacteria;p__Actinobacteriota;c__Thermoleophilia;o__Gaiellales;f__;g__;s__	7	0	0	0	0	0	0
ASV3392	k__Bacteria;p__Pseudomonadota;c__GammaPseudomonadota;o__SZB30;f__;g__;s__	7	0	0	0	0	0	0
ASV3394	k__Bacteria;p__Pseudomonadota;c__GammaPseudomonadota;o__Run-SP154;f__;g__;s__	7	0	0	0	0	0	0
ASV3395	k__Bacteria;p__Bacillota;c__Clostridia;o__Clostridiales;f__Caloramatoraceae;g__Fonticella;s__	7	0	0	0	0	0	0
ASV3396	k__Bacteria;p__Spirochaetota;c__Spirochaetia;o__Spirochaetales;f__Spirochaetaceae;g__Spirochaeta;s__	7	0	0	0	0	0	0
ASV3397	k__Bacteria	7	0	0	0	0	0	0
ASV3398	k__Bacteria;p__Verrucomicrobiota;c__Verrucomicrobiae;o__Chthoniobacterales;f__Chthoniobacteraceae;g__LD29;s__	7	0	0	0	0	0	0
ASV3399	k__Bacteria;p__Pseudomonadota;c__AlphaPseudomonadota;o__Rhizobiales;f__Xanthobacteraceae;g__Pseudolabrys;s__	7	0	0	0	0	0	0
ASV3400	k__Bacteria;p__Thermodesulfobacter;c__Desulfovibrionia;o__Desulfovibrionales;f__Desulfovibrionaceae;g__Desulfovibrio	7	0	0	0	0	0	0
ASV3401	k__Bacteria;p__Actinobacteriota;c__Coriobacteriia;o__OPB41;f__;g__;s__	7	0	0	0	0	0	0
ASV3402	k__Bacteria;p__Thermodesulfobacter;c__Desulfovibrionia;o__Desulfovibrionales;f__Desulfomicrobiaceae;g__Desulfomicrobium	7	0	0	0	0	0	0
ASV3403	k__Bacteria;p__Pseudomonadota;c__AlphaPseudomonadota;o__Sphingomonadales;f__Sphingomonadaceae;g__Novosphingobium	7	0	0	0	0	0	0
ASV3404	k__Bacteria;p__Verrucomicrobiota;c__Verrucomicrobiae;o__Verrucomicrobiales;f__Rubritaleaceae;g__Luteolibacter;s__	7	0	0	0	0	0	0
ASV3405	k__Bacteria;p__Actinobacteriota;c__Thermoleophilia;o__Solirubrobacterales;f__67-14;g__;s__	7	0	0	0	0	0	0
ASV3406	k__Bacteria;p__Chloroflexi;c__KD4-96;o__;f__;g__;s__	7	0	0	0	0	0	0
ASV3407	k__Bacteria;p__Thermodesulfobacter;c__Desulfobacteria;o__Desulfatiglandales;f__Desulfatiglandaceae;g__Desulfatiglans;s__	7	0	0	0	0	0	0
ASV3408	k__Bacteria;p__Planctomycetota;c__Phycisphaerae;o__Phycisphaerales;f__Phycisphaeraceae;g__CL500-3;s__	7	0	0	0	0	0	0
ASV3458	k__Bacteria;p__Actinobacteriota;c__Actinomycetota;o__Micrococcales;f__Intrasporangiaceae	6	0	0	0	0	0	0
ASV3483	k__Bacteria;p__Bacillota;c__Clostridia;o__Peptostreptococcales-Tissierellales;f__Family_XI;g__Anaerococcus;s__Anaerococcus_nagyae	6	0	0	0	0	0	0
ASV3484	k__Bacteria;p__Verrucomicrobiota;c__Verrucomicrobiae;o__Pedosphaerales;f__Pedosphaeraceae;g__ADurb.Bin063-1;s__	6	0	0	0	0	0	0
ASV3485	k__Bacteria;p__Pseudomonadota;c__GammaPseudomonadota;o__Burkholderiales;f__Rhodocyclaceae	6	0	0	0	0	0	0
ASV3486	k__Bacteria;p__Bacillota;c__Clostridia;o__Oscillospirales;f__Oscillospiraceae;g__Oscillibacter	6	0	0	0	0	0	0
ASV3487	k__Bacteria;p__Actinobacteriota;c__Acidimicrobiia;o__IMCC26256;f__;g__;s__	6	0	0	0	0	0	0
ASV3489	k__Bacteria;p__Pseudomonadota	6	0	0	0	0	0	0
ASV3490	k__Bacteria;p__Bacillota;c__Clostridia;o__Oscillospirales;f__Ruminococcaceae;g__Caproiciproducens;s__	6	0	0	0	0	0	0
ASV3491	k__Bacteria;p__Bacillota;c__Clostridia;o__Lachnospirales;f__Lachnospiraceae;g__Agathobacter;s__	6	0	0	0	0	0	0
ASV3492	k__Bacteria;p__Bacillota;c__Clostridia;o__Lachnospirales;f__Lachnospiraceae;g__Shuttleworthia;s__	6	0	0	0	0	0	0
ASV3493	k__Bacteria;p__Pseudomonadota;c__GammaPseudomonadota;o__Enterobacterales;f__Psychromonadaceae;g__Psychromonas;s__Psychromonas_arctica	6	0	0	0	0	0	0
ASV3495	k__Bacteria;p__Bacteroidota;c__Bacteroidia;o__Bacteroidales;f__Tannerellaceae;g__Parabacteroides;s__	6	0	0	0	0	0	0
ASV3496	k__Bacteria;p__Bacteroidota;c__Bacteroidia;o__Sphingobacteriales;f__Sphingobacteriaceae;g__Pedobacter	6	0	0	0	0	0	0
ASV3497	k__Bacteria;p__Pseudomonadota;c__AlphaPseudomonadota;o__Caulobacterales;f__Caulobacteraceae;g__Phenylobacterium	6	0	0	0	0	0	0
ASV3498	k__Bacteria;p__Bacillota;c__Clostridia;o__Clostridia_vadinBB60_group;f__;g__;s__	6	0	0	0	0	0	0
ASV3499	k__Bacteria;p__Actinobacteriota;c__Actinomycetota;o__Frankiales;f__;g__;s__	6	0	0	0	0	0	0
ASV3500	k__Bacteria;p__Cyanobacteria;c__Cyanobacteriia;o__Chloroplast;f__unidentified_Chloroplast;g__unidentified_Chloroplast	6	0	0	0	0	0	0
ASV3501	k__Bacteria;p__Pseudomonadota;c__GammaPseudomonadota;o__Pseudomonadales;f__Moraxellaceae;g__Psychrobacter	6	0	0	0	0	0	0
ASV3507	k__Bacteria;p__Bacillota;c__Clostridia;o__Lachnospirales;f__Lachnospiraceae	6	0	0	0	0	0	0
ASV3508	k__Bacteria;p__Verrucomicrobiota;c__Chlamydiae;o__Chlamydiales;f__cvE6;g__;s__	6	0	0	0	0	0	0
ASV3510	k__Bacteria;p__Bacillota;c__Bacilli;o__Erysipelotrichales;f__Erysipelatoclostridiaceae;g__Erysipelatoclostridium	6	0	0	0	0	0	0
ASV3511	k__Bacteria;p__Bacillota;c__Clostridia;o__Lachnospirales;f__Lachnospiraceae;g__Anaerostignum	6	0	0	0	0	0	0
ASV3512	k__Bacteria	6	0	0	0	0	0	0
ASV3513	k__Bacteria;p__Patescibacteria;c__Dojkabacteria;o__;f__;g__;s__	6	0	0	0	0	0	0
ASV3514	k__Bacteria;p__Chloroflexi;c__Anaerolineae;o__RBG-13-54-9;f__;g__;s__	6	0	0	0	0	0	0
ASV3515	k__Bacteria;p__FW113;c__;o__;f__;g__;s__	6	0	0	0	0	0	0
ASV3516	k__Bacteria;p__Bacteroidota;c__Bacteroidia;o__Sphingobacteriales;f__Lentimicrobiaceae;g__;s__	6	0	0	0	0	0	0
ASV3517	k__Bacteria;p__Chloroflexi;c__Anaerolineae;o__Anaerolineales;f__Anaerolineaceae	6	0	0	0	0	0	0
ASV3518	k__Bacteria;p__Bacillota;c__Bacilli;o__Staphylococcales;f__Staphylococcaceae;g__Jeotgalicoccus	6	0	0	0	0	0	0
ASV3519	k__Bacteria;p__Pseudomonadota;c__GammaPseudomonadota	6	0	0	0	0	0	0
ASV3520	k__Bacteria;p__SAR324_clade(Marine_group_B);c__;o__;f__;g__;s__	6	0	0	0	0	0	0
ASV3521	k__Bacteria;p__Spirochaetota;c__Spirochaetia;o__Spirochaetales;f__Spirochaetaceae;g__Spirochaeta_2;s__	6	0	0	0	0	0	0
ASV3522	k__Bacteria;p__Bacillota;c__Clostridia;o__Lachnospirales;f__Lachnospiraceae;g__Lachnoclostridium	6	0	0	0	0	0	0
ASV3523	k__Bacteria;p__Actinobacteriota;c__Actinomycetota;o__Corynebacteriales;f__Nocardiaceae;g__Rhodococcus	6	0	0	0	0	0	0
ASV3524	k__Bacteria;p__Pseudomonadota;c__AlphaPseudomonadota;o__Acetobacterales;f__Acetobacteraceae;g__Roseomonas	6	0	0	0	0	0	0
ASV3525	k__Bacteria;p__Pseudomonadota;c__AlphaPseudomonadota;o__Rhodobacterales;f__Rhodobacteraceae;g__Paracoccus	6	0	0	0	0	0	0
ASV3526	k__Bacteria;p__Acidobacteriota;c__Subgroup_18;o__;f__;g__;s__	6	0	0	0	0	0	0
ASV3527	k__Bacteria;p__Actinobacteriota;c__Actinomycetota;o__Micrococcales;f__Micrococcaceae	6	0	0	0	0	0	0
ASV3528	k__Bacteria;p__Acidobacteriota;c__Thermoanaerobaculia;o__Thermoanaerobaculales;f__Thermoanaerobaculaceae;g__Subgroup_23;s__	6	0	0	0	0	0	0
ASV3529	k__Bacteria;p__Hydrogenedentes;c__Hydrogenedentia;o__Hydrogenedentiales;f__Hydrogenedensaceae;g__;s__	6	0	0	0	0	0	0
ASV3530	k__Bacteria;p__Pseudomonadota;c__AlphaPseudomonadota;o__Tistrellales;f__Geminicoccaceae;g__;s__	6	0	0	0	0	0	0
ASV3531	k__Bacteria;p__Verrucomicrobiota;c__Verrucomicrobiae;o__Pedosphaerales;f__Pedosphaeraceae	6	0	0	0	0	0	0
ASV3532	k__Bacteria;p__Bacteroidota;c__Ignavibacteria;o__Ignavibacteriales;f__LD-RB-34;g__;s__	6	0	0	0	0	0	0
ASV3534	k__Bacteria;p__Verrucomicrobiota;c__Omnitrophia;o__Omnitrophales;f__Omnitrophaceae;g__Candidatus_Omnitrophus;s__	6	0	0	0	0	0	0
ASV3535	k__Bacteria;p__Bacillota;c__Clostridia;o__Peptostreptococcales-Tissierellales;f__Peptostreptococcaceae;g__Proteocatella;s__	6	0	0	0	0	0	0
ASV3536	k__Bacteria;p__Chloroflexi;c__Anaerolineae;o__Caldilineales;f__Caldilineaceae;g__;s__	6	0	0	0	0	0	0
ASV3537	k__Bacteria	6	0	0	0	0	0	0
ASV3538	k__Bacteria;p__Thermodesulfobacter;c__Syntrophia;o__Syntrophales	6	0	0	0	0	0	0
ASV3539	k__Bacteria;p__Verrucomicrobiota;c__Chlamydiae;o__Chlamydiales;f__Parachlamydiaceae;g__Neochlamydia;s__	6	0	0	0	0	0	0
ASV3540	k__Bacteria;p__Pseudomonadota;c__GammaPseudomonadota;o__Burkholderiales;f__Rhodocyclaceae;g__Propionivibrio;s__	6	0	0	0	0	0	0
ASV3541	k__Bacteria;p__Patescibacteria;c__Dojkabacteria;o__;f__;g__;s__	6	0	0	0	0	0	0
ASV3542	k__Bacteria;p__Patescibacteria;c__Dojkabacteria;o__;f__;g__;s__	6	0	0	0	0	0	0
ASV3543	k__Bacteria;p__Chloroflexi;c__Anaerolineae	6	0	0	0	0	0	0
ASV3544	k__Bacteria;p__Sva0485;c__;o__;f__;g__;s__	6	0	0	0	0	0	0
ASV3545	k__Bacteria;p__Chloroflexi;c__Anaerolineae;o__Ardenticatenales;f__;g__;s__	6	0	0	0	0	0	0
ASV3546	k__Bacteria;p__Pseudomonadota;c__GammaPseudomonadota;o__Chromatiales;f__Chromatiaceae	6	0	0	0	0	0	0
ASV3548	k__Bacteria;p__Verrucomicrobiota;c__Chlamydiae;o__Chlamydiales;f__Parachlamydiaceae;g__Neochlamydia;s__	6	0	0	0	0	0	0
ASV3549	k__Bacteria;p__Patescibacteria	6	0	0	0	0	0	0
ASV3550	k__Bacteria;p__Synergistota;c__Synergistia;o__Synergistales;f__Synergistaceae;g__Aminomonas;s__	6	0	0	0	0	0	0
ASV3551	k__Bacteria;p__Patescibacteria;c__Saccharimonadia;o__Saccharimonadales;f__;g__;s__	6	0	0	0	0	0	0
ASV3552	k__Bacteria;p__Verrucomicrobiota;c__Verrucomicrobiae;o__Verrucomicrobiales;f__DEV007;g__;s__	6	0	0	0	0	0	0
ASV3553	k__Bacteria;p__Chloroflexi;c__Anaerolineae;o__Anaerolineales;f__Anaerolineaceae;g__;s__	6	0	0	0	0	0	0
ASV3554	k__Bacteria;p__Pseudomonadota;c__GammaPseudomonadota;o__Chromatiales;f__Chromatiaceae	6	0	0	0	0	0	0
ASV3555	k__Bacteria;p__Bacteroidota;c__Bacteroidia;o__Flavobacteriales;f__NS9_marine_group;g__;s__	6	0	0	0	0	0	0
ASV3556	k__Bacteria;p__Pseudomonadota;c__GammaPseudomonadota;o__Coxiellales;f__Coxiellaceae;g__Coxiella;s__	6	0	0	0	0	0	0
ASV3557	k__Bacteria;p__Bacillota;c__Clostridia;o__Oscillospirales;f__Hungateiclostridiaceae;g__unidentified_Hungateiclostridiaceae;s__iron-reducing_bacterium_enrichment_culture_clone_FEA_2_A6	6	0	0	0	0	0	0
ASV3558	k__Bacteria;p__Pseudomonadota;c__GammaPseudomonadota;o__Coxiellales;f__Coxiellaceae;g__Coxiella;s__	6	0	0	0	0	0	0
ASV3560	k__Bacteria;p__Actinobacteriota;c__Thermoleophilia;o__Gaiellales;f__;g__;s__	6	0	0	0	0	0	0
ASV3561	k__Bacteria;p__Thermodesulfobacter;c__Syntrophorhabdia;o__Syntrophorhabdales;f__Syntrophorhabdaceae;g__Syntrophorhabdus;s__	6	0	0	0	0	0	0
ASV3562	k__Bacteria;p__Verrucomicrobiota;c__Chlamydiae;o__Chlamydiales;f__Parachlamydiaceae;g__Neochlamydia;s__	6	0	0	0	0	0	0
ASV3563	k__Bacteria;p__Pseudomonadota;c__GammaPseudomonadota;o__Xanthomonadales;f__Lysobacteraceae;g__Stenotrophomonas	6	0	0	0	0	0	0
ASV3564	k__Bacteria;p__Acidobacteriota;c__Vicinamibacteria;o__Vicinamibacterales;f__Vicinamibacteraceae;g__;s__	6	0	0	0	0	0	0
ASV3565	k__Bacteria;p__Pseudomonadota;c__AlphaPseudomonadota;o__Sphingomonadales;f__Sphingomonadaceae;g__Novosphingobium	6	0	0	0	0	0	0
ASV3566	k__Bacteria;p__Bacillota;c__unidentified_Bacillota;o__DTU014;f__;g__;s__	6	0	0	0	0	0	0
ASV3567	k__Bacteria;p__Thermodesulfobacter;c__Syntrophorhabdia;o__Syntrophorhabdales;f__Syntrophorhabdaceae;g__Syntrophorhabdus;s__	6	0	0	0	0	0	0
ASV3577	k__Bacteria;p__Spirochaetota;c__Spirochaetia;o__Spirochaetales;f__Spirochaetaceae;g__Spirochaeta;s__	6	0	0	0	0	0	0
ASV3579	k__Bacteria;p__Cyanobacteria;c__Cyanobacteriia;o__Synechococcales;f__Cyanobiaceae;g__Cyanobium_PCC-6307	6	0	0	0	0	0	0
ASV3580	k__Bacteria;p__Pseudomonadota;c__AlphaPseudomonadota;o__Caulobacterales;f__Caulobacteraceae;g__Brevundimonas	6	0	0	0	0	0	0
ASV3581	k__Bacteria;p__Bacteroidota;c__Bacteroidia;o__Flavobacteriales;f__Crocinitomicaceae;g__Fluviicola	6	0	0	0	0	0	0
ASV3583	k__Bacteria;p__Patescibacteria;c__Saccharimonadia;o__Saccharimonadales;f__;g__;s__	6	0	0	0	0	0	0
ASV3584	k__Bacteria;p__Patescibacteria;c__Berkelbacteria;o__unidentified_Berkelbacteria;f__unidentified_Berkelbacteria;g__unidentified_Berkelbacteria;s__Candidatus_Berkelbacteria_bacterium_RIFOXYA2_FULL_43_10	6	0	0	0	0	0	0
ASV3585	k__Bacteria;p__Chloroflexi;c__Dehalococcoidia;o__GIF9;f__;g__;s__	6	0	0	0	0	0	0
ASV3586	k__Bacteria;p__Chloroflexi;c__Anaerolineae;o__Anaerolineales;f__Anaerolineaceae;g__Pelolinea;s__	6	0	0	0	0	0	0
ASV3587	k__Bacteria;p__Thermodesulfobacter;c__Syntrophobacteria;o__Syntrophobacterales;f__Syntrophobacteraceae	6	0	0	0	0	0	0
ASV3588	k__Bacteria;p__Pseudomonadota;c__AlphaPseudomonadota;o__Sphingomonadales;f__Sphingomonadaceae;g__Sphingomonas	6	0	0	0	0	0	0
ASV3589	k__Bacteria;p__Thermodesulfobacter;c__Syntrophorhabdia;o__Syntrophorhabdales;f__Syntrophorhabdaceae;g__Syntrophorhabdus;s__	6	0	0	0	0	0	0
ASV3590	k__Bacteria;p__Pseudomonadota;c__GammaPseudomonadota;o__Steroidobacterales;f__Steroidobacteraceae	6	0	0	0	0	0	0
ASV3591	k__Bacteria;p__Thermodesulfobacter;c__Syntrophobacteria;o__Syntrophobacterales;f__Syntrophobacteraceae;g__Desulforhabdus;s__	6	0	0	0	0	0	0
ASV3592	k__Bacteria;p__Pseudomonadota;c__GammaPseudomonadota;o__Burkholderiales;f__Rhodocyclaceae	6	0	0	0	0	0	0
ASV3593	k__Bacteria;p__Pseudomonadota;c__GammaPseudomonadota;o__Burkholderiales;f__Comamonadaceae;g__Hydrogenophaga	6	0	0	0	0	0	0
ASV3594	k__Bacteria;p__Actinobacteriota;c__Acidimicrobiia;o__Microtrichales;f__Ilumatobacteraceae;g__Ilumatobacter;s__	6	0	0	0	0	0	0
ASV3595	k__Bacteria;p__Actinobacteriota;c__Actinomycetota;o__Micrococcales;f__Micrococcaceae;g__Rothia;s__Rothia_sp_KSUM_10	6	0	0	0	0	0	0
ASV3596	k__Bacteria	6	0	0	0	0	0	0
ASV3597	k__Bacteria;p__Bacteroidota;c__Bacteroidia;o__Bacteroidales;f__Rikenellaceae;g__dgA-11_gut_group;s__	6	0	0	0	0	0	0
ASV3598	k__Bacteria;p__Bacteroidota;c__Bacteroidia;o__Bacteroidales;f__Muribaculaceae;g__;s__	6	0	0	0	0	0	0
ASV3599	k__Bacteria;p__Bacteroidota;c__Bacteroidia;o__Bacteroidales;f__Bacteroidota_vadinHA17;g__;s__	6	0	0	0	0	0	0
ASV3600	k__Bacteria;p__Bacillota;c__TSAC18;o__;f__;g__;s__	6	0	0	0	0	0	0
ASV3601	k__Bacteria;p__Patescibacteria;c__Saccharimonadia;o__Saccharimonadales;f__;g__;s__	6	0	0	0	0	0	0
ASV3610	k__Bacteria;p__Synergistota;c__Synergistia;o__Synergistales;f__Synergistaceae	5	0	0	0	0	0	0
ASV3613	k__Bacteria;p__Actinobacteriota;c__Actinomycetota;o__Propionibacteriales;f__Nocardioidaceae;g__Nocardioides	5	0	0	0	0	0	0
ASV3614	k__Bacteria;p__Pseudomonadota;c__AlphaPseudomonadota;o__Acetobacterales;f__Acetobacteraceae;g__Roseomonas	5	0	0	0	0	0	0
ASV3615	k__Bacteria;p__Pseudomonadota;c__GammaPseudomonadota;o__Burkholderiales;f__Neisseriaceae;g__Stenoxybacter;s__	5	0	0	0	0	0	0
ASV3616	k__Bacteria;p__Bacillota;c__Bacilli;o__Mycoplasmatales;f__Mycoplasmataceae;g__;s__	5	0	0	0	0	0	0
ASV3618	k__Bacteria;p__Bacillota;c__Bacilli;o__Lactobacillales;f__Carnobacteriaceae;g__Carnobacterium	5	0	0	0	0	0	0
ASV3619	k__Bacteria;p__Pseudomonadota;c__GammaPseudomonadota;o__Chromatiales;f__Chromatiaceae;g__;s__	5	0	0	0	0	0	0
ASV3620	k__Bacteria;p__Actinobacteriota;c__Actinomycetota;o__Micrococcales	5	0	0	0	0	0	0
ASV3623	k__Bacteria;p__Pseudomonadota;c__AlphaPseudomonadota;o__Rhodospirillales;f__;g__;s__	5	0	0	0	0	0	0
ASV3624	k__Bacteria;p__Bacillota;c__Clostridia;o__Lachnospirales;f__Lachnospiraceae;g__[Ruminococcus]_torques_group	5	0	0	0	0	0	0
ASV3629	k__Bacteria;p__Bacteroidota;c__Bacteroidia;o__Bacteroidales;f__Rikenellaceae;g__Rikenellaceae_RC9_gut_group;s__	5	0	0	0	0	0	0
ASV3650	k__Bacteria;p__Bacillota;c__Clostridia;o__Lachnospirales;f__Lachnospiraceae;g__Lachnospiraceae_NK4A136_group;s__Lachnospiraceae_bacterium_COE1	5	0	0	0	0	0	0
ASV3652	k__Bacteria	5	0	0	0	0	0	0
ASV3665	k__Bacteria;p__Pseudomonadota;c__GammaPseudomonadota;o__Burkholderiales;f__Neisseriaceae	5	0	0	0	0	0	0
ASV3680	k__Bacteria;p__Bacteroidota;c__Bacteroidia;o__Bacteroidales;f__Prevotellaceae;g__Prevotella_9;s__	5	0	0	0	0	0	0
ASV3681	k__Bacteria;p__Pseudomonadota;c__AlphaPseudomonadota;o__Rhodobacterales;f__Rhodobacteraceae	5	0	0	0	0	0	0
ASV3682	k__Bacteria;p__Bacillota;c__Clostridia;o__Oscillospirales;f__Oscillospiraceae;g__UCG-005;s__	5	0	0	0	0	0	0
ASV3683	k__Bacteria;p__Actinobacteriota;c__Coriobacteriia;o__Coriobacteriales;f__Atopobiaceae;g__Coriobacteriaceae_UCG-002;s__	5	0	0	0	0	0	0
ASV3684	k__Bacteria;p__Bacillota;c__Bacilli;o__RF39;f__;g__;s__	5	0	0	0	0	0	0
ASV3685	k__Bacteria;p__Pseudomonadota;c__GammaPseudomonadota;o__Burkholderiales;f__Burkholderiaceae;g__Burkholderia-Caballeronia-Paraburkholderia	5	0	0	0	0	0	0
ASV3686	k__Bacteria;p__Actinobacteriota;c__Actinomycetota;o__Kineosporiales;f__Kineosporiaceae	5	0	0	0	0	0	0
ASV3687	k__Bacteria;p__Actinobacteriota;c__Actinomycetota;o__Micrococcales;f__Microbacteriaceae;g__Microbacterium	5	0	0	0	0	0	0
ASV3688	k__Bacteria;p__Bacteroidota;c__Bacteroidia;o__Bacteroidales;f__Rikenellaceae;g__Alistipes;s__	5	0	0	0	0	0	0
ASV3689	k__Bacteria;p__Actinobacteriota;c__Actinomycetota;o__Micrococcales;f__Microbacteriaceae;g__Aurantimicrobium	5	0	0	0	0	0	0
ASV3690	k__Bacteria;p__Actinobacteriota;c__Actinomycetota;o__Corynebacteriales;f__Corynebacteriaceae;g__Corynebacterium	5	0	0	0	0	0	0
ASV3691	k__Bacteria;p__Bacillota;c__Clostridia;o__Lachnospirales;f__Lachnospiraceae;g__Blautia	5	0	0	0	0	0	0
ASV3693	k__Bacteria;p__Pseudomonadota;c__GammaPseudomonadota;o__Pseudomonadales;f__Moraxellaceae;g__Psychrobacter	5	0	0	0	0	0	0
ASV3702	k__Bacteria	5	0	0	0	0	0	0
ASV3704	k__Bacteria;p__Pseudomonadota;c__AlphaPseudomonadota	5	0	0	0	0	0	0
ASV3705	k__Bacteria;p__Thermodesulfobacter;c__Desulfobulbia;o__Desulfobulbales;f__Desulfobulbaceae;g__Candidatus_Electrothrix;s__	5	0	0	0	0	0	0
ASV3706	k__Bacteria;p__Pseudomonadota;c__GammaPseudomonadota;o__Burkholderiales;f__Comamonadaceae	5	0	0	0	0	0	0
ASV3707	k__Bacteria;p__Chloroflexi;c__Anaerolineae;o__SJA-15;f__;g__;s__	5	0	0	0	0	0	0
ASV3708	k__Bacteria;p__Pseudomonadota;c__GammaPseudomonadota;o__Burkholderiales;f__Hydrogenophilaceae;g__;s__	5	0	0	0	0	0	0
ASV3709	k__Bacteria;p__Chloroflexi;c__Anaerolineae;o__Anaerolineales;f__Anaerolineaceae;g__Pelolinea;s__	5	0	0	0	0	0	0
ASV3710	k__Bacteria;p__Bacillota;c__Clostridia;o__Lachnospirales;f__Lachnospiraceae	5	0	0	0	0	0	0
ASV3712	k__Bacteria;p__Acidobacteriota;c__Thermoanaerobaculia;o__Thermoanaerobaculales;f__Thermoanaerobaculaceae;g__TPD-58;s__	5	0	0	0	0	0	0
ASV3713	k__Bacteria;p__Patescibacteria	5	0	0	0	0	0	0
ASV3714	k__Bacteria;p__Bacteroidota;c__Bacteroidia;o__Sphingobacteriales;f__Lentimicrobiaceae;g__;s__	5	0	0	0	0	0	0
ASV3715	k__Bacteria;p__Pseudomonadota;c__GammaPseudomonadota;o__Burkholderiales;f__Hydrogenophilaceae;g__;s__	5	0	0	0	0	0	0
ASV3716	k__Bacteria;p__Actinobacteriota;c__Actinomycetota;o__Propionibacteriales;f__Propionibacteriaceae;g__Luteococcus;s__	5	0	0	0	0	0	0
ASV3717	k__Bacteria;p__Bacillota;c__Clostridia;o__Peptostreptococcales-Tissierellales;f__Anaerovoracaceae	5	0	0	0	0	0	0
ASV3718	k__Bacteria;p__Bacillota;c__Clostridia;o__Christensenellales;f__Christensenellaceae;g__;s__	5	0	0	0	0	0	0
ASV3719	k__Bacteria;p__Gemmatimonadota;c__S0134_terrestrial_group;o__;f__;g__;s__	5	0	0	0	0	0	0
ASV3720	k__Bacteria;p__Patescibacteria;c__Dojkabacteria;o__;f__;g__;s__	5	0	0	0	0	0	0
ASV3721	k__Bacteria;p__Pseudomonadota;c__GammaPseudomonadota;o__Enterobacterales;f__Enterobacteriaceae	5	0	0	0	0	0	0
ASV3722	k__Bacteria;p__Thermodesulfobacter;c__Syntrophobacteria;o__Syntrophobacterales;f__Syntrophobacteraceae;g__Syntrophobacter;s__	5	0	0	0	0	0	0
ASV3723	k__Bacteria;p__Actinobacteriota;c__Actinomycetota;o__Propionibacteriales;f__Propionibacteriaceae;g__Aestuariimicrobium;s__	5	0	0	0	0	0	0
ASV3724	k__Bacteria;p__Pseudomonadota;c__GammaPseudomonadota;o__Pseudomonadales;f__KI89A_clade;g__;s__	5	0	0	0	0	0	0
ASV3725	k__Bacteria;p__Bacteroidota;c__Bacteroidia;o__Flavobacteriales;f__Weeksellaceae;g__Chryseobacterium	5	0	0	0	0	0	0
ASV3726	k__Bacteria;p__Chloroflexi;c__Anaerolineae;o__SJA-15;f__;g__;s__	5	0	0	0	0	0	0
ASV3727	k__Bacteria	5	0	0	0	0	0	0
ASV3728	k__Bacteria;p__Verrucomicrobiota;c__Chlamydiae;o__LD1-PA32;f__;g__;s__	5	0	0	0	0	0	0
ASV3729	k__Bacteria;p__Bacteroidota;c__Bacteroidia;o__Chitinophagales;f__Saprospiraceae;g__;s__	5	0	0	0	0	0	0
ASV3730	k__Bacteria;p__Pseudomonadota;c__GammaPseudomonadota;o__Steroidobacterales;f__Steroidobacteraceae;g__unidentified_Steroidobacteraceae;s__Hypsibius_dujardini	5	0	0	0	0	0	0
ASV3732	k__Bacteria;p__Bdellovibrionota;c__Bdellovibrionia;o__Bdellovibrionales;f__Bdellovibrionaceae;g__Bdellovibrio;s__	5	0	0	0	0	0	0
ASV3733	k__Bacteria;p__Bacteroidota;c__Bacteroidia;o__Bacteroidales;f__Muribaculaceae;g__;s__	5	0	0	0	0	0	0
ASV3734	k__Bacteria;p__Dependentiae;c__Babeliae;o__Babeliales;f__;g__;s__	5	0	0	0	0	0	0
ASV3735	k__Bacteria;p__Bacillota;c__Clostridia;o__Peptostreptococcales-Tissierellales;f__Anaerovoracaceae	5	0	0	0	0	0	0
ASV3736	k__Bacteria;p__Thermodesulfobacter;c__Desulfobacteria;o__Desulfatiglandales;f__Desulfatiglandaceae;g__Desulfatiglans;s__	5	0	0	0	0	0	0
ASV3737	k__Bacteria;p__Spirochaetota;c__Spirochaetia;o__Spirochaetales;f__Spirochaetaceae	5	0	0	0	0	0	0
ASV3738	k__Bacteria;p__Campylobacterota;c__Campylobacteria;o__Campylobacterales;f__Sulfurovaceae;g__Sulfurovum	5	0	0	0	0	0	0
ASV3739	k__Bacteria;p__Planctomycetota;c__Phycisphaerae;o__Phycisphaerales;f__Phycisphaeraceae;g__CL500-3;s__	5	0	0	0	0	0	0
ASV3740	k__Bacteria;p__Bacteroidota;c__Kryptonia;o__Kryptoniales;f__MSB-3C8;g__;s__	5	0	0	0	0	0	0
ASV3741	k__Bacteria;p__Thermodesulfobacter;c__Desulfobaccia;o__Desulfobaccales;f__Desulfobaccaceae;g__Desulfobacca;s__	5	0	0	0	0	0	0
ASV3742	k__Bacteria;p__Verrucomicrobiota;c__Omnitrophia;o__Omnitrophales;f__Omnitrophaceae;g__Candidatus_Omnitrophus;s__	5	0	0	0	0	0	0
ASV3743	k__Bacteria;p__Bdellovibrionota;c__Oligoflexia;o__Oligoflexales;f__Oligoflexaceae;g__;s__	5	0	0	0	0	0	0
ASV3744	k__Bacteria;p__Verrucomicrobiota;c__Chlamydiae;o__Chlamydiales	5	0	0	0	0	0	0
ASV3745	k__Bacteria;p__Patescibacteria;c__Dojkabacteria;o__;f__;g__;s__	5	0	0	0	0	0	0
ASV3746	k__Bacteria;p__Bacteroidota;c__Ignavibacteria;o__Ignavibacteriales;f__UA-50;g__;s__	5	0	0	0	0	0	0
ASV3747	k__Bacteria;p__Chloroflexi;c__Dehalococcoidia;o__FS117-23B-02;f__;g__;s__	5	0	0	0	0	0	0
ASV3749	k__Bacteria;p__Acidobacteriota;c__Vicinamibacteria;o__Vicinamibacterales;f__Vicinamibacteraceae;g__Luteitalea	5	0	0	0	0	0	0
ASV3750	k__Bacteria;p__Dependentiae;c__Babeliae;o__Babeliales;f__Babeliaceae;g__;s__	5	0	0	0	0	0	0
ASV3751	k__Bacteria;p__Patescibacteria;c__ABY1;o__Candidatus_Magasanikbacteria;f__;g__;s__	5	0	0	0	0	0	0
ASV3752	k__Bacteria;p__Spirochaetota;c__Leptospirae;o__Leptospirales;f__Leptospiraceae;g__RBG-16-49-21;s__	5	0	0	0	0	0	0
ASV3753	k__Bacteria	5	0	0	0	0	0	0
ASV3754	k__Bacteria;p__Actinobacteriota;c__Actinomycetota;o__Propionibacteriales;f__Nocardioidaceae;g__Nocardioides	5	0	0	0	0	0	0
ASV3776	k__Bacteria;p__Actinobacteriota;c__Coriobacteriia;o__OPB41;f__;g__;s__	5	0	0	0	0	0	0
ASV3780	k__Bacteria;p__Sva0485;c__;o__;f__;g__;s__	5	0	0	0	0	0	0
ASV3782	k__Bacteria;p__Verrucomicrobiota;c__Verrucomicrobiae;o__Chthoniobacterales;f__Chthoniobacteraceae;g__LD29;s__	5	0	0	0	0	0	0
ASV3783	k__Bacteria;p__Pseudomonadota;c__AlphaPseudomonadota;o__Acetobacterales;f__Acetobacteraceae;g__Roseomonas	5	0	0	0	0	0	0
ASV3784	k__Bacteria;p__Pseudomonadota;c__AlphaPseudomonadota;o__Rhizobiales;f__Stappiaceae;g__Pannonibacter	5	0	0	0	0	0	0
ASV3785	k__Bacteria;p__Actinobacteriota;c__Actinomycetota;o__PeM15;f__;g__;s__	5	0	0	0	0	0	0
ASV3786	k__Bacteria;p__Actinobacteriota;c__Actinomycetota	5	0	0	0	0	0	0
ASV3787	k__Bacteria;p__Verrucomicrobiota	5	0	0	0	0	0	0
ASV3815	k__Bacteria;p__Pseudomonadota;c__GammaPseudomonadota;o__Xanthomonadales;f__Lysobacteraceae;g__Thermomonas;s__	4	0	0	0	0	0	0
ASV3827	k__Bacteria	4	0	0	0	0	0	0
ASV3854	k__Bacteria;p__Thermodesulfobacter;c__Desulfobacteria;o__Desulfobacterales;f__Desulfosarcinaceae;g__Sva0081_sediment_group	4	0	0	0	0	0	0
ASV3884	k__Bacteria;p__Actinobacteriota;c__Actinomycetota;o__Micrococcales;f__Microbacteriaceae	4	0	0	0	0	0	0
ASV3885	Unassigned	4	0	0	0	0	0	0
ASV3886	k__Bacteria;p__Pseudomonadota;c__GammaPseudomonadota;o__Pseudomonadales;f__Moraxellaceae;g__Psychrobacter	4	0	0	0	0	0	0
ASV3887	k__Bacteria;p__Bacillota;c__Negativicutes;o__Acidaminococcales;f__Acidaminococcaceae;g__Phascolarctobacterium;s__Ruminococcus_sp_N15.MGS-57	4	0	0	0	0	0	0
ASV3888	k__Bacteria;p__Bacillota;c__Clostridia;o__Lachnospirales;f__Lachnospiraceae;g__unidentified_Lachnospiraceae;s__bacterium_enrichment_culture_clone_Ecwsrb026	4	0	0	0	0	0	0
ASV3889	k__Bacteria;p__Actinobacteriota;c__Actinomycetota;o__Streptomycetales;f__Streptomycetaceae;g__Streptomyces	4	0	0	0	0	0	0
ASV3890	k__Bacteria;p__Bacteroidota;c__Bacteroidia;o__Bacteroidales;f__Tannerellaceae;g__Parabacteroides	4	0	0	0	0	0	0
ASV3891	k__Bacteria;p__Bacteroidota;c__Bacteroidia;o__Bacteroidales;f__Bacteroidaceae;g__Bacteroides;s__	4	0	0	0	0	0	0
ASV3892	k__Bacteria;p__Chloroflexi;c__Ktedonobacteria;o__Ktedonobacterales;f__JG30-KF-AS9;g__;s__	4	0	0	0	0	0	0
ASV3893	k__Bacteria;p__Actinobacteriota;c__Actinomycetota;o__Propionibacteriales;f__Propionibacteriaceae;g__Friedmanniella	4	0	0	0	0	0	0
ASV3894	k__Bacteria;p__Synergistota;c__Synergistia;o__Synergistales;f__Synergistaceae;g__Syner-01;s__	4	0	0	0	0	0	0
ASV3895	k__Bacteria;p__Chloroflexi;c__Anaerolineae	4	0	0	0	0	0	0
ASV3896	k__Bacteria;p__Pseudomonadota;c__GammaPseudomonadota;o__Burkholderiales;f__Sutterellaceae;g__Parasutterella	4	0	0	0	0	0	0
ASV3897	k__Bacteria;p__Bacteroidota;c__Bacteroidia;o__Bacteroidales;f__Muribaculaceae;g__;s__	4	0	0	0	0	0	0
ASV3898	k__Bacteria;p__Bacillota;c__Clostridia;o__Lachnospirales;f__Lachnospiraceae;g__Lachnoclostridium	4	0	0	0	0	0	0
ASV3899	k__Bacteria;p__Pseudomonadota;c__GammaPseudomonadota;o__Burkholderiales;f__Neisseriaceae;g__Uruburuella	4	0	0	0	0	0	0
ASV3900	k__Bacteria;p__Bacillota;c__Clostridia;o__Lachnospirales;f__Lachnospiraceae;g__XBB1006	4	0	0	0	0	0	0
ASV3901	k__Bacteria;p__Bacteroidota;c__Bacteroidia;o__Bacteroidales;f__Bacteroidaceae;g__Bacteroides	4	0	0	0	0	0	0
ASV3902	k__Bacteria;p__Bacillota;c__Clostridia;o__Lachnospirales;f__Lachnospiraceae;g__Agathobacter;s__Eubacterium_ramulus	4	0	0	0	0	0	0
ASV3903	k__Bacteria;p__Bacillota;c__Clostridia;o__Peptostreptococcales-Tissierellales;f__Peptostreptococcaceae	4	0	0	0	0	0	0
ASV3904	k__Bacteria;p__Bacillota;c__Clostridia;o__Lachnospirales;f__Lachnospiraceae;g__Lachnoclostridium	4	0	0	0	0	0	0
ASV3905	k__Bacteria;p__Bacillota;c__Clostridia;o__Oscillospirales;f__[Eubacterium]_coprostanoligenes_group;g__;s__	4	0	0	0	0	0	0
ASV3906	k__Bacteria;p__Bacillota;c__Clostridia;o__Lachnospirales;f__Lachnospiraceae;g__Lachnoclostridium;s__	4	0	0	0	0	0	0
ASV3907	k__Bacteria;p__Actinobacteriota;c__Actinomycetota;o__Micrococcales;f__Micrococcaceae;g__Acaricomes;s__	4	0	0	0	0	0	0
ASV3911	k__Bacteria;p__Actinobacteriota;c__Actinomycetota;o__Micrococcales	4	0	0	0	0	0	0
ASV3912	k__Bacteria;p__Cyanobacteria;c__Cyanobacteriia;o__Chloroplast;f__unidentified_Chloroplast;g__unidentified_Chloroplast;s__Euglena_granulata	4	0	0	0	0	0	0
ASV3913	k__Bacteria;p__Bacillota;c__Bacilli;o__Haloplasmatales;f__Haloplasmataceae;g__Haloplasma	4	0	0	0	0	0	0
ASV3914	k__Bacteria;p__Acidobacteriota;c__Subgroup_22;o__;f__;g__;s__	4	0	0	0	0	0	0
ASV3915	k__Bacteria;p__Thermodesulfobacter;c__;o__;f__;g__;s__	4	0	0	0	0	0	0
ASV3916	k__Bacteria;p__Pseudomonadota;c__GammaPseudomonadota;o__Xanthomonadales;f__Lysobacteraceae;g__Pseudoxanthomonas	4	0	0	0	0	0	0
ASV3917	k__Bacteria;p__Chloroflexi;c__Anaerolineae;o__Anaerolineales;f__Anaerolineaceae;g__Anaerolinea;s__	4	0	0	0	0	0	0
ASV3918	k__Bacteria;p__Pseudomonadota;c__GammaPseudomonadota;o__Burkholderiales;f__B1-7BS;g__;s__	4	0	0	0	0	0	0
ASV3919	k__Bacteria;p__Bacillota;c__Clostridia;o__Clostridiales;f__Caloramatoraceae;g__Fonticella;s__	4	0	0	0	0	0	0
ASV3920	k__Bacteria;p__Patescibacteria;c__Dojkabacteria;o__unidentified_Dojkabacteria;f__unidentified_Dojkabacteria;g__unidentified_Dojkabacteria;s__candidate_division_WS6_bacterium_GW2011_GWC2_36_7	4	0	0	0	0	0	0
ASV3921	k__Bacteria;p__Chloroflexi;c__Anaerolineae;o__Anaerolineales;f__Anaerolineaceae	4	0	0	0	0	0	0
ASV3922	k__Bacteria;p__Pseudomonadota;c__AlphaPseudomonadota;o__Azospirillales;f__;g__;s__	4	0	0	0	0	0	0
ASV3923	k__Bacteria;p__Patescibacteria;c__Berkelbacteria;o__;f__;g__;s__	4	0	0	0	0	0	0
ASV3924	k__Bacteria;p__Actinobacteriota;c__Thermoleophilia;o__Gaiellales;f__;g__;s__	4	0	0	0	0	0	0
ASV3925	k__Bacteria;p__Actinobacteriota;c__WCHB1-81;o__;f__;g__;s__	4	0	0	0	0	0	0
ASV3926	k__Bacteria;p__Bacteroidota;c__Bacteroidia;o__Bacteroidales;f__SB-5;g__;s__	4	0	0	0	0	0	0
ASV3927	k__Bacteria;p__Pseudomonadota;c__AlphaPseudomonadota;o__Rhodobacterales;f__Rhodobacteraceae	4	0	0	0	0	0	0
ASV3928	k__Bacteria;p__Pseudomonadota;c__AlphaPseudomonadota;o__Rhizobiales;f__Rhizobiaceae;g__Mesorhizobium	4	0	0	0	0	0	0
ASV3929	k__Bacteria;p__Chloroflexi;c__Dehalococcoidia;o__GIF3;f__;g__;s__	4	0	0	0	0	0	0
ASV3930	k__Bacteria;p__Pseudomonadota;c__AlphaPseudomonadota;o__Rhizobiales;f__Xanthobacteraceae;g__Rhodoplanes;s__	4	0	0	0	0	0	0
ASV3931	k__Bacteria;p__Acidobacteriota;c__Thermoanaerobaculia;o__Thermoanaerobaculales;f__Thermoanaerobaculaceae;g__TPD-58;s__	4	0	0	0	0	0	0
ASV3932	k__Bacteria;p__Verrucomicrobiota;c__Kiritimatiellae;o__WCHB1-41;f__;g__;s__	4	0	0	0	0	0	0
ASV3933	k__Bacteria	4	0	0	0	0	0	0
ASV3934	k__Bacteria;p__Bacteroidota;c__Bacteroidia;o__Bacteroidales;f__Prolixibacteraceae;g__;s__	4	0	0	0	0	0	0
ASV3935	k__Bacteria;p__Thermodesulfobacter;c__Syntrophobacteria;o__Syntrophobacterales;f__Syntrophobacteraceae	4	0	0	0	0	0	0
ASV3936	k__Bacteria	4	0	0	0	0	0	0
ASV3937	k__Bacteria;p__Patescibacteria;c__Dojkabacteria;o__;f__;g__;s__	4	0	0	0	0	0	0
ASV3938	k__Bacteria;p__Pseudomonadota;c__GammaPseudomonadota;o__Xanthomonadales;f__Lysobacteraceae;g__Silanimonas;s__	4	0	0	0	0	0	0
ASV3940	k__Bacteria;p__Patescibacteria	4	0	0	0	0	0	0
ASV3941	k__Bacteria;p__Bacteroidota;c__Bacteroidia;o__Cytophagales;f__Hymenobacteraceae;g__Pontibacter	4	0	0	0	0	0	0
ASV3942	k__Bacteria;p__Patescibacteria;c__Saccharimonadia;o__Saccharimonadales;f__;g__;s__	4	0	0	0	0	0	0
ASV3943	k__Bacteria;p__Pseudomonadota;c__GammaPseudomonadota;o__Xanthomonadales;f__Rhodanobacteraceae;g__Aquimonas	4	0	0	0	0	0	0
ASV3944	k__Bacteria;p__Margulisbacteria;c__;o__;f__;g__;s__	4	0	0	0	0	0	0
ASV3945	k__Bacteria;p__Verrucomicrobiota;c__Verrucomicrobiae;o__Pedosphaerales;f__Pedosphaeraceae;g__;s__	4	0	0	0	0	0	0
ASV3946	k__Bacteria;p__Myxococcota;c__Polyangia;o__UASB-TL25;f__;g__;s__	4	0	0	0	0	0	0
ASV3947	k__Bacteria;p__Bacillota;c__Clostridia;o__Oscillospirales;f__Butyricicoccaceae;g__Butyricicoccus	4	0	0	0	0	0	0
ASV3948	k__Bacteria;p__Actinobacteriota;c__Coriobacteriia;o__Coriobacteriales;f__Atopobiaceae;g__Atopobium;s__	4	0	0	0	0	0	0
ASV3949	k__Bacteria;p__Bacteroidota;c__Bacteroidia;o__Bacteroidales;f__Dysgonomonadaceae;g__Proteiniphilum	4	0	0	0	0	0	0
ASV3950	k__Bacteria;p__Verrucomicrobiota;c__Verrucomicrobiae;o__Pedosphaerales;f__Pedosphaeraceae;g__;s__	4	0	0	0	0	0	0
ASV3951	k__Bacteria;p__Thermodesulfobacter;c__Syntrophobacteria;o__Syntrophobacterales;f__Syntrophobacteraceae	4	0	0	0	0	0	0
ASV3952	k__Bacteria;p__Bacillota;c__Clostridia	4	0	0	0	0	0	0
ASV3953	k__Bacteria;p__Chloroflexi;c__Dehalococcoidia;o__FW22;f__;g__;s__	4	0	0	0	0	0	0
ASV3954	k__Bacteria;p__Chloroflexi;c__Dehalococcoidia;o__RBG-13-46-9;f__;g__;s__	4	0	0	0	0	0	0
ASV3955	k__Bacteria;p__Myxococcota;c__Myxococcia;o__Myxococcales;f__Anaeromyxobacteraceae;g__Anaeromyxobacter	4	0	0	0	0	0	0
ASV3956	k__Bacteria;p__Bacillota;c__Clostridia;o__Peptostreptococcales-Tissierellales;f__Family_XI;g__Peptoniphilus;s__swine_manure_bacterium_37-5	4	0	0	0	0	0	0
ASV3957	k__Bacteria;p__Patescibacteria;c__Gracilibacteria;o__Candidatus_Peregrinibacteria;f__;g__;s__	4	0	0	0	0	0	0
ASV3958	k__Bacteria;p__Bacteroidota;c__Bacteroidia;o__Flavobacteriales;f__Weeksellaceae;g__Moheibacter;s__	4	0	0	0	0	0	0
ASV3959	k__Bacteria;p__WOR-1;c__;o__;f__;g__;s__	4	0	0	0	0	0	0
ASV3960	k__Bacteria;p__Thermodesulfobacter;c__Desulfobacteria;o__Desulfobacterales;f__Desulfosarcinaceae;g__Desulfosarcina	4	0	0	0	0	0	0
ASV3961	k__Bacteria;p__Patescibacteria	4	0	0	0	0	0	0
ASV3962	k__Bacteria;p__Spirochaetota;c__Spirochaetia;o__Spirochaetales;f__Spirochaetaceae;g__Sphaerochaeta;s__	4	0	0	0	0	0	0
ASV3963	k__Bacteria;p__Pseudomonadota;c__GammaPseudomonadota;o__Xanthomonadales;f__Lysobacteraceae;g__Luteimonas	4	0	0	0	0	0	0
ASV3964	k__Bacteria;p__Actinobacteriota;c__Thermoleophilia;o__Solirubrobacterales;f__Solirubrobacteraceae;g__unidentified_Solirubrobacteraceae	4	0	0	0	0	0	0
ASV3965	k__Bacteria;p__Pseudomonadota;c__AlphaPseudomonadota;o__Dongiales;f__Dongiaceae;g__Dongia;s__	4	0	0	0	0	0	0
ASV3989	k__Bacteria;p__Thermodesulfobacter;c__Desulfomonilia;o__Desulfomonilales;f__Desulfomonilaceae;g__Desulfomonile;s__	4	0	0	0	0	0	0
ASV3992	k__Bacteria;p__Pseudomonadota;c__AlphaPseudomonadota;o__Rhodobacterales;f__Rhodobacteraceae	4	0	0	0	0	0	0
ASV3993	k__Bacteria;p__Pseudomonadota;c__GammaPseudomonadota;o__Coxiellales;f__Coxiellaceae;g__Coxiella;s__	4	0	0	0	0	0	0
ASV3994	k__Bacteria;p__Pseudomonadota;c__AlphaPseudomonadota;o__Caulobacterales;f__Caulobacteraceae;g__Phenylobacterium	4	0	0	0	0	0	0
ASV3995	k__Bacteria;p__Pseudomonadota;c__GammaPseudomonadota;o__Burkholderiales;f__Rhodocyclaceae;g__Sulfurisoma;s__	4	0	0	0	0	0	0
ASV3996	k__Bacteria;p__Patescibacteria;c__Saccharimonadia;o__Saccharimonadales;f__Saccharimonadaceae;g__;s__	4	0	0	0	0	0	0
ASV3997	k__Bacteria;p__Bacteroidota;c__Bacteroidia;o__Sphingobacteriales;f__Lentimicrobiaceae;g__;s__	4	0	0	0	0	0	0
ASV3998	k__Bacteria;p__Verrucomicrobiota;c__Chlamydiae;o__Chlamydiales;f__Parachlamydiaceae;g__Neochlamydia;s__	4	0	0	0	0	0	0
ASV3999	k__Bacteria;p__Bacteroidota;c__Bacteroidia;o__Bacteroidales;f__Prolixibacteraceae;g__;s__	4	0	0	0	0	0	0
ASV4000	k__Bacteria;p__Chloroflexi;c__Anaerolineae;o__Caldilineales;f__Caldilineaceae;g__unidentified_Caldilineaceae;s__Chloroflexi_bacterium_ET1	4	0	0	0	0	0	0
ASV4001	k__Bacteria;p__Actinobacteriota;c__Actinomycetota;o__Corynebacteriales;f__Nocardiaceae;g__Rhodococcus	4	0	0	0	0	0	0
ASV4002	k__Bacteria;p__Verrucomicrobiota;c__Verrucomicrobiae;o__Pedosphaerales;f__Pedosphaeraceae;g__ADurb.Bin063-1;s__	4	0	0	0	0	0	0
ASV4003	k__Bacteria;p__Pseudomonadota;c__GammaPseudomonadota;o__Coxiellales;f__Coxiellaceae;g__Coxiella;s__	4	0	0	0	0	0	0
ASV4004	k__Bacteria;p__Pseudomonadota;c__GammaPseudomonadota;o__Burkholderiales;f__Comamonadaceae	4	0	0	0	0	0	0
ASV4005	k__Bacteria;p__Bacillota;c__Clostridia;o__Clostridiales;f__Clostridiaceae;g__Clostridium_sensu_stricto_1	4	0	0	0	0	0	0
ASV4006	k__Bacteria;p__Bacteroidota;c__Bacteroidia;o__Bacteroidales;f__SB-5;g__;s__	4	0	0	0	0	0	0
ASV4007	k__Bacteria;p__Chloroflexi;c__Anaerolineae;o__1-20;f__;g__;s__	4	0	0	0	0	0	0
ASV4008	k__Bacteria;p__Chloroflexi;c__Anaerolineae;o__Anaerolineales;f__Anaerolineaceae;g__Anaerolinea;s__	4	0	0	0	0	0	0
ASV4009	k__Bacteria;p__Patescibacteria;c__Dojkabacteria;o__;f__;g__;s__	4	0	0	0	0	0	0
ASV4010	k__Bacteria;p__Bacillota;c__Clostridia;o__Lachnospirales;f__Lachnospiraceae;g__Lachnoclostridium	4	0	0	0	0	0	0
ASV4011	k__Bacteria;p__Actinobacteriota;c__Actinomycetota;o__Corynebacteriales;f__Mycobacteriaceae;g__Mycobacterium	4	0	0	0	0	0	0
ASV4012	k__Bacteria;p__Pseudomonadota;c__GammaPseudomonadota;o__Burkholderiales;f__Rhodocyclaceae;g__Propionivibrio;s__	4	0	0	0	0	0	0
ASV4013	k__Bacteria;p__Spirochaetota;c__Spirochaetia;o__Spirochaetales;f__Spirochaetaceae;g__Treponema	4	0	0	0	0	0	0
ASV4014	k__Bacteria;p__Bacteroidota;c__Bacteroidia;o__Sphingobacteriales;f__Lentimicrobiaceae;g__Lentimicrobium;s__	4	0	0	0	0	0	0
ASV4015	k__Bacteria;p__Bacillota;c__Clostridia;o__Oscillospirales;f__Hungateiclostridiaceae;g__;s__	4	0	0	0	0	0	0
ASV4016	k__Bacteria;p__Bacillota;c__Bacilli;o__Bacillales;f__Bacillaceae;g__Thalassobacillus	4	0	0	0	0	0	0
ASV4031	k__Bacteria;p__Actinobacteriota;c__Coriobacteriia;o__Coriobacteriales;f__Coriobacteriaceae;g__Collinsella;s__	3	0	0	0	0	0	0
ASV4032	k__Bacteria;p__Bacillota;c__Clostridia;o__Lachnospirales;f__Lachnospiraceae	3	0	0	0	0	0	0
ASV4033	k__Bacteria;p__Actinobacteriota;c__Thermoleophilia;o__Solirubrobacterales;f__67-14;g__unidentified_67-14;s__Solirubrobacterales_bacterium_67-14	3	0	0	0	0	0	0
ASV4034	k__Bacteria;p__Pseudomonadota;c__AlphaPseudomonadota;o__Sphingomonadales;f__Sphingomonadaceae;g__Sphingomonas	3	0	0	0	0	0	0
ASV4039	k__Bacteria	3	0	0	0	0	0	0
ASV4040	k__Bacteria;p__Dependentiae;c__Babeliae;o__Babeliales;f__;g__;s__	3	0	0	0	0	0	0
ASV4041	k__Bacteria;p__Bacillota;c__Clostridia;o__Clostridia_vadinBB60_group;f__;g__;s__	3	0	0	0	0	0	0
[truncated: 173 more rows]

## Sheet: Group 2 unique ASVs
Table S4. List of amplicon sequence variants (ASVs) indicates shared and unique ASVs among tai-pla samples. (k;Kingdom, p;Phylum, c;Class, o;Order, f;Family, g;Genus, s;Species)
Group 1=Trichopodus sp., Group 2=Rastrelliger sp., Group 3=Mugil sp., Group 4=Oreochromis sp., Group 5=Euthynnus sp., Group 6=Channa sp., Group 7=Priacanthus sp.
#ASV ID	Taxonomy	Group1	Group2	Group3	Group4	Group5	Group6	Group7
ASV41	k__Bacteria;p__Pseudomonadota;c__GammaPseudomonadota;o__Enterobacterales;f__Aeromonadaceae;g__Oceanimonas	0	5518	0	0	0	0	0
ASV70	k__Bacteria;p__Pseudomonadota;c__GammaPseudomonadota;o__Pseudomonadales;f__Halomonadaceae;g__Halomonas	0	2870	0	0	0	0	0
ASV95	k__Bacteria;p__Pseudomonadota;c__GammaPseudomonadota;o__Pseudomonadales;f__Halomonadaceae;g__Halomonas	0	1772	0	0	0	0	0
ASV97	k__Bacteria;p__Pseudomonadota;c__GammaPseudomonadota;o__Enterobacterales;f__Aeromonadaceae;g__Oceanimonas	0	1700	0	0	0	0	0
ASV117	k__Bacteria;p__Pseudomonadota;c__GammaPseudomonadota;o__Pseudomonadales;f__Halomonadaceae;g__Halomonas	0	1200	0	0	0	0	0
ASV126	k__Bacteria;p__Bacillota;c__Bacilli;o__Lactobacillales;f__Enterococcaceae;g__Tetragenococcus	0	1046	0	0	0	0	0
ASV135	k__Bacteria;p__Pseudomonadota;c__GammaPseudomonadota;o__Pseudomonadales;f__Halomonadaceae;g__Halomonas;s__Halomonas_sp_PV1	0	927	0	0	0	0	0
ASV149	k__Bacteria;p__Pseudomonadota;c__GammaPseudomonadota;o__Enterobacterales;f__Aeromonadaceae;g__Oceanimonas	0	870	0	0	0	0	0
ASV160	k__Bacteria;p__Pseudomonadota;c__GammaPseudomonadota;o__Enterobacterales;f__Aeromonadaceae;g__Oceanimonas	0	799	0	0	0	0	0
ASV161	k__Bacteria;p__Pseudomonadota;c__GammaPseudomonadota;o__Pseudomonadales;f__Halomonadaceae;g__Halomonas	0	799	0	0	0	0	0
ASV171	k__Bacteria;p__Bacteroidota;c__Bacteroidia;o__Flavobacteriales;f__Weeksellaceae;g__Chryseobacterium;s__Chryseobacterium_hominis	0	728	0	0	0	0	0
ASV178	k__Bacteria;p__Bacillota;c__Bacilli;o__Lactobacillales;f__Enterococcaceae;g__Tetragenococcus	0	679	0	0	0	0	0
ASV191	k__Bacteria;p__Bacillota;c__Bacilli;o__Staphylococcales;f__Staphylococcaceae;g__Staphylococcus	0	588	0	0	0	0	0
ASV194	k__Bacteria;p__Pseudomonadota;c__GammaPseudomonadota;o__Pseudomonadales;f__Halomonadaceae;g__Halomonas	0	575	0	0	0	0	0
ASV214	k__Bacteria;p__Pseudomonadota;c__GammaPseudomonadota;o__Enterobacterales;f__Aeromonadaceae;g__Aeromonas	0	492	0	0	0	0	0
ASV215	k__Bacteria;p__Bacillota;c__Bacilli;o__Lactobacillales;f__Enterococcaceae;g__Tetragenococcus;s__Tetragenococcus_halophilus	0	488	0	0	0	0	0
ASV245	k__Bacteria;p__Bacteroidota;c__Bacteroidia;o__Bacteroidales;f__Bacteroidaceae;g__Bacteroides	0	423	0	0	0	0	0
ASV251	k__Bacteria;p__Pseudomonadota;c__GammaPseudomonadota;o__Burkholderiales;f__Neisseriaceae;g__Vitreoscilla;s__	0	402	0	0	0	0	0
ASV264	k__Bacteria;p__Gemmatimonadota;c__Longimicrobia;o__Longimicrobiales;f__Longimicrobiaceae;g__Longimicrobium;s__	0	381	0	0	0	0	0
ASV272	k__Bacteria;p__Pseudomonadota;c__GammaPseudomonadota;o__Pseudomonadales;f__Moraxellaceae;g__Psychrobacter	0	375	0	0	0	0	0
ASV280	k__Bacteria;p__Bacillota;c__Bacilli;o__Lactobacillales;f__Enterococcaceae;g__Tetragenococcus;s__Tetragenococcus_halophilus	0	368	0	0	0	0	0
ASV293	k__Bacteria;p__Pseudomonadota;c__GammaPseudomonadota;o__Pseudomonadales;f__Halomonadaceae;g__Halomonas	0	332	0	0	0	0	0
ASV311	k__Bacteria;p__Bacillota;c__Clostridia;o__Oscillospirales;f__Oscillospiraceae;g__Colidextribacter	0	307	0	0	0	0	0
ASV313	k__Bacteria;p__Bacillota;c__Clostridia;o__Clostridiales;f__Clostridiaceae;g__Clostridium_sensu_stricto_9;s__	0	305	0	0	0	0	0
ASV316	k__Bacteria;p__Pseudomonadota;c__GammaPseudomonadota;o__Pseudomonadales;f__Moraxellaceae;g__Acinetobacter	0	302	0	0	0	0	0
ASV351	k__Bacteria;p__Pseudomonadota;c__GammaPseudomonadota;o__Pseudomonadales;f__Moraxellaceae;g__Psychrobacter;s__Psychrobacter_celer	0	261	0	0	0	0	0
ASV352	k__Bacteria;p__Bacillota;c__Clostridia;o__Lachnospirales;f__Lachnospiraceae	0	261	0	0	0	0	0
ASV366	k__Bacteria;p__Spirochaetota;c__Spirochaetia;o__Spirochaetales;f__Spirochaetaceae;g__;s__	0	250	0	0	0	0	0
ASV368	k__Bacteria;p__Pseudomonadota;c__GammaPseudomonadota;o__Pseudomonadales;f__Moraxellaceae;g__Acinetobacter	0	248	0	0	0	0	0
ASV369	k__Bacteria;p__Actinobacteriota;c__Actinomycetota;o__Corynebacteriales;f__Mycobacteriaceae;g__Mycobacterium	0	247	0	0	0	0	0
ASV373	k__Bacteria;p__Bacillota;c__Bacilli;o__Lactobacillales;f__Enterococcaceae;g__Tetragenococcus	0	246	0	0	0	0	0
ASV380	k__Bacteria;p__Pseudomonadota;c__AlphaPseudomonadota;o__Rhizobiales;f__Beijerinckiaceae;g__Bosea	0	243	0	0	0	0	0
ASV383	k__Bacteria;p__Bacillota;c__Bacilli;o__Staphylococcales;f__Staphylococcaceae;g__Staphylococcus	0	240	0	0	0	0	0
ASV386	k__Bacteria;p__Pseudomonadota;c__GammaPseudomonadota;o__Pseudomonadales;f__Halomonadaceae;g__Halomonas	0	238	0	0	0	0	0
ASV394	k__Bacteria;p__Bacillota;c__Bacilli;o__Lactobacillales;f__Enterococcaceae;g__Tetragenococcus	0	236	0	0	0	0	0
ASV403	k__Bacteria;p__Actinobacteriota;c__Actinomycetota;o__Propionibacteriales;f__Nocardioidaceae;g__Nocardioides	0	231	0	0	0	0	0
ASV420	k__Bacteria;p__Pseudomonadota;c__AlphaPseudomonadota;o__Rhodobacterales;f__Rhodobacteraceae;g__unidentified_Rhodobacteraceae	0	219	0	0	0	0	0
ASV421	k__Bacteria;p__Bacillota;c__Bacilli;o__Lactobacillales;f__Enterococcaceae;g__Tetragenococcus;s__Tetragenococcus_muriaticus	0	218	0	0	0	0	0
ASV422	k__Bacteria;p__Pseudomonadota;c__GammaPseudomonadota;o__Xanthomonadales;f__Lysobacteraceae;g__Stenotrophomonas	0	218	0	0	0	0	0
ASV433	k__Bacteria;p__Bacillota;c__Bacilli;o__Staphylococcales;f__Staphylococcaceae;g__Staphylococcus	0	214	0	0	0	0	0
ASV438	k__Bacteria;p__Bacillota;c__Bacilli;o__Lactobacillales;f__Enterococcaceae;g__Tetragenococcus;s__Tetragenococcus_muriaticus	0	207	0	0	0	0	0
ASV443	k__Bacteria;p__Bacillota;c__Bacilli;o__Lactobacillales;f__Enterococcaceae;g__Tetragenococcus	0	205	0	0	0	0	0
ASV445	k__Bacteria;p__Pseudomonadota;c__GammaPseudomonadota;o__Pseudomonadales;f__Halomonadaceae;g__Halomonas	0	204	0	0	0	0	0
ASV459	k__Bacteria;p__Pseudomonadota;c__AlphaPseudomonadota;o__Rhodobacterales;f__Rhodobacteraceae	0	196	0	0	0	0	0
ASV460	k__Bacteria;p__Bacillota;c__Bacilli;o__Lactobacillales;f__Enterococcaceae;g__Tetragenococcus	0	196	0	0	0	0	0
ASV469	k__Bacteria;p__Pseudomonadota;c__GammaPseudomonadota;o__Enterobacterales;f__Aeromonadaceae;g__Aeromonas	0	189	0	0	0	0	0
ASV478	k__Bacteria;p__Pseudomonadota;c__GammaPseudomonadota;o__Pseudomonadales;f__Pseudomonadaceae;g__Pseudomonas	0	183	0	0	0	0	0
ASV479	k__Bacteria;p__Pseudomonadota;c__AlphaPseudomonadota;o__Caulobacterales;f__Caulobacteraceae;g__Brevundimonas	0	182	0	0	0	0	0
ASV480	k__Bacteria;p__Bacillota;c__Bacilli;o__Lactobacillales;f__Enterococcaceae;g__Tetragenococcus;s__Tetragenococcus_halophilus	0	182	0	0	0	0	0
ASV512	k__Bacteria;p__Pseudomonadota;c__GammaPseudomonadota;o__Enterobacterales;f__Aeromonadaceae;g__Oceanimonas	0	170	0	0	0	0	0
ASV516	k__Bacteria;p__Bacillota;c__Bacilli;o__Erysipelotrichales;f__Erysipelotrichaceae;g__Turicibacter;s__	0	166	0	0	0	0	0
ASV531	k__Bacteria;p__Bacteroidota;c__Bacteroidia;o__Flavobacteriales;f__Flavobacteriaceae;g__Flavobacterium;s__Flavobacterium_lindanitolerans	0	163	0	0	0	0	0
ASV532	k__Bacteria;p__Bacillota;c__Bacilli;o__Lactobacillales;f__Enterococcaceae;g__Tetragenococcus;s__Tetragenococcus_muriaticus	0	163	0	0	0	0	0
ASV553	k__Bacteria;p__Bacillota;c__Bacilli;o__Lactobacillales;f__Enterococcaceae;g__Tetragenococcus	0	154	0	0	0	0	0
ASV558	k__Bacteria;p__Bacillota;c__Bacilli;o__Lactobacillales;f__Enterococcaceae;g__Tetragenococcus;s__Tetragenococcus_muriaticus	0	152	0	0	0	0	0
ASV574	k__Bacteria;p__Bacillota;c__Bacilli;o__Lactobacillales;f__Enterococcaceae;g__Tetragenococcus;s__Tetragenococcus_muriaticus	0	148	0	0	0	0	0
ASV578	k__Bacteria;p__Pseudomonadota;c__GammaPseudomonadota;o__Enterobacterales;f__Aeromonadaceae;g__Oceanimonas	0	145	0	0	0	0	0
ASV591	k__Bacteria;p__Pseudomonadota;c__GammaPseudomonadota;o__Enterobacterales;f__Aeromonadaceae;g__Oceanimonas	0	139	0	0	0	0	0
ASV623	k__Bacteria;p__Pseudomonadota;c__GammaPseudomonadota;o__Enterobacterales;f__Aeromonadaceae;g__Oceanimonas	0	130	0	0	0	0	0
ASV629	k__Bacteria;p__Pseudomonadota;c__GammaPseudomonadota;o__Salinisphaerales;f__Salinisphaeraceae;g__Salinisphaera	0	129	0	0	0	0	0
ASV645	k__Bacteria;p__Bacillota;c__Clostridia;o__Lachnospirales;f__Lachnospiraceae	0	125	0	0	0	0	0
ASV679	k__Bacteria;p__Bacillota;c__Bacilli;o__Lactobacillales;f__Enterococcaceae;g__Tetragenococcus;s__Tetragenococcus_halophilus	0	119	0	0	0	0	0
ASV688	k__Bacteria;p__Pseudomonadota;c__GammaPseudomonadota;o__Burkholderiales;f__Comamonadaceae;g__Schlegelella	0	117	0	0	0	0	0
ASV709	k__Bacteria;p__Pseudomonadota;c__GammaPseudomonadota;o__Burkholderiales;f__Methylophilaceae;g__Methylobacillus;s__Methylobacillus_flagellatus	0	112	0	0	0	0	0
ASV710	k__Bacteria;p__Bacillota;c__Bacilli;o__Lactobacillales;f__Enterococcaceae;g__Tetragenococcus	0	112	0	0	0	0	0
ASV713	k__Bacteria;p__Bacillota;c__Bacilli;o__Lactobacillales;f__Enterococcaceae;g__Tetragenococcus;s__Tetragenococcus_muriaticus	0	111	0	0	0	0	0
ASV723	k__Bacteria;p__Bacillota;c__Bacilli;o__Mycoplasmatales;f__Mycoplasmataceae;g__Mycoplasma;s__	0	108	0	0	0	0	0
ASV733	k__Bacteria;p__Pseudomonadota;c__GammaPseudomonadota;o__Pseudomonadales;f__Moraxellaceae;g__Acinetobacter	0	106	0	0	0	0	0
ASV764	k__Bacteria;p__Pseudomonadota;c__AlphaPseudomonadota;o__Rhodobacterales;f__Rhodobacteraceae;g__Ruegeria	0	101	0	0	0	0	0
ASV770	k__Bacteria;p__Actinobacteriota;c__Actinomycetota;o__Corynebacteriales;f__Corynebacteriaceae;g__Turicella;s__	0	100	0	0	0	0	0
ASV778	k__Bacteria;p__Pseudomonadota;c__GammaPseudomonadota;o__Pseudomonadales;f__Spongiibacteraceae;g__BD1-7_clade;s__	0	98	0	0	0	0	0
ASV780	k__Bacteria;p__Pseudomonadota;c__GammaPseudomonadota;o__Enterobacterales;f__Enterobacteriaceae	0	98	0	0	0	0	0
ASV790	k__Bacteria;p__Pseudomonadota;c__GammaPseudomonadota;o__Xanthomonadales;f__Lysobacteraceae;g__Stenotrophomonas	0	97	0	0	0	0	0
ASV792	k__Bacteria;p__Bacillota;c__Bacilli;o__Lactobacillales;f__Enterococcaceae;g__Tetragenococcus	0	96	0	0	0	0	0
ASV864	k__Bacteria;p__Pseudomonadota;c__AlphaPseudomonadota;o__Acetobacterales;f__Acetobacteraceae;g__Roseomonas	0	85	0	0	0	0	0
ASV874	k__Bacteria;p__Bacillota;c__Bacilli;o__Staphylococcales;f__Staphylococcaceae;g__Staphylococcus	0	84	0	0	0	0	0
ASV877	k__Bacteria;p__Actinobacteriota;c__Actinomycetota;o__Micrococcales;f__Microbacteriaceae;g__Leucobacter;s__Leucobacter_tardus	0	83	0	0	0	0	0
ASV878	k__Bacteria;p__Patescibacteria;c__Saccharimonadia;o__Saccharimonadales;f__Saccharimonadaceae;g__;s__	0	83	0	0	0	0	0
ASV896	k__Bacteria;p__Pseudomonadota;c__GammaPseudomonadota;o__Enterobacterales;f__Aeromonadaceae;g__Oceanimonas	0	81	0	0	0	0	0
ASV898	k__Bacteria	0	80	0	0	0	0	0
ASV908	k__Bacteria;p__Pseudomonadota;c__GammaPseudomonadota;o__Xanthomonadales;f__Lysobacteraceae;g__Stenotrophomonas	0	79	0	0	0	0	0
ASV910	k__Bacteria;p__Pseudomonadota;c__GammaPseudomonadota;o__Pseudomonadales;f__Halomonadaceae;g__Halomonas	0	78	0	0	0	0	0
ASV925	k__Bacteria;p__Pseudomonadota;c__AlphaPseudomonadota;o__Sphingomonadales;f__Sphingomonadaceae;g__Sandaracinobacter;s__	0	77	0	0	0	0	0
ASV929	k__Bacteria;p__Actinobacteriota;c__Actinomycetota;o__Corynebacteriales;f__Corynebacteriaceae;g__Corynebacterium;s__Corynebacterium_tuberculostearicum	0	76	0	0	0	0	0
ASV958	k__Bacteria;p__Pseudomonadota;c__GammaPseudomonadota;o__Enterobacterales;f__Aeromonadaceae;g__Oceanimonas	0	73	0	0	0	0	0
ASV1058	k__Bacteria	0	65	0	0	0	0	0
ASV1109	k__Bacteria;p__Bacteroidota;c__Bacteroidia;o__Bacteroidales;f__Muribaculaceae;g__;s__	0	61	0	0	0	0	0
ASV1125	k__Bacteria;p__Verrucomicrobiota;c__Verrucomicrobiae;o__Verrucomicrobiales;f__Rubritaleaceae;g__Luteolibacter	0	60	0	0	0	0	0
ASV1139	k__Bacteria;p__Pseudomonadota;c__GammaPseudomonadota;o__Enterobacterales;f__Morganellaceae;g__Morganella	0	59	0	0	0	0	0
ASV1154	k__Bacteria;p__Pseudomonadota;c__GammaPseudomonadota;o__Enterobacterales;f__Shewanellaceae;g__Shewanella	0	58	0	0	0	0	0
ASV1170	k__Bacteria;p__Bacillota;c__Bacilli;o__Lactobacillales	0	57	0	0	0	0	0
ASV1171	k__Bacteria;p__Bacillota;c__Bacilli;o__Lactobacillales;f__Enterococcaceae;g__Enterococcus	0	57	0	0	0	0	0
ASV1234	k__Bacteria;p__Bacteroidota;c__Bacteroidia;o__Bacteroidales;f__Prevotellaceae;g__Alloprevotella;s__	0	53	0	0	0	0	0
ASV1237	k__Bacteria;p__Acidobacteriota;c__Acidobacteriae;o__Bryobacterales;f__Bryobacteraceae;g__Bryobacter;s__	0	53	0	0	0	0	0
ASV1238	k__Bacteria;p__Patescibacteria;c__Saccharimonadia;o__Saccharimonadales;f__Saccharimonadaceae;g__TM7a;s__	0	53	0	0	0	0	0
ASV1239	k__Bacteria;p__Pseudomonadota;c__GammaPseudomonadota;o__Pseudomonadales;f__Moraxellaceae;g__Psychrobacter;s__Psychrobacter_celer	0	53	0	0	0	0	0
ASV1257	k__Bacteria;p__Pseudomonadota;c__GammaPseudomonadota;o__Pseudomonadales;f__Moraxellaceae;g__Psychrobacter	0	52	0	0	0	0	0
ASV1310	k__Bacteria;p__Pseudomonadota;c__GammaPseudomonadota;o__Pseudomonadales;f__Moraxellaceae;g__Psychrobacter	0	49	0	0	0	0	0
ASV1321	k__Bacteria;p__Pseudomonadota;c__GammaPseudomonadota;o__Burkholderiales;f__Oxalobacteraceae;g__Massilia	0	48	0	0	0	0	0
ASV1420	k__Bacteria;p__Bacteroidota;c__Rhodothermia;o__Rhodothermales;f__Rhodothermaceae;g__Salinibacter;s__	0	43	0	0	0	0	0
ASV1491	k__Bacteria;p__Pseudomonadota;c__GammaPseudomonadota;o__Enterobacterales;f__Enterobacteriaceae	0	40	0	0	0	0	0
ASV1492	k__Bacteria;p__Pseudomonadota;c__GammaPseudomonadota;o__Xanthomonadales;f__Lysobacteraceae;g__Stenotrophomonas	0	40	0	0	0	0	0
ASV1519	k__Bacteria;p__Pseudomonadota;c__GammaPseudomonadota;o__Enterobacterales;f__Aeromonadaceae;g__Oceanimonas	0	39	0	0	0	0	0
ASV1621	k__Bacteria;p__Pseudomonadota;c__GammaPseudomonadota;o__Enterobacterales;f__Aeromonadaceae;g__Oceanimonas	0	35	0	0	0	0	0
ASV1625	k__Bacteria;p__Pseudomonadota;c__GammaPseudomonadota;o__Enterobacterales;f__Enterobacteriaceae;g__Enterobacter	0	35	0	0	0	0	0
ASV1626	k__Bacteria;p__Bacillota;c__Clostridia;o__Oscillospirales;f__[Eubacterium]_coprostanoligenes_group;g__;s__	0	35	0	0	0	0	0
ASV1627	k__Bacteria;p__Actinobacteriota;c__Coriobacteriia;o__Coriobacteriales;f__Atopobiaceae;g__Olsenella	0	35	0	0	0	0	0
ASV1660	k__Bacteria;p__Pseudomonadota;c__AlphaPseudomonadota;o__Rhodobacterales;f__Rhodobacteraceae	0	34	0	0	0	0	0
ASV1661	k__Bacteria;p__Bacillota;c__Bacilli;o__Staphylococcales;f__Staphylococcaceae;g__Staphylococcus	0	34	0	0	0	0	0
ASV1732	k__Bacteria;p__Pseudomonadota;c__AlphaPseudomonadota;o__Elsterales;f__;g__;s__	0	32	0	0	0	0	0
ASV1905	k__Bacteria;p__Pseudomonadota;c__AlphaPseudomonadota;o__Sphingomonadales;f__Sphingomonadaceae;g__Sphingomonas	0	28	0	0	0	0	0
ASV2010	k__Bacteria;p__Pseudomonadota;c__GammaPseudomonadota;o__Burkholderiales;f__Comamonadaceae;g__Delftia	0	25	0	0	0	0	0
ASV2050	k__Bacteria;p__Pseudomonadota;c__GammaPseudomonadota;o__Enterobacterales;f__Enterobacteriaceae	0	24	0	0	0	0	0
ASV2061	k__Bacteria;p__Bacteroidota;c__Bacteroidia;o__Bacteroidales;f__Muribaculaceae;g__;s__	0	24	0	0	0	0	0
ASV2109	k__Bacteria;p__Cyanobacteria;c__Cyanobacteriia;o__Chloroplast;f__unidentified_Chloroplast;g__unidentified_Chloroplast	0	23	0	0	0	0	0
ASV2110	k__Bacteria;p__Pseudomonadota;c__GammaPseudomonadota;o__Xanthomonadales;f__Lysobacteraceae;g__Stenotrophomonas	0	23	0	0	0	0	0
ASV2111	k__Bacteria;p__Cyanobacteria;c__Cyanobacteriia;o__Cyanobacteriales;f__Chroococcidiopsaceae;g__;s__	0	23	0	0	0	0	0
ASV2161	k__Bacteria;p__Bacteroidota;c__Bacteroidia;o__Bacteroidales	0	22	0	0	0	0	0
ASV2201	k__Bacteria;p__Bacillota;c__Bacilli;o__Lactobacillales;f__Enterococcaceae;g__Tetragenococcus;s__Tetragenococcus_halophilus	0	21	0	0	0	0	0
ASV2202	k__Bacteria;p__Pseudomonadota;c__GammaPseudomonadota;o__Burkholderiales;f__Comamonadaceae;g__Delftia	0	21	0	0	0	0	0
ASV2290	k__Bacteria;p__Pseudomonadota;c__GammaPseudomonadota;o__Enterobacterales;f__Aeromonadaceae;g__Oceanimonas	0	19	0	0	0	0	0
ASV2351	k__Bacteria;p__Bacillota;c__Bacilli;o__Staphylococcales;f__Staphylococcaceae;g__Salinicoccus;s__Salinicoccus_alkaliphilus	0	18	0	0	0	0	0
ASV2356	k__Bacteria;p__Bacteroidota;c__Bacteroidia;o__Bacteroidales;f__Bacteroidaceae;g__Bacteroides;s__Bacteroides_barnesiae	0	18	0	0	0	0	0
ASV2357	k__Bacteria;p__Pseudomonadota;c__AlphaPseudomonadota;o__Rhizobiales;f__Devosiaceae;g__Devosia	0	18	0	0	0	0	0
ASV2425	k__Bacteria;p__Pseudomonadota;c__GammaPseudomonadota;o__Xanthomonadales;f__Lysobacteraceae;g__Stenotrophomonas	0	17	0	0	0	0	0
ASV2481	k__Bacteria;p__Pseudomonadota;c__GammaPseudomonadota;o__Xanthomonadales;f__Lysobacteraceae;g__Stenotrophomonas	0	16	0	0	0	0	0
ASV2488	k__Bacteria;p__Bacillota;c__Clostridia;o__Lachnospirales;f__Lachnospiraceae;g__Lachnospiraceae_NK4A136_group;s__	0	16	0	0	0	0	0
ASV2489	k__Bacteria;p__Pseudomonadota;c__AlphaPseudomonadota;o__Caulobacterales;f__Caulobacteraceae;g__Brevundimonas	0	16	0	0	0	0	0
ASV2545	k__Bacteria;p__Bacillota;c__Clostridia;o__Lachnospirales;f__Lachnospiraceae;g__Lachnoclostridium	0	15	0	0	0	0	0
ASV2546	k__Bacteria;p__Patescibacteria;c__Saccharimonadia;o__Saccharimonadales;f__unidentified_Saccharimonadales;g__unidentified_Saccharimonadales	0	15	0	0	0	0	0
ASV2594	k__Bacteria;p__Bacillota;c__Clostridia;o__Oscillospirales;f__Oscillospiraceae	0	14	0	0	0	0	0
ASV2604	k__Bacteria;p__Bacillota;c__Clostridia;o__Oscillospirales;f__Ruminococcaceae;g__Faecalibacterium;s__	0	14	0	0	0	0	0
ASV2605	k__Bacteria;p__Pseudomonadota;c__GammaPseudomonadota;o__Xanthomonadales;f__Lysobacteraceae;g__Lysobacter;s__Lysobacter_xinjiangensis	0	14	0	0	0	0	0
ASV2668	k__Bacteria;p__Bacillota;c__Clostridia;o__Christensenellales;f__Christensenellaceae;g__Christensenellaceae_R-7_group;s__	0	13	0	0	0	0	0
ASV2677	k__Bacteria;p__Gemmatimonadota;c__Longimicrobia;o__Longimicrobiales;f__Longimicrobiaceae;g__Longimicrobium;s__	0	13	0	0	0	0	0
ASV2679	k__Bacteria;p__Actinobacteriota;c__Actinomycetota	0	13	0	0	0	0	0
ASV2680	k__Bacteria;p__Bacteroidota;c__Bacteroidia;o__Bacteroidales;f__Muribaculaceae;g__;s__	0	13	0	0	0	0	0
ASV2763	k__Bacteria;p__Pseudomonadota;c__AlphaPseudomonadota;o__Rhizobiales;f__Rhizobiaceae;g__Allorhizobium-Neorhizobium-Pararhizobium-Rhizobium	0	12	0	0	0	0	0
ASV2764	k__Bacteria;p__Myxococcota;c__Myxococcia;o__Myxococcales;f__Vulgatibacteraceae;g__Vulgatibacter;s__	0	12	0	0	0	0	0
ASV2765	k__Bacteria;p__Bacillota;c__Bacilli;o__Erysipelotrichales;f__Erysipelotrichaceae;g__Holdemanella;s__	0	12	0	0	0	0	0
ASV2766	k__Bacteria;p__Bacillota;c__Negativicutes;o__Veillonellales-Selenomonadales;f__Veillonellaceae;g__Megasphaera;s__Megasphaera_stantonii	0	12	0	0	0	0	0
ASV2851	k__Bacteria;p__Actinobacteriota;c__Actinomycetota;o__Frankiales	0	11	0	0	0	0	0
ASV2853	k__Bacteria;p__Fusobacteriota;c__Fusobacteriia;o__Fusobacteriales;f__Fusobacteriaceae;g__Fusobacterium	0	11	0	0	0	0	0
ASV2861	k__Bacteria;p__Bacteroidota;c__Bacteroidia;o__Bacteroidales;f__Bacteroidaceae;g__Bacteroides;s__Bacteroides_sp_Marseille-P3166	0	11	0	0	0	0	0
ASV2862	k__Bacteria;p__Bacillota;c__Clostridia;o__Peptostreptococcales-Tissierellales;f__Peptostreptococcaceae;g__Peptoclostridium;s__	0	11	0	0	0	0	0
ASV2864	k__Bacteria;p__Bacillota;c__Bacilli;o__Lactobacillales;f__Lactobacillaceae	0	11	0	0	0	0	0
ASV2942	k__Bacteria;p__Bacteroidota;c__Bacteroidia;o__Bacteroidales;f__Bacteroidaceae;g__Bacteroides;s__Bacteroides_barnesiae	0	10	0	0	0	0	0
ASV2949	k__Bacteria;p__Actinobacteriota;c__Thermoleophilia;o__Solirubrobacterales;f__67-14;g__;s__	0	10	0	0	0	0	0
ASV2950	k__Bacteria;p__Pseudomonadota;c__AlphaPseudomonadota;o__Caulobacterales;f__Caulobacteraceae;g__Phenylobacterium;s__Phenylobacterium_koreense	0	10	0	0	0	0	0
ASV2951	k__Bacteria;p__Pseudomonadota;c__GammaPseudomonadota;o__Pseudomonadales;f__Moraxellaceae;g__Acinetobacter	0	10	0	0	0	0	0
ASV2952	k__Bacteria;p__Bacteroidota;c__Bacteroidia;o__Bacteroidales;f__Rikenellaceae;g__Alistipes	0	10	0	0	0	0	0
ASV3045	k__Bacteria;p__Bacteroidota;c__Bacteroidia;o__Bacteroidales;f__Prevotellaceae;g__Prevotellaceae_Ga6A1_group;s__	0	9	0	0	0	0	0
ASV3050	k__Bacteria;p__Pseudomonadota;c__AlphaPseudomonadota;o__Rhizobiales;f__Rhizobiaceae;g__Allorhizobium-Neorhizobium-Pararhizobium-Rhizobium	0	9	0	0	0	0	0
ASV3051	k__Bacteria;p__Bacillota;c__Clostridia;o__Oscillospirales;f__Oscillospiraceae;g__UCG-005;s__	0	9	0	0	0	0	0
ASV3052	k__Bacteria;p__Pseudomonadota;c__AlphaPseudomonadota;o__Rhizobiales;f__Rhizobiaceae;g__Aureimonas	0	9	0	0	0	0	0
ASV3053	k__Bacteria;p__Bacillota;c__Bacilli;o__Mycoplasmatales;f__Mycoplasmataceae;g__Mycoplasma;s__Mesomycoplasma_moatsii	0	9	0	0	0	0	0
ASV3054	k__Bacteria;p__Bacillota;c__Clostridia;o__Oscillospirales;f__Ruminococcaceae;g__Faecalibacterium	0	9	0	0	0	0	0
ASV3055	k__Bacteria;p__Fusobacteriota;c__Fusobacteriia;o__Fusobacteriales;f__Fusobacteriaceae;g__Fusobacterium	0	9	0	0	0	0	0
ASV3153	k__Bacteria;p__Bacillota;c__Clostridia;o__Oscillospirales;f__Oscillospiraceae;g__Oscillibacter;s__	0	8	0	0	0	0	0
ASV3154	k__Bacteria;p__Actinobacteriota;c__Thermoleophilia;o__Gaiellales;f__unidentified_Gaiellales;g__unidentified_Gaiellales;s__Gaiella_sp_EBR4-RS1	0	8	0	0	0	0	0
ASV3155	k__Bacteria;p__Bacillota;c__Clostridia;o__Lachnospirales;f__Lachnospiraceae;g__Blautia	0	8	0	0	0	0	0
ASV3156	k__Bacteria;p__Bacteroidota;c__Bacteroidia;o__Bacteroidales;f__Bacteroidaceae;g__Bacteroides;s__Bacteroides_caecicola	0	8	0	0	0	0	0
ASV3157	k__Bacteria;p__Bacteroidota;c__Bacteroidia;o__Flavobacteriales;f__Weeksellaceae;g__Chryseobacterium	0	8	0	0	0	0	0
ASV3158	k__Bacteria;p__Bacteroidota;c__Bacteroidia;o__Bacteroidales	0	8	0	0	0	0	0
ASV3159	k__Bacteria;p__Pseudomonadota;c__GammaPseudomonadota;o__Xanthomonadales;f__Lysobacteraceae;g__Stenotrophomonas	0	8	0	0	0	0	0
ASV3160	k__Bacteria;p__Pseudomonadota;c__GammaPseudomonadota;o__Burkholderiales;f__Comamonadaceae;g__Delftia	0	8	0	0	0	0	0
ASV3304	k__Bacteria;p__Chloroflexi;c__Anaerolineae;o__Anaerolineales;f__Anaerolineaceae;g__Leptolinea;s__	0	7	0	0	0	0	0
ASV3307	Unassigned	0	7	0	0	0	0	0
ASV3308	k__Bacteria;p__Bacillota;c__Clostridia;o__Lachnospirales;f__Lachnospiraceae	0	7	0	0	0	0	0
ASV3309	k__Bacteria;p__Bacteroidota;c__Bacteroidia;o__Bacteroidales;f__Bacteroidaceae;g__Bacteroides;s__Bacteroides_barnesiae	0	7	0	0	0	0	0
ASV3310	k__Bacteria;p__Bacillota;c__Clostridia;o__Lachnospirales;f__Lachnospiraceae	0	7	0	0	0	0	0
ASV3311	k__Bacteria;p__Bacillota;c__Clostridia;o__Lachnospirales;f__Lachnospiraceae;g__Sellimonas;s__Lachnoclostridium_phocaeense	0	7	0	0	0	0	0
ASV3312	k__Bacteria;p__Bacillota;c__Bacilli;o__Staphylococcales;f__Staphylococcaceae;g__Staphylococcus	0	7	0	0	0	0	0
ASV3321	k__Bacteria;p__Bacillota;c__Bacilli;o__Erysipelotrichales;f__Erysipelotrichaceae;g__Catenisphaera;s__	0	7	0	0	0	0	0
ASV3456	k__Bacteria;p__Pseudomonadota;c__AlphaPseudomonadota;o__Sphingomonadales;f__Sphingomonadaceae	0	6	0	0	0	0	0
ASV3459	k__Bacteria;p__Bacteroidota;c__Bacteroidia;o__Bacteroidales;f__Bacteroidaceae;g__Bacteroides;s__Bacteroides_dorei	0	6	0	0	0	0	0
ASV3460	k__Bacteria;p__Bacillota;c__Clostridia;o__Lachnospirales;f__Lachnospiraceae;g__Blautia	0	6	0	0	0	0	0
ASV3461	k__Bacteria;p__Pseudomonadota;c__GammaPseudomonadota;o__Burkholderiales;f__Comamonadaceae;g__Delftia	0	6	0	0	0	0	0
ASV3462	k__Bacteria;p__Pseudomonadota;c__GammaPseudomonadota;o__Enterobacterales;f__Enterobacteriaceae;g__Escherichia-Shigella	0	6	0	0	0	0	0
ASV3463	k__Bacteria;p__Bacillota;c__Bacilli;o__Staphylococcales;f__Staphylococcaceae;g__Staphylococcus	0	6	0	0	0	0	0
ASV3464	k__Bacteria;p__Pseudomonadota;c__GammaPseudomonadota;o__Enterobacterales;f__Aeromonadaceae;g__Aeromonas	0	6	0	0	0	0	0
ASV3465	k__Bacteria;p__Pseudomonadota;c__AlphaPseudomonadota;o__Rhizobiales;f__Rhizobiaceae;g__Allorhizobium-Neorhizobium-Pararhizobium-Rhizobium	0	6	0	0	0	0	0
ASV3466	k__Bacteria;p__Bacillota;c__Negativicutes;o__Veillonellales-Selenomonadales;f__Selenomonadaceae;g__Megamonas	0	6	0	0	0	0	0
ASV3468	k__Bacteria;p__Pseudomonadota;c__AlphaPseudomonadota;o__Caulobacterales;f__Caulobacteraceae;g__Caulobacter	0	6	0	0	0	0	0
ASV3480	k__Bacteria;p__Bacillota;c__Clostridia;o__Clostridiales;f__Clostridiaceae;g__Candidatus_Arthromitus;s__Candidatus_Arthromitus_sp_SFB-mouse-NL	0	6	0	0	0	0	0
ASV3481	k__Bacteria;p__Bacteroidota;c__Bacteroidia;o__Bacteroidales;f__Rikenellaceae;g__Alistipes;s__	0	6	0	0	0	0	0
ASV3482	k__Bacteria;p__Bacillota;c__Clostridia;o__Christensenellales;f__Christensenellaceae;g__Christensenellaceae_R-7_group;s__	0	6	0	0	0	0	0
ASV3494	k__Bacteria;p__Bacillota;c__Clostridia;o__Oscillospirales;f__unidentified_Oscillospirales;g__Hydrogenoanaerobacterium;s__Selenomonadales_bacterium_Marseille-P2399	0	6	0	0	0	0	0
ASV3502	k__Bacteria;p__Bacteroidota;c__Bacteroidia;o__Bacteroidales;f__Rikenellaceae;g__Alistipes	0	6	0	0	0	0	0
ASV3503	k__Bacteria;p__Bacillota;c__Clostridia;o__Lachnospirales;f__Lachnospiraceae	0	6	0	0	0	0	0
ASV3653	k__Bacteria;p__Pseudomonadota;c__AlphaPseudomonadota;o__Rhizobiales;f__unidentified_Rhizobiales;g__Phreatobacter	0	5	0	0	0	0	0
ASV3654	k__Bacteria;p__Verrucomicrobiota;c__Verrucomicrobiae;o__Verrucomicrobiales;f__Rubritaleaceae;g__Rubritalea;s__Rubritalea_sp_YM29-130	0	5	0	0	0	0	0
ASV3655	k__Bacteria;p__Patescibacteria;c__Saccharimonadia;o__Saccharimonadales;f__Saccharimonadaceae;g__TM7a;s__	0	5	0	0	0	0	0
ASV3656	k__Bacteria;p__Pseudomonadota;c__GammaPseudomonadota;o__Enterobacterales;f__Enterobacteriaceae	0	5	0	0	0	0	0
ASV3657	k__Bacteria;p__Bacteroidota;c__Bacteroidia;o__Bacteroidales	0	5	0	0	0	0	0
ASV3658	k__Bacteria;p__Bacteroidota;c__Bacteroidia;o__Bacteroidales	0	5	0	0	0	0	0
ASV3659	k__Bacteria;p__Bacillota;c__Bacilli;o__Bacillales;f__Bacillaceae;g__Bacillus	0	5	0	0	0	0	0
ASV3660	k__Bacteria;p__Actinobacteriota;c__Actinomycetota;o__Bifidobacteriales;f__Bifidobacteriaceae;g__Bifidobacterium;s__Bifidobacterium_longum	0	5	0	0	0	0	0
ASV3661	k__Bacteria;p__Pseudomonadota;c__GammaPseudomonadota;o__Pseudomonadales;f__Cellvibrionaceae;g__Cellvibrio	0	5	0	0	0	0	0
ASV3662	k__Bacteria;p__Verrucomicrobiota;c__Lentisphaeria;o__Victivallales;f__vadinBE97	0	5	0	0	0	0	0
ASV3663	k__Bacteria;p__Pseudomonadota;c__AlphaPseudomonadota;o__Caulobacterales;f__Caulobacteraceae;g__Brevundimonas	0	5	0	0	0	0	0
ASV3676	k__Bacteria;p__Pseudomonadota;c__AlphaPseudomonadota;o__Sphingomonadales;f__Sphingomonadaceae;g__Sphingomonas	0	5	0	0	0	0	0
ASV3677	k__Bacteria;p__Actinobacteriota;c__Actinomycetota;o__Bifidobacteriales;f__Bifidobacteriaceae;g__Bifidobacterium	0	5	0	0	0	0	0
ASV3678	k__Bacteria;p__Pseudomonadota;c__AlphaPseudomonadota;o__Sphingomonadales;f__Sphingomonadaceae;g__Sphingobium	0	5	0	0	0	0	0
ASV3679	k__Bacteria;p__Bacillota;c__Clostridia;o__Lachnospirales;f__Lachnospiraceae;g__Agathobacter;s__	0	5	0	0	0	0	0
ASV3694	k__Bacteria;p__Bacillota;c__Negativicutes;o__Veillonellales-Selenomonadales;f__Veillonellaceae;g__Megasphaera;s__Megasphaera_elsdenii	0	5	0	0	0	0	0
ASV3695	k__Bacteria;p__Bacillota;c__Negativicutes;o__Acidaminococcales;f__Acidaminococcaceae;g__Phascolarctobacterium;s__	0	5	0	0	0	0	0
ASV3696	k__Bacteria;p__Acidobacteriota;c__Blastocatellia;o__Pyrinomonadales;f__Pyrinomonadaceae;g__RB41;s__	0	5	0	0	0	0	0
ASV3697	k__Bacteria;p__Bacillota;c__Bacilli;o__Bacillales;f__Planococcaceae;g__Rummeliibacillus	0	5	0	0	0	0	0
ASV3698	k__Bacteria;p__Actinobacteriota;c__Actinomycetota;o__Corynebacteriales;f__Nocardiaceae;g__Rhodococcus	0	5	0	0	0	0	0
ASV3699	k__Bacteria;p__Pseudomonadota;c__GammaPseudomonadota;o__Burkholderiales;f__Nitrosomonadaceae;g__DSSD61;s__	0	5	0	0	0	0	0
ASV3700	k__Bacteria;p__Bacteroidota;c__Bacteroidia;o__Bacteroidales	0	5	0	0	0	0	0
ASV3857	k__Bacteria;p__Bacillota;c__Clostridia;o__Oscillospirales;f__Ruminococcaceae;g__Subdoligranulum;s__	0	4	0	0	0	0	0
ASV3858	k__Bacteria;p__Actinobacteriota;c__Coriobacteriia;o__Coriobacteriales;f__Atopobiaceae;g__Atopobium;s__Fannyhessea_vaginae	0	4	0	0	0	0	0
ASV3859	k__Bacteria	0	4	0	0	0	0	0
ASV3860	k__Bacteria;p__Bacillota;c__Bacilli;o__Erysipelotrichales	0	4	0	0	0	0	0
ASV3861	k__Bacteria;p__Actinobacteriota;c__Actinomycetota;o__Micrococcales;f__Promicromonosporaceae;g__Cellulosimicrobium	0	4	0	0	0	0	0
ASV3862	k__Bacteria;p__Pseudomonadota;c__GammaPseudomonadota;o__Burkholderiales;f__Comamonadaceae;g__Delftia	0	4	0	0	0	0	0
ASV3863	k__Bacteria;p__Actinobacteriota;c__Actinomycetota;o__Micrococcales;f__Micrococcaceae;g__Rothia	0	4	0	0	0	0	0
ASV3864	k__Bacteria;p__Pseudomonadota;c__GammaPseudomonadota;o__Xanthomonadales;f__Lysobacteraceae;g__Stenotrophomonas	0	4	0	0	0	0	0
ASV3865	k__Bacteria;p__Actinobacteriota;c__Actinomycetota;o__Corynebacteriales;f__Nocardiaceae;g__Rhodococcus	0	4	0	0	0	0	0
ASV3866	k__Bacteria;p__Bacillota;c__Clostridia;o__Oscillospirales;f__Oscillospiraceae;g__Oscillibacter;s__	0	4	0	0	0	0	0
ASV3867	k__Bacteria;p__Bacillota;c__Clostridia;o__Oscillospirales;f__Ruminococcaceae	0	4	0	0	0	0	0
ASV3868	k__Bacteria;p__Pseudomonadota;c__AlphaPseudomonadota;o__Acetobacterales;f__Acetobacteraceae	0	4	0	0	0	0	0
ASV3869	k__Bacteria;p__Pseudomonadota;c__AlphaPseudomonadota;o__Micavibrionales	0	4	0	0	0	0	0
ASV3870	k__Bacteria;p__Pseudomonadota;c__AlphaPseudomonadota;o__Sphingomonadales;f__Sphingomonadaceae	0	4	0	0	0	0	0
ASV3881	k__Bacteria;p__Bacillota;c__Clostridia;o__Oscillospirales;f__Oscillospiraceae;g__UCG-005;s__	0	4	0	0	0	0	0
ASV3882	k__Bacteria;p__Acidobacteriota;c__Acidobacteriae;o__Bryobacterales;f__Bryobacteraceae;g__Bryobacter;s__	0	4	0	0	0	0	0
ASV4078	k__Bacteria;p__Bacteroidota;c__Bacteroidia;o__Bacteroidales;f__Tannerellaceae;g__Parabacteroides	0	3	0	0	0	0	0
ASV4079	k__Bacteria;p__Bdellovibrionota;c__Bdellovibrionia;o__Bdellovibrionales;f__Bdellovibrionaceae;g__Bdellovibrio;s__Bdellovibrio_sp_MPA	0	3	0	0	0	0	0
ASV4080	k__Bacteria;p__Bdellovibrionota;c__Bdellovibrionia;o__Bacteriovoracales;f__Bacteriovoracaceae;g__Peredibacter	0	3	0	0	0	0	0
ASV4081	k__Bacteria;p__Patescibacteria;c__Saccharimonadia;o__Saccharimonadales;f__unidentified_Saccharimonadales;g__unidentified_Saccharimonadales;s__Candidatus_Saccharibacteria_bacterium_UB2523	0	3	0	0	0	0	0
ASV4082	k__Bacteria;p__Bacteroidota;c__Bacteroidia;o__Cytophagales;f__Spirosomaceae;g__Dyadobacter	0	3	0	0	0	0	0
ASV4083	k__Bacteria;p__Pseudomonadota;c__AlphaPseudomonadota;o__Micavibrionales;f__;g__;s__	0	3	0	0	0	0	0
ASV4084	k__Bacteria;p__Pseudomonadota;c__GammaPseudomonadota;o__Pseudomonadales;f__Moraxellaceae;g__Psychrobacter	0	3	0	0	0	0	0
ASV4085	k__Bacteria;p__Pseudomonadota;c__GammaPseudomonadota;o__Burkholderiales;f__Burkholderiaceae;g__Cupriavidus	0	3	0	0	0	0	0
ASV4086	k__Bacteria;p__Pseudomonadota;c__AlphaPseudomonadota;o__Rhizobiales;f__Beijerinckiaceae	0	3	0	0	0	0	0
ASV4087	k__Bacteria;p__Pseudomonadota;c__GammaPseudomonadota;o__Burkholderiales;f__Oxalobacteraceae;g__Massilia	0	3	0	0	0	0	0
ASV4088	k__Bacteria;p__Pseudomonadota;c__GammaPseudomonadota;o__Burkholderiales;f__Comamonadaceae;g__Delftia	0	3	0	0	0	0	0
ASV4089	k__Bacteria;p__Pseudomonadota;c__AlphaPseudomonadota;o__Acetobacterales;f__Acetobacteraceae;g__Muricoccus;s__Roseomonas_sp_CPCC_100079	0	3	0	0	0	0	0
ASV4106	k__Bacteria;p__Bacillota;c__Clostridia;o__Clostridiales;f__Caloramatoraceae;g__Fonticella;s__	0	3	0	0	0	0	0
ASV4107	k__Bacteria;p__Bacillota;c__Bacilli;o__RF39;f__;g__;s__	0	3	0	0	0	0	0
ASV4109	k__Bacteria	0	3	0	0	0	0	0
ASV4127	k__Bacteria	0	3	0	0	0	0	0
ASV4128	k__Bacteria;p__Actinobacteriota;c__Actinomycetota;o__Micrococcales;f__Micrococcaceae;g__Kocuria	0	3	0	0	0	0	0
ASV4129	k__Bacteria;p__Bacillota;c__Clostridia;o__Oscillospirales;f__Oscillospiraceae;g__Flavonifractor;s__	0	3	0	0	0	0	0
ASV4130	k__Bacteria;p__Bacillota;c__Clostridia;o__Clostridia_vadinBB60_group;f__;g__;s__	0	3	0	0	0	0	0
ASV4131	k__Bacteria;p__Bacteroidota;c__Bacteroidia;o__Bacteroidales;f__Tannerellaceae	0	3	0	0	0	0	0
ASV4132	k__Bacteria;p__Myxococcota;c__Polyangia;o__Haliangiales;f__Haliangiaceae;g__Haliangium;s__	0	3	0	0	0	0	0
ASV4133	k__Bacteria;p__Bacillota;c__Clostridia;o__Lachnospirales;f__Lachnospiraceae	0	3	0	0	0	0	0
ASV4134	k__Bacteria;p__Actinobacteriota;c__Actinomycetota;o__Propionibacteriales;f__Propionibacteriaceae;g__Cutibacterium	0	3	0	0	0	0	0
ASV4135	k__Bacteria;p__Actinobacteriota;c__Actinomycetota;o__Micrococcales;f__Micrococcaceae;g__Rothia;s__Rothia_amarae	0	3	0	0	0	0	0
ASV4136	k__Bacteria	0	3	0	0	0	0	0
ASV4316	k__Bacteria;p__Pseudomonadota;c__GammaPseudomonadota;o__Steroidobacterales;f__Steroidobacteraceae;g__Steroidobacter;s__	0	2	0	0	0	0	0
ASV4318	k__Bacteria;p__Bacteroidota;c__Bacteroidia;o__Bacteroidales;f__Prevotellaceae	0	2	0	0	0	0	0
ASV4319	k__Bacteria;p__Bacillota;c__Clostridia;o__Lachnospirales;f__Lachnospiraceae;g__Lachnospira	0	2	0	0	0	0	0
ASV4320	k__Bacteria;p__Pseudomonadota;c__AlphaPseudomonadota;o__Caulobacterales;f__Caulobacteraceae;g__Phenylobacterium	0	2	0	0	0	0	0
ASV4321	k__Bacteria;p__Pseudomonadota;c__GammaPseudomonadota;o__Burkholderiales;f__Comamonadaceae;g__Delftia	0	2	0	0	0	0	0
ASV4322	k__Bacteria;p__Bacillota;c__Bacilli;o__Lactobacillales;f__Lactobacillaceae;g__Ligilactobacillus	0	2	0	0	0	0	0
ASV4323	k__Bacteria	0	2	0	0	0	0	0
ASV4324	k__Bacteria;p__WPS-2;c__unidentified_WPS-2;o__unidentified_WPS-2;f__unidentified_WPS-2;g__unidentified_WPS-2;s__Burkholderiales_bacterium_Beta_02	0	2	0	0	0	0	0
ASV4325	k__Bacteria;p__Cyanobacteria;c__Cyanobacteriia;o__Synechococcales;f__Cyanobiaceae;g__Synechococcus_CC9902	0	2	0	0	0	0	0
ASV4326	k__Bacteria;p__Bacillota;c__Clostridia;o__Oscillospirales;f__Ruminococcaceae;g__Faecalibacterium	0	2	0	0	0	0	0
ASV4327	k__Bacteria;p__Bacteroidota;c__Bacteroidia;o__Sphingobacteriales;f__Sphingobacteriaceae;g__Pedobacter	0	2	0	0	0	0	0
ASV4328	k__Bacteria;p__Bacillota;c__Clostridia;o__Clostridiales;f__Clostridiaceae;g__Clostridium_sensu_stricto_12;s__Clostridium_ljungdahlii	0	2	0	0	0	0	0
ASV4329	k__Bacteria;p__Bacillota;c__Clostridia;o__Lachnospirales;f__Lachnospiraceae;g__[Eubacterium]_xylanophilum_group;s__	0	2	0	0	0	0	0
ASV4330	k__Bacteria;p__Bacillota;c__Bacilli;o__Bacillales;f__Bacillaceae;g__Anoxybacillus	0	2	0	0	0	0	0
ASV4331	k__Bacteria;p__Pseudomonadota;c__GammaPseudomonadota;o__Xanthomonadales;f__Lysobacteraceae;g__Pseudoxanthomonas;s__Pseudoxanthomonas_jiangsuensis	0	2	0	0	0	0	0
ASV4332	k__Bacteria;p__Pseudomonadota;c__GammaPseudomonadota;o__Burkholderiales;f__Comamonadaceae;g__Delftia	0	2	0	0	0	0	0
ASV4344	k__Bacteria;p__Bacillota;c__Clostridia;o__Oscillospirales;f__Hungateiclostridiaceae	0	2	0	0	0	0	0
ASV4345	k__Bacteria;p__Bacillota;c__Limnochordia;o__;f__;g__;s__	0	2	0	0	0	0	0

## Sheet: Group 3 unique ASVs
Table S4. List of amplicon sequence variants (ASVs) indicates shared and unique ASVs among tai-pla samples. (k;Kingdom, p;Phylum, c;Class, o;Order, f;Family, g;Genus, s;Species)
Group 1=Trichopodus sp., Group 2=Rastrelliger sp., Group 3=Mugil sp., Group 4=Oreochromis sp., Group 5=Euthynnus sp., Group 6=Channa sp., Group 7=Priacanthus sp.
#ASV ID	Taxonomy	Group1	Group2	Group3	Group4	Group5	Group6	Group7
ASV15	k__Bacteria;p__Pseudomonadota;c__GammaPseudomonadota;o__Pseudomonadales;f__Halomonadaceae;g__Chromohalobacter	0	0	40333	0	0	0	0
ASV26	k__Bacteria;p__Pseudomonadota;c__GammaPseudomonadota;o__Pseudomonadales;f__Halomonadaceae;g__Chromohalobacter	0	0	13024	0	0	0	0
ASV119	k__Bacteria;p__Bacillota;c__Bacilli;o__Bacillales;f__Bacillaceae;g__Lentibacillus	0	0	1180	0	0	0	0
ASV123	k__Bacteria;p__Bacillota;c__Bacilli;o__Bacillales;f__Bacillaceae;g__Virgibacillus;s__Lentibacillus_juripiscarius	0	0	1116	0	0	0	0
ASV165	k__Bacteria;p__Bacillota;c__Bacilli;o__Bacillales;f__Bacillaceae;g__Lentibacillus	0	0	757	0	0	0	0
ASV196	k__Bacteria;p__Bacillota;c__Bacilli;o__Bacillales;f__Bacillaceae;g__Virgibacillus;s__Lentibacillus_sp	0	0	570	0	0	0	0
ASV207	k__Bacteria;p__Bacillota;c__Bacilli;o__Bacillales;f__Bacillaceae;g__Virgibacillus	0	0	510	0	0	0	0
ASV210	k__Bacteria;p__Bacillota;c__Bacilli;o__Bacillales;f__Bacillaceae;g__Lentibacillus	0	0	506	0	0	0	0
ASV219	k__Bacteria;p__Bacillota;c__Bacilli;o__Bacillales;f__Bacillaceae;g__Lentibacillus;s__Lentibacillus_halophilus	0	0	481	0	0	0	0
ASV240	k__Bacteria;p__Halanaerobiaeota;c__Halanaerobiia;o__Halanaerobiales;f__Halanaerobiaceae;g__Halanaerobium	0	0	433	0	0	0	0
ASV274	k__Bacteria;p__Bacillota;c__Bacilli;o__Bacillales;f__Bacillaceae;g__Virgibacillus;s__Bacillaceae_bacterium_AS5-7	0	0	371	0	0	0	0
ASV407	k__Bacteria;p__Halanaerobiaeota;c__Halanaerobiia;o__Halanaerobiales;f__Halanaerobiaceae;g__Halanaerobium	0	0	229	0	0	0	0
ASV428	k__Bacteria;p__Pseudomonadota;c__GammaPseudomonadota;o__Pseudomonadales;f__Halomonadaceae;g__Chromohalobacter	0	0	216	0	0	0	0
ASV447	k__Bacteria;p__Bacillota;c__Bacilli;o__Bacillales;f__Bacillaceae;g__Lentibacillus	0	0	203	0	0	0	0
ASV449	k__Bacteria;p__Bacillota;c__Bacilli;o__Lactobacillales;f__Enterococcaceae;g__Tetragenococcus	0	0	202	0	0	0	0
ASV451	k__Bacteria;p__Halanaerobiaeota;c__Halanaerobiia;o__Halanaerobiales;f__Halanaerobiaceae;g__Halanaerobium	0	0	201	0	0	0	0
ASV489	k__Bacteria;p__Bacillota;c__Bacilli;o__Bacillales;f__Bacillaceae;g__Lentibacillus;s__Lentibacillus_halophilus	0	0	179	0	0	0	0
ASV499	k__Bacteria;p__Pseudomonadota;c__GammaPseudomonadota;o__Burkholderiales;f__unidentified_Burkholderiales;g__2013Ark19i	0	0	176	0	0	0	0
ASV545	k__Bacteria;p__Bacillota;c__Bacilli;o__Bacillales;f__Bacillaceae;g__Lentibacillus;s__Lentibacillus_kimchii	0	0	156	0	0	0	0
ASV547	k__Bacteria;p__Halanaerobiaeota;c__Halanaerobiia;o__Halanaerobiales;f__Halanaerobiaceae;g__Halanaerobium	0	0	155	0	0	0	0
ASV562	k__Bacteria;p__Halanaerobiaeota;c__Halanaerobiia;o__Halanaerobiales;f__Halanaerobiaceae;g__Halanaerobium	0	0	150	0	0	0	0
ASV598	k__Bacteria;p__Bacillota;c__Bacilli;o__Bacillales;f__Bacillaceae;g__Virgibacillus;s__Bacillaceae_bacterium_AS5-7	0	0	137	0	0	0	0
ASV614	k__Bacteria;p__Bacillota;c__Bacilli;o__Bacillales;f__Bacillaceae;g__Lentibacillus	0	0	133	0	0	0	0
ASV639	k__Bacteria;p__Halanaerobiaeota;c__Halanaerobiia;o__Halanaerobiales;f__Halanaerobiaceae;g__Halanaerobium	0	0	127	0	0	0	0
ASV690	k__Bacteria;p__Halanaerobiaeota;c__Halanaerobiia;o__Halanaerobiales;f__Halanaerobiaceae;g__Halanaerobium	0	0	116	0	0	0	0
ASV717	k__Bacteria;p__Halanaerobiaeota;c__Halanaerobiia;o__Halanaerobiales;f__Halanaerobiaceae;g__Halanaerobium	0	0	109	0	0	0	0
ASV819	k__Bacteria;p__Bacillota;c__Bacilli;o__Bacillales;f__Bacillaceae;g__Virgibacillus;s__Lentibacillus_juripiscarius	0	0	93	0	0	0	0
ASV834	k__Bacteria;p__Bacillota;c__Bacilli;o__Bacillales;f__Bacillaceae;g__Lentibacillus;s__Lentibacillus_halophilus	0	0	89	0	0	0	0
ASV840	k__Bacteria;p__Halanaerobiaeota;c__Halanaerobiia;o__Halanaerobiales;f__Halanaerobiaceae;g__Halanaerobium	0	0	88	0	0	0	0
ASV863	k__Bacteria;p__Bacillota;c__Bacilli;o__Bacillales;f__Bacillaceae;g__Virgibacillus;s__Bacillaceae_bacterium_AS5-7	0	0	85	0	0	0	0
ASV875	k__Bacteria;p__Bacillota;c__Bacilli;o__Bacillales;f__Bacillaceae;g__Lentibacillus;s__Lentibacillus_halophilus	0	0	84	0	0	0	0
ASV934	k__Bacteria;p__Pseudomonadota;c__GammaPseudomonadota;o__Enterobacterales;f__Aeromonadaceae;g__Aeromonas	0	0	75	0	0	0	0
ASV935	k__Bacteria;p__Bacillota;c__Bacilli;o__Bacillales;f__Bacillaceae;g__Virgibacillus;s__Lentibacillus_juripiscarius	0	0	75	0	0	0	0
ASV946	k__Bacteria;p__Thermodesulfobacter;c__;o__;f__;g__;s__	0	0	74	0	0	0	0
ASV947	k__Bacteria;p__Bacillota;c__Bacilli;o__Bacillales;f__Bacillaceae;g__Virgibacillus	0	0	74	0	0	0	0
ASV996	k__Bacteria;p__Bacillota;c__Bacilli;o__Bacillales;f__Bacillaceae;g__Virgibacillus;s__Lentibacillus_sp	0	0	70	0	0	0	0
ASV1024	k__Bacteria;p__Pseudomonadota;c__AlphaPseudomonadota;o__Rhizobiales;f__Stappiaceae;g__Labrenzia	0	0	68	0	0	0	0
ASV1050	k__Bacteria;p__Bacillota;c__Bacilli;o__Bacillales;f__Bacillaceae;g__Lentibacillus	0	0	66	0	0	0	0
ASV1056	k__Bacteria;p__Pseudomonadota;c__GammaPseudomonadota;o__Enterobacterales;f__Vibrionaceae;g__Vibrio	0	0	65	0	0	0	0
ASV1057	k__Bacteria;p__Pseudomonadota;c__AlphaPseudomonadota;o__Sphingomonadales;f__Sphingomonadaceae;g__Erythrobacter	0	0	65	0	0	0	0
ASV1076	k__Bacteria;p__Actinobacteriota;c__Acidimicrobiia;o__Actinomarinales;f__;g__;s__	0	0	63	0	0	0	0
ASV1094	k__Bacteria;p__Bacillota;c__Bacilli;o__Bacillales;f__Bacillaceae;g__Virgibacillus;s__Lentibacillus_juripiscarius	0	0	62	0	0	0	0
ASV1124	k__Bacteria;p__Pseudomonadota;c__GammaPseudomonadota;o__Burkholderiales;f__Comamonadaceae;g__Comamonas	0	0	60	0	0	0	0
ASV1153	k__Bacteria;p__Pseudomonadota;c__GammaPseudomonadota;o__Pseudomonadales;f__Halomonadaceae;g__Chromohalobacter	0	0	58	0	0	0	0
ASV1209	k__Bacteria;p__Pseudomonadota;c__AlphaPseudomonadota;o__Rhodobacterales;f__Rhodobacteraceae	0	0	54	0	0	0	0
ASV1287	k__Bacteria;p__Pseudomonadota;c__AlphaPseudomonadota;o__Rhizobiales;f__Rhizobiaceae	0	0	50	0	0	0	0
ASV1290	k__Bacteria;p__Cyanobacteria;c__Cyanobacteriia;o__Chloroplast;f__unidentified_Chloroplast;g__unidentified_Chloroplast	0	0	50	0	0	0	0
ASV1344	k__Bacteria;p__Pseudomonadota;c__AlphaPseudomonadota;o__Rhodobacterales;f__Rhodobacteraceae;g__Paracoccus	0	0	47	0	0	0	0
ASV1345	k__Bacteria;p__Pseudomonadota;c__AlphaPseudomonadota;o__Rhodobacterales;f__Rhodobacteraceae;g__Paracoccus	0	0	47	0	0	0	0
ASV1346	k__Bacteria;p__Pseudomonadota;c__GammaPseudomonadota;o__Burkholderiales;f__Oxalobacteraceae;g__Massilia	0	0	47	0	0	0	0
ASV1347	k__Bacteria;p__Pseudomonadota;c__GammaPseudomonadota;o__Pseudomonadales;f__Halomonadaceae;g__Halomonas	0	0	47	0	0	0	0
ASV1387	k__Bacteria;p__Pseudomonadota;c__AlphaPseudomonadota;o__Acetobacterales;f__Acetobacteraceae;g__Roseomonas	0	0	45	0	0	0	0
ASV1406	k__Bacteria;p__Actinobacteriota;c__Thermoleophilia;o__Gaiellales;f__;g__;s__	0	0	44	0	0	0	0
ASV1419	k__Bacteria;p__Bacillota;c__Bacilli;o__Lactobacillales;f__Enterococcaceae;g__Tetragenococcus	0	0	43	0	0	0	0
ASV1488	k__Bacteria;p__Pseudomonadota;c__AlphaPseudomonadota;o__Sphingomonadales;f__Sphingomonadaceae;g__Sphingomonas	0	0	40	0	0	0	0
ASV1489	k__Bacteria;p__Bacillota;c__Bacilli;o__Lactobacillales;f__Enterococcaceae;g__Tetragenococcus	0	0	40	0	0	0	0
ASV1490	k__Bacteria;p__Pseudomonadota;c__GammaPseudomonadota;o__Enterobacterales;f__Aeromonadaceae;g__Oceanimonas	0	0	40	0	0	0	0
ASV1520	k__Bacteria;p__Cyanobacteria;c__Cyanobacteriia;o__Chloroplast;f__unidentified_Chloroplast;g__unidentified_Chloroplast	0	0	39	0	0	0	0
ASV1521	k__Bacteria;p__Bacillota;c__Bacilli;o__Bacillales;f__Bacillaceae;g__Virgibacillus;s__Lentibacillus_juripiscarius	0	0	39	0	0	0	0
ASV1576	k__Bacteria;p__Fusobacteriota;c__Fusobacteriia;o__Fusobacteriales;f__Fusobacteriaceae;g__Fusobacterium;s__Fusobacteriaceae_bacterium_F3	0	0	37	0	0	0	0
ASV1594	k__Bacteria;p__Actinobacteriota;c__Thermoleophilia;o__Solirubrobacterales;f__67-14;g__unidentified_67-14;s__bacterium_YC-ZSS-LKJ159	0	0	36	0	0	0	0
ASV1628	k__Bacteria;p__Pseudomonadota;c__AlphaPseudomonadota;o__Rhizobiales;f__Methyloligellaceae;g__Methyloceanibacter;s__	0	0	35	0	0	0	0
ASV1654	k__Bacteria;p__Fusobacteriota;c__Fusobacteriia;o__Fusobacteriales;f__Fusobacteriaceae;g__Cetobacterium;s__Cetobacterium_ceti	0	0	34	0	0	0	0
ASV1694	k__Bacteria;p__Bacillota;c__Bacilli;o__Bacillales;f__Bacillaceae;g__Lentibacillus	0	0	33	0	0	0	0
ASV1845	k__Bacteria;p__Pseudomonadota;c__GammaPseudomonadota;o__Burkholderiales;f__Comamonadaceae;g__Comamonas	0	0	29	0	0	0	0
ASV1855	k__Bacteria;p__Actinobacteriota;c__Actinomycetota;o__Corynebacteriales;f__Dietziaceae;g__Dietzia	0	0	29	0	0	0	0
ASV1856	k__Bacteria;p__Pseudomonadota;c__GammaPseudomonadota;o__Enterobacterales;f__Vibrionaceae;g__Photobacterium;s__Photobacterium_leiognathi	0	0	29	0	0	0	0
ASV1857	k__Bacteria;p__Pseudomonadota;c__GammaPseudomonadota;o__Pseudomonadales;f__Halomonadaceae;g__Chromohalobacter	0	0	29	0	0	0	0
ASV1903	k__Bacteria;p__Bacillota;c__Bacilli;o__Bacillales;f__Bacillaceae;g__Lentibacillus	0	0	28	0	0	0	0
ASV1971	k__Bacteria;p__Pseudomonadota;c__GammaPseudomonadota;o__Pseudomonadales;f__Halieaceae;g__OM60(NOR5)_clade;s__	0	0	26	0	0	0	0
ASV1975	k__Bacteria;p__Actinobacteriota;c__Actinomycetota;o__Corynebacteriales;f__Dietziaceae;g__Dietzia	0	0	26	0	0	0	0
ASV1976	k__Bacteria;p__Cyanobacteria;c__Cyanobacteriia;o__Chloroplast;f__unidentified_Chloroplast;g__unidentified_Chloroplast	0	0	26	0	0	0	0
ASV2062	k__Bacteria;p__Pseudomonadota;c__AlphaPseudomonadota;o__Rhodobacterales;f__Rhodobacteraceae;g__Ruegeria	0	0	24	0	0	0	0
ASV2063	k__Bacteria;p__Fusobacteriota;c__Fusobacteriia;o__Fusobacteriales;f__Fusobacteriaceae;g__Fusobacterium;s__Fusobacteriaceae_bacterium_F3	0	0	24	0	0	0	0
ASV2106	k__Bacteria;p__Pseudomonadota;c__GammaPseudomonadota;o__Pseudomonadales;f__Pseudomonadaceae;g__Pseudomonas	0	0	23	0	0	0	0
ASV2112	k__Bacteria;p__Pseudomonadota;c__GammaPseudomonadota;o__Enterobacterales;f__Morganellaceae;g__Morganella	0	0	23	0	0	0	0
ASV2113	k__Bacteria;p__Pseudomonadota;c__GammaPseudomonadota;o__Enterobacterales;f__Aeromonadaceae;g__Oceanimonas	0	0	23	0	0	0	0
ASV2114	k__Bacteria;p__Bacillota;c__unidentified_Bacillota;o__Oscillospirales;f__Ruminococcaceae;g__;s__	0	0	23	0	0	0	0
ASV2149	k__Bacteria;p__Pseudomonadota;c__GammaPseudomonadota;o__Enterobacterales;f__Aeromonadaceae;g__Aeromonas	0	0	22	0	0	0	0
ASV2157	k__Bacteria;p__Pseudomonadota;c__AlphaPseudomonadota;o__Rhodobacterales;f__Rhodobacteraceae;g__Cognatishimia	0	0	22	0	0	0	0
ASV2159	k__Bacteria;p__Halanaerobiaeota;c__Halanaerobiia;o__Halanaerobiales;f__Halanaerobiaceae;g__Halanaerobium	0	0	22	0	0	0	0
ASV2203	k__Bacteria;p__Acidobacteriota;c__Thermoanaerobaculia;o__Thermoanaerobaculales;f__Thermoanaerobaculaceae;g__Subgroup_10;s__	0	0	21	0	0	0	0
ASV2281	k__Bacteria;p__Pseudomonadota;c__AlphaPseudomonadota;o__Rhodobacterales;f__Rhodobacteraceae;g__Tranquillimonas;s__Tranquillimonas_alkanivorans	0	0	19	0	0	0	0
ASV2292	k__Bacteria;p__Pseudomonadota;c__GammaPseudomonadota;o__Enterobacterales;f__Vibrionaceae;g__Vibrio	0	0	19	0	0	0	0
ASV2293	k__Bacteria;p__Pseudomonadota;c__GammaPseudomonadota;o__Enterobacterales;f__Vibrionaceae;g__Vibrio	0	0	19	0	0	0	0
ASV2294	k__Bacteria;p__Pseudomonadota;c__GammaPseudomonadota;o__Pseudomonadales;f__Halomonadaceae;g__Salinicola	0	0	19	0	0	0	0
ASV2295	k__Bacteria;p__Bacillota;c__Bacilli;o__Bacillales;f__Bacillaceae;g__Lentibacillus	0	0	19	0	0	0	0
ASV2296	k__Bacteria;p__Pseudomonadota;c__GammaPseudomonadota;o__Enterobacterales;f__Vibrionaceae;g__Vibrio	0	0	19	0	0	0	0
ASV2349	k__Bacteria;p__Pseudomonadota;c__AlphaPseudomonadota;o__Acetobacterales;f__Acetobacteraceae	0	0	18	0	0	0	0
ASV2353	k__Bacteria;p__Pseudomonadota;c__GammaPseudomonadota;o__Enterobacterales;f__Enterobacteriaceae	0	0	18	0	0	0	0
ASV2354	k__Bacteria;p__Bacteroidota;c__Bacteroidia;o__Cytophagales;f__Cyclobacteriaceae	0	0	18	0	0	0	0
ASV2355	k__Bacteria;p__Pseudomonadota;c__GammaPseudomonadota;o__Enterobacterales;f__Shewanellaceae;g__Shewanella	0	0	18	0	0	0	0
ASV2426	k__Bacteria;p__Pseudomonadota;c__GammaPseudomonadota;o__Enterobacterales;f__Vibrionaceae;g__Vibrio	0	0	17	0	0	0	0
ASV2427	k__Bacteria;p__Acidobacteriota;c__Subgroup_21;o__;f__;g__;s__	0	0	17	0	0	0	0
ASV2428	k__Bacteria;p__Pseudomonadota;c__GammaPseudomonadota;o__Pseudomonadales;f__Moraxellaceae;g__Acinetobacter	0	0	17	0	0	0	0
ASV2429	k__Bacteria;p__Fusobacteriota;c__Fusobacteriia;o__Fusobacteriales;f__Fusobacteriaceae;g__Fusobacterium;s__Fusobacteriaceae_bacterium_F3	0	0	17	0	0	0	0
ASV2430	k__Bacteria;p__Actinobacteriota;c__Rubrobacteria;o__Rubrobacterales;f__Rubrobacteriaceae;g__Rubrobacter	0	0	17	0	0	0	0
ASV2431	k__Bacteria;p__Pseudomonadota;c__GammaPseudomonadota;o__Enterobacterales;f__Vibrionaceae;g__Vibrio	0	0	17	0	0	0	0
ASV2432	k__Bacteria;p__Pseudomonadota;c__AlphaPseudomonadota;o__Rhodospirillales;f__Rhodospirillaceae;g__Caenispirillum;s__	0	0	17	0	0	0	0
ASV2490	k__Bacteria;p__Pseudomonadota;c__GammaPseudomonadota;o__Pseudomonadales;f__Halomonadaceae;g__Kushneria;s__Kushneria_sinocarnis	0	0	16	0	0	0	0
ASV2491	k__Bacteria;p__Pseudomonadota;c__GammaPseudomonadota;o__Pseudomonadales;f__Halomonadaceae;g__Halomonas	0	0	16	0	0	0	0
ASV2492	k__Bacteria;p__Pseudomonadota;c__AlphaPseudomonadota;o__Rhizobiales;f__Beijerinckiaceae	0	0	16	0	0	0	0
ASV2493	k__Bacteria;p__Bacillota;c__unidentified_Bacillota;o__Oscillospirales;f__Ruminococcaceae;g__;s__	0	0	16	0	0	0	0
ASV2547	k__Bacteria;p__Pseudomonadota;c__GammaPseudomonadota;o__Enterobacterales;f__Aeromonadaceae;g__Aeromonas	0	0	15	0	0	0	0
ASV2548	k__Bacteria;p__Actinobacteriota;c__Thermoleophilia;o__Gaiellales;f__;g__;s__	0	0	15	0	0	0	0
ASV2606	k__Bacteria;p__Bacteroidota;c__Bacteroidia;o__Cytophagales;f__Hymenobacteraceae;g__Pontibacter;s__Pontibacter_actiniarum	0	0	14	0	0	0	0
ASV2607	k__Bacteria;p__Pseudomonadota;c__AlphaPseudomonadota;o__Rhodobacterales;f__Rhodobacteraceae;g__Limibaculum;s__	0	0	14	0	0	0	0
ASV2608	k__Bacteria;p__Pseudomonadota;c__AlphaPseudomonadota;o__Rhodobacterales;f__Rhodobacteraceae;g__Paracoccus	0	0	14	0	0	0	0
ASV2666	k__Bacteria;p__Pseudomonadota;c__GammaPseudomonadota;o__Xanthomonadales;f__Lysobacteraceae;g__Thermomonas	0	0	13	0	0	0	0
ASV2669	k__Bacteria;p__Pseudomonadota;c__GammaPseudomonadota;o__Enterobacterales;f__Vibrionaceae;g__Vibrio	0	0	13	0	0	0	0
ASV2670	k__Bacteria;p__Thermodesulfobacter;c__Desulfuromonadia;o__Bradymonadales;f__;g__;s__	0	0	13	0	0	0	0
ASV2671	k__Bacteria;p__Pseudomonadota;c__GammaPseudomonadota;o__Enterobacterales;f__Aeromonadaceae;g__Oceanimonas	0	0	13	0	0	0	0
ASV2674	k__Bacteria;p__Pseudomonadota;c__GammaPseudomonadota;o__Enterobacterales;f__Vibrionaceae;g__Vibrio	0	0	13	0	0	0	0
ASV2675	k__Bacteria;p__Bacillota;c__Bacilli;o__Bacillales;f__Bacillaceae;g__Bacillus	0	0	13	0	0	0	0
ASV2676	k__Bacteria;p__Bacillota;c__Clostridia;o__Peptostreptococcales-Tissierellales;f__unidentified_Peptostreptococcales-Tissierellales;g__Gottschalkia;s__	0	0	13	0	0	0	0
ASV2756	k__Bacteria;p__Bacteroidota;c__Bacteroidia;o__Flavobacteriales;f__Flavobacteriaceae;g__Aequorivita;s__Aequorivita_sp_enrichment_culture_clone_B3-5	0	0	12	0	0	0	0
ASV2760	k__Bacteria;p__Fusobacteriota;c__Fusobacteriia;o__Fusobacteriales;f__Fusobacteriaceae;g__Cetobacterium;s__Cetobacterium_ceti	0	0	12	0	0	0	0
ASV2761	k__Bacteria	0	0	12	0	0	0	0
ASV2762	k__Bacteria;p__Bacillota;c__Clostridia;o__Lachnospirales;f__Lachnospiraceae	0	0	12	0	0	0	0
ASV2855	k__Bacteria;p__Pseudomonadota;c__AlphaPseudomonadota;o__Rhodobacterales;f__Rhodobacteraceae;g__Paracoccus	0	0	11	0	0	0	0
ASV2856	k__Bacteria;p__Pseudomonadota;c__GammaPseudomonadota;o__Burkholderiales;f__Oxalobacteraceae;g__Massilia	0	0	11	0	0	0	0
ASV2857	k__Bacteria;p__Bacillota;c__Clostridia;o__Peptostreptococcales-Tissierellales;f__Peptostreptococcaceae	0	0	11	0	0	0	0
ASV2858	k__Bacteria;p__Bacteroidota;c__Bacteroidia;o__Flavobacteriales;f__Weeksellaceae;g__Chryseobacterium	0	0	11	0	0	0	0
ASV2859	k__Bacteria;p__Pseudomonadota;c__GammaPseudomonadota;o__Burkholderiales;f__Comamonadaceae;g__Acidovorax	0	0	11	0	0	0	0
ASV2860	k__Bacteria;p__Pseudomonadota;c__AlphaPseudomonadota;o__Rhodobacterales;f__Rhodobacteraceae;g__Actibacterium;s__	0	0	11	0	0	0	0
ASV2945	k__Bacteria;p__Pseudomonadota;c__GammaPseudomonadota;o__Enterobacterales;f__Aeromonadaceae;g__Aeromonas	0	0	10	0	0	0	0
ASV2946	k__Bacteria;p__Actinobacteriota;c__Actinomycetota;o__Pseudonocardiales;f__Pseudonocardiaceae	0	0	10	0	0	0	0
ASV2947	k__Bacteria;p__Acidobacteriota;c__Thermoanaerobaculia;o__Thermoanaerobaculales;f__Thermoanaerobaculaceae;g__Subgroup_10;s__	0	0	10	0	0	0	0
ASV3047	k__Bacteria;p__Bacillota;c__Clostridia;o__Peptostreptococcales-Tissierellales;f__Peptostreptococcaceae;g__Romboutsia	0	0	9	0	0	0	0
ASV3048	k__Bacteria	0	0	9	0	0	0	0
ASV3049	k__Bacteria;p__Acidobacteriota;c__Thermoanaerobaculia;o__Thermoanaerobaculales;f__Thermoanaerobaculaceae;g__Subgroup_23;s__	0	0	9	0	0	0	0
ASV3161	k__Bacteria;p__Bacillota;c__Clostridia;o__Oscillospirales;f__[Eubacterium]_coprostanoligenes_group;g__;s__	0	0	8	0	0	0	0
ASV3162	k__Bacteria;p__Gemmatimonadota	0	0	8	0	0	0	0
ASV3163	k__Bacteria;p__Pseudomonadota;c__GammaPseudomonadota;o__Enterobacterales	0	0	8	0	0	0	0
ASV3164	k__Bacteria;p__Actinobacteriota;c__Rubrobacteria;o__Rubrobacterales;f__Rubrobacteriaceae;g__Rubrobacter	0	0	8	0	0	0	0
ASV3165	k__Bacteria;p__Cyanobacteria;c__Cyanobacteriia;o__Chloroplast;f__unidentified_Chloroplast;g__unidentified_Chloroplast	0	0	8	0	0	0	0
ASV3166	k__Bacteria;p__Bacillota;c__Bacilli;o__Bacillales;f__Bacillaceae;g__Lentibacillus	0	0	8	0	0	0	0
ASV3167	k__Bacteria;p__Acidobacteriota;c__Thermoanaerobaculia;o__Thermoanaerobaculales;f__Thermoanaerobaculaceae;g__Subgroup_10;s__	0	0	8	0	0	0	0
ASV3168	k__Bacteria;p__Pseudomonadota;c__GammaPseudomonadota;o__Enterobacterales;f__Vibrionaceae;g__Vibrio	0	0	8	0	0	0	0
ASV3169	k__Bacteria;p__Bacillota;c__Bacilli;o__Bacillales;f__Bacillaceae	0	0	8	0	0	0	0
ASV3306	k__Bacteria;p__Pseudomonadota;c__GammaPseudomonadota;o__Burkholderiales;f__Comamonadaceae	0	0	7	0	0	0	0
ASV3313	k__Bacteria;p__Pseudomonadota;c__AlphaPseudomonadota;o__Rhodobacterales;f__Rhodobacteraceae;g__Silicimonas;s__	0	0	7	0	0	0	0
ASV3315	k__Bacteria;p__Gemmatimonadota;c__PAUC43f_marine_benthic_group;o__;f__;g__;s__	0	0	7	0	0	0	0
ASV3316	k__Bacteria;p__Pseudomonadota;c__GammaPseudomonadota;o__Pseudomonadales;f__Halomonadaceae;g__Salinicola	0	0	7	0	0	0	0
ASV3317	k__Bacteria;p__Patescibacteria;c__Dojkabacteria;o__;f__;g__;s__	0	0	7	0	0	0	0
ASV3318	k__Bacteria;p__Actinobacteriota;c__Actinomycetota;o__Corynebacteriales;f__Corynebacteriaceae;g__Turicella;s__	0	0	7	0	0	0	0
ASV3319	k__Bacteria;p__Pseudomonadota;c__AlphaPseudomonadota;o__Rhodobacterales;f__Rhodobacteraceae	0	0	7	0	0	0	0
ASV3320	k__Bacteria;p__Pseudomonadota;c__GammaPseudomonadota;o__Pseudomonadales;f__Moraxellaceae;g__Acinetobacter	0	0	7	0	0	0	0
ASV3469	k__Bacteria;p__Acidobacteriota;c__Subgroup_26;o__;f__;g__;s__	0	0	6	0	0	0	0
ASV3470	k__Bacteria;p__Actinobacteriota;c__Actinomycetota;o__Micrococcales;f__Dermacoccaceae;g__Barrientosiimonas	0	0	6	0	0	0	0
ASV3471	k__Bacteria;p__Acidobacteriota;c__Thermoanaerobaculia;o__Thermoanaerobaculales;f__Thermoanaerobaculaceae;g__Subgroup_10;s__	0	0	6	0	0	0	0
ASV3472	k__Bacteria;p__Pseudomonadota;c__AlphaPseudomonadota;o__Rhizobiales;f__Devosiaceae;g__Devosia	0	0	6	0	0	0	0
ASV3473	k__Bacteria;p__Pseudomonadota;c__GammaPseudomonadota;o__Enterobacterales;f__Vibrionaceae;g__Vibrio	0	0	6	0	0	0	0
ASV3474	k__Bacteria;p__Cyanobacteria;c__Cyanobacteriia;o__Synechococcales;f__Cyanobiaceae;g__Synechococcus_CC9902	0	0	6	0	0	0	0
ASV3475	k__Bacteria;p__Pseudomonadota;c__GammaPseudomonadota;o__Enterobacterales;f__Enterobacteriaceae	0	0	6	0	0	0	0
ASV3476	k__Bacteria;p__Bacillota;c__Clostridia;o__Lachnospirales;f__Lachnospiraceae;g__Lachnospiraceae_NK4A136_group;s__Clostridiales_bacterium_CIEAF_020	0	0	6	0	0	0	0
ASV3477	k__Bacteria;p__Bacillota;c__Bacilli;o__Bacillales;f__Bacillaceae	0	0	6	0	0	0	0
ASV3478	k__Bacteria;p__Pseudomonadota;c__GammaPseudomonadota;o__Pseudomonadales;f__Halomonadaceae;g__Halomonas	0	0	6	0	0	0	0
ASV3479	k__Bacteria;p__Pseudomonadota;c__GammaPseudomonadota	0	0	6	0	0	0	0
ASV3651	k__Bacteria;p__Pseudomonadota;c__GammaPseudomonadota;o__Enterobacterales;f__Vibrionaceae;g__Vibrio	0	0	5	0	0	0	0
ASV3664	k__Bacteria;p__Pseudomonadota;c__GammaPseudomonadota;o__Enterobacterales;f__Morganellaceae;g__Providencia	0	0	5	0	0	0	0
ASV3666	k__Bacteria;p__Nitrospirota;c__Thermodesulfovibrionia;o__;f__;g__;s__	0	0	5	0	0	0	0
ASV3667	k__Bacteria;p__Actinobacteriota;c__Actinomycetota;o__Corynebacteriales;f__Corynebacteriaceae;g__Corynebacterium	0	0	5	0	0	0	0
ASV3668	k__Bacteria;p__Pseudomonadota;c__GammaPseudomonadota;o__Burkholderiales;f__unidentified_Burkholderiales;g__2013Ark19i	0	0	5	0	0	0	0
ASV3669	k__Bacteria;p__Pseudomonadota;c__GammaPseudomonadota;o__Pseudomonadales;f__Halomonadaceae	0	0	5	0	0	0	0
ASV3670	k__Bacteria;p__Pseudomonadota;c__AlphaPseudomonadota;o__Rhodobacterales;f__Rhodobacteraceae;g__Paracoccus	0	0	5	0	0	0	0
ASV3671	k__Bacteria;p__Cyanobacteria;c__Cyanobacteriia;o__Chloroplast;f__unidentified_Chloroplast;g__unidentified_Chloroplast	0	0	5	0	0	0	0
ASV3672	k__Bacteria;p__Actinobacteriota;c__Acidimicrobiia;o__Microtrichales;f__Ilumatobacteraceae;g__Ilumatobacter;s__	0	0	5	0	0	0	0
ASV3673	k__Bacteria;p__Pseudomonadota;c__GammaPseudomonadota;o__Enterobacterales;f__Vibrionaceae;g__Salinivibrio	0	0	5	0	0	0	0
ASV3674	k__Bacteria;p__Pseudomonadota;c__GammaPseudomonadota;o__Enterobacterales;f__Enterobacteriaceae;g__Escherichia-Shigella	0	0	5	0	0	0	0
ASV3855	k__Bacteria;p__Bacteroidota;c__Bacteroidia;o__Bacteroidales;f__Muribaculaceae;g__;s__	0	0	4	0	0	0	0
ASV3871	k__Bacteria;p__Pseudomonadota;c__GammaPseudomonadota;o__Coxiellales;f__Coxiellaceae;g__Coxiella;s__	0	0	4	0	0	0	0
ASV3872	k__Bacteria;p__Pseudomonadota;c__AlphaPseudomonadota;o__Rhodobacterales;f__Rhodobacteraceae	0	0	4	0	0	0	0
ASV3873	k__Bacteria;p__Bacillota;c__Clostridia;o__Oscillospirales;f__Oscillospiraceae	0	0	4	0	0	0	0
ASV3875	k__Bacteria;p__Pseudomonadota;c__AlphaPseudomonadota;o__Sphingomonadales;f__Sphingomonadaceae;g__Sphingopyxis	0	0	4	0	0	0	0
ASV3876	k__Bacteria;p__Bacillota;c__Clostridia;o__Lachnospirales;f__Lachnospiraceae;g__Lachnospiraceae_NK4A136_group;s__	0	0	4	0	0	0	0
ASV3877	k__Bacteria;p__Pseudomonadota;c__AlphaPseudomonadota;o__Rhizobiales;f__Rhizobiaceae	0	0	4	0	0	0	0
ASV3878	k__Bacteria;p__Pseudomonadota;c__GammaPseudomonadota;o__Cardiobacteriales;f__Wohlfahrtiimonadaceae;g__Wohlfahrtiimonas	0	0	4	0	0	0	0
ASV3879	k__Bacteria;p__Pseudomonadota;c__GammaPseudomonadota;o__Cardiobacteriales;f__Wohlfahrtiimonadaceae;g__Koukoulia;s__Koukoulia_aurantiaca	0	0	4	0	0	0	0
ASV4076	k__Bacteria;p__Bacteroidota;c__Bacteroidia;o__Sphingobacteriales;f__Sphingobacteriaceae;g__Pedobacter	0	0	3	0	0	0	0
ASV4090	k__Bacteria;p__Verrucomicrobiota;c__Verrucomicrobiae;o__Opitutales;f__Puniceicoccaceae;g__Coraliomargarita;s__	0	0	3	0	0	0	0
ASV4091	k__Bacteria;p__Pseudomonadota;c__GammaPseudomonadota;o__Nitrosococcales;f__Nitrosococcaceae;g__AqS1;s__	0	0	3	0	0	0	0
ASV4092	k__Bacteria;p__Pseudomonadota;c__GammaPseudomonadota;o__Xanthomonadales;f__Rhodanobacteraceae;g__Pseudofulvimonas;s__	0	0	3	0	0	0	0
ASV4093	k__Bacteria;p__Bacillota;c__Bacilli;o__Erysipelotrichales;f__Erysipelotrichaceae;g__Erysipelothrix;s__	0	0	3	0	0	0	0
ASV4094	k__Bacteria;p__Bacillota;c__Clostridia;o__Peptostreptococcales-Tissierellales;f__Peptostreptococcaceae;g__Peptostreptococcus;s__	0	0	3	0	0	0	0
ASV4095	k__Bacteria;p__Pseudomonadota;c__AlphaPseudomonadota;o__Rhizobiales;f__Rhizobiaceae	0	0	3	0	0	0	0
ASV4096	k__Bacteria;p__Halanaerobiaeota;c__Halanaerobiia;o__Halanaerobiales;f__Halanaerobiaceae;g__Halanaerobium	0	0	3	0	0	0	0
ASV4097	k__Bacteria;p__Pseudomonadota;c__GammaPseudomonadota;o__Pseudomonadales;f__Moraxellaceae;g__Acinetobacter	0	0	3	0	0	0	0
ASV4099	k__Bacteria;p__Pseudomonadota;c__AlphaPseudomonadota;o__Rhizobiales;f__Stappiaceae;g__Labrenzia	0	0	3	0	0	0	0
ASV4101	k__Bacteria;p__Acidobacteriota;c__Vicinamibacteria;o__Subgroup_17;f__;g__;s__	0	0	3	0	0	0	0
ASV4102	k__Bacteria;p__Cyanobacteria;c__Cyanobacteriia;o__Chloroplast;f__unidentified_Chloroplast;g__unidentified_Chloroplast	0	0	3	0	0	0	0
ASV4103	k__Bacteria;p__Bacillota;c__Bacilli;o__Lactobacillales;f__Enterococcaceae;g__Tetragenococcus	0	0	3	0	0	0	0
ASV4104	k__Bacteria;p__Pseudomonadota;c__AlphaPseudomonadota;o__Rhizobiales;f__Stappiaceae;g__Labrenzia	0	0	3	0	0	0	0
ASV4105	k__Bacteria;p__Pseudomonadota;c__GammaPseudomonadota;o__Enterobacterales;f__Shewanellaceae;g__Shewanella	0	0	3	0	0	0	0
ASV4333	k__Bacteria;p__Pseudomonadota;c__GammaPseudomonadota;o__;f__;g__;s__	0	0	2	0	0	0	0
ASV4334	k__Bacteria;p__Pseudomonadota;c__GammaPseudomonadota;o__Burkholderiales;f__Chromobacteriaceae;g__Vogesella;s__Vogesella_lacus	0	0	2	0	0	0	0
ASV4335	k__Bacteria;p__Pseudomonadota;c__GammaPseudomonadota;o__unidentified_GammaPseudomonadota;f__unidentified_GammaPseudomonadota;g__unidentified_GammaPseudomonadota;s__bacterium_enrichment_culture_clone_25(2013)	0	0	2	0	0	0	0
ASV4336	k__Bacteria;p__Pseudomonadota;c__AlphaPseudomonadota;o__Rhizobiales;f__Beijerinckiaceae;g__Salinarimonas	0	0	2	0	0	0	0
ASV4337	k__Bacteria;p__Pseudomonadota;c__AlphaPseudomonadota;o__Rhodobacterales;f__Rhodobacteraceae;g__Paracoccus	0	0	2	0	0	0	0
ASV4338	k__Bacteria;p__Bacillota;c__Clostridia;o__Clostridiales;f__Clostridiaceae;g__Clostridium_sensu_stricto_11	0	0	2	0	0	0	0
ASV4339	k__Bacteria;p__Pseudomonadota;c__AlphaPseudomonadota;o__Kordiimonadales;f__Kordiimonadaceae;g__Kordiimonas;s__	0	0	2	0	0	0	0
ASV4340	k__Bacteria;p__Bacillota;c__Bacilli;o__Bacillales;f__Bacillaceae	0	0	2	0	0	0	0
ASV4341	k__Bacteria;p__Bacillota;c__Bacilli;o__Bacillales;f__Bacillaceae;g__Bacillus	0	0	2	0	0	0	0
ASV4342	k__Bacteria;p__Bacillota;c__Bacilli;o__Lactobacillales;f__Enterococcaceae;g__Tetragenococcus	0	0	2	0	0	0	0
ASV4488	k__Bacteria;p__Halanaerobiaeota;c__Halanaerobiia;o__Halanaerobiales;f__Halanaerobiaceae;g__Halanaerobium	0	0	2	0	0	0	0

## Sheet: Group 4 unique ASVs
Table S4. List of amplicon sequence variants (ASVs) indicates shared and unique ASVs among tai-pla samples. (k;Kingdom, p;Phylum, c;Class, o;Order, f;Family, g;Genus, s;Species)
Group 1=Trichopodus sp., Group 2=Rastrelliger sp., Group 3=Mugil sp., Group 4=Oreochromis sp., Group 5=Euthynnus sp., Group 6=Channa sp., Group 7=Priacanthus sp.
#ASV ID	Taxonomy	Group1	Group2	Group3	Group4	Group5	Group6	Group7
ASV34	k__Bacteria;p__Bacillota;c__Bacilli;o__Lactobacillales;f__Lactobacillaceae;g__Companilactobacillus	0	0	0	8442	0	0	0
ASV40	k__Bacteria;p__Bacillota;c__Bacilli;o__Lactobacillales;f__Lactobacillaceae;g__Levilactobacillus;s__Lactobacillus_namurensis	0	0	0	5580	0	0	0
ASV72	k__Bacteria;p__Bacillota;c__Bacilli;o__Lactobacillales;f__Lactobacillaceae;g__Weissella	0	0	0	2825	0	0	0
ASV73	k__Bacteria;p__Bacillota;c__Bacilli;o__Lactobacillales;f__Lactobacillaceae;g__Weissella	0	0	0	2751	0	0	0
ASV77	k__Bacteria;p__Bacillota;c__Bacilli;o__Lactobacillales;f__Lactobacillaceae;g__Latilactobacillus	0	0	0	2501	0	0	0
ASV90	k__Bacteria;p__Pseudomonadota;c__GammaPseudomonadota;o__Enterobacterales;f__Enterobacteriaceae	0	0	0	2031	0	0	0
ASV125	k__Bacteria;p__Pseudomonadota;c__GammaPseudomonadota;o__Enterobacterales;f__Enterobacteriaceae	0	0	0	1106	0	0	0
ASV134	k__Bacteria;p__Bacillota;c__Bacilli;o__Lactobacillales;f__Lactobacillaceae;g__Weissella	0	0	0	939	0	0	0
ASV148	k__Bacteria;p__Bacillota;c__Bacilli;o__Lactobacillales;f__Lactobacillaceae;g__Companilactobacillus	0	0	0	871	0	0	0
ASV157	k__Bacteria;p__Bacillota;c__Bacilli;o__Lactobacillales;f__Lactobacillaceae;g__Levilactobacillus;s__Lactobacillus_namurensis	0	0	0	816	0	0	0
ASV173	k__Bacteria;p__Bacillota;c__Bacilli;o__Lactobacillales;f__Lactobacillaceae;g__Latilactobacillus	0	0	0	715	0	0	0
ASV182	k__Bacteria;p__Pseudomonadota;c__GammaPseudomonadota;o__Enterobacterales;f__Enterobacteriaceae;g__Enterobacter	0	0	0	650	0	0	0
ASV187	k__Bacteria;p__Bacillota;c__Bacilli;o__Lactobacillales;f__Lactobacillaceae;g__Weissella	0	0	0	601	0	0	0
ASV193	k__Bacteria;p__Bacillota;c__Bacilli;o__Lactobacillales;f__Lactobacillaceae;g__Latilactobacillus	0	0	0	578	0	0	0
ASV202	k__Bacteria;p__Pseudomonadota;c__GammaPseudomonadota;o__Enterobacterales;f__Enterobacteriaceae	0	0	0	544	0	0	0
ASV209	k__Bacteria;p__Pseudomonadota;c__GammaPseudomonadota;o__Enterobacterales;f__Morganellaceae;g__Moellerella;s__Moellerella_wisconsensis	0	0	0	506	0	0	0
ASV221	k__Bacteria;p__Verrucomicrobiota;c__Chlamydiae;o__Chlamydiales;f__Simkaniaceae	0	0	0	479	0	0	0
ASV223	k__Bacteria;p__Bacteroidota;c__Bacteroidia;o__Cytophagales;f__Microscillaceae;g__unidentified_Microscillaceae;s__Bacteroidota_bacterium_N2	0	0	0	473	0	0	0
ASV225	k__Bacteria;p__Pseudomonadota;c__GammaPseudomonadota;o__Enterobacterales;f__Enterobacteriaceae;g__Escherichia-Shigella	0	0	0	472	0	0	0
ASV231	k__Bacteria;p__Bacillota;c__Bacilli;o__Lactobacillales;f__Lactobacillaceae;g__Companilactobacillus	0	0	0	453	0	0	0
ASV247	k__Bacteria;p__Bacillota;c__Bacilli;o__Lactobacillales;f__Streptococcaceae;g__Lactococcus	0	0	0	420	0	0	0
ASV257	k__Bacteria;p__Pseudomonadota;c__GammaPseudomonadota;o__Enterobacterales;f__Hafniaceae;g__Hafnia-Obesumbacterium	0	0	0	389	0	0	0
ASV262	k__Bacteria;p__Bacteroidota;c__Bacteroidia;o__Chitinophagales;f__Chitinophagaceae;g__unidentified_Chitinophagaceae;s__Niastella_sp_HME8655	0	0	0	385	0	0	0
ASV271	k__Bacteria;p__Bacillota;c__Bacilli;o__Erysipelotrichales;f__Erysipelotrichaceae;g__Dielma;s__	0	0	0	375	0	0	0
ASV276	k__Bacteria;p__Bacillota;c__Bacilli;o__Lactobacillales;f__Lactobacillaceae;g__Weissella;s__Weissella_viridescens	0	0	0	370	0	0	0
ASV315	k__Bacteria;p__Bacillota;c__Bacilli;o__Lactobacillales;f__Lactobacillaceae;g__Weissella	0	0	0	303	0	0	0
ASV320	k__Bacteria;p__Pseudomonadota;c__GammaPseudomonadota;o__Enterobacterales;f__Enterobacteriaceae	0	0	0	293	0	0	0
ASV392	k__Bacteria;p__Pseudomonadota;c__GammaPseudomonadota;o__Enterobacterales;f__Morganellaceae	0	0	0	236	0	0	0
ASV395	k__Bacteria;p__Bacillota;c__Bacilli;o__Lactobacillales;f__Lactobacillaceae;g__Latilactobacillus	0	0	0	235	0	0	0
ASV404	k__Bacteria;p__Bdellovibrionota;c__Bdellovibrionia;o__Bdellovibrionales;f__Bdellovibrionaceae;g__Bdellovibrio;s__	0	0	0	230	0	0	0
ASV408	k__Bacteria;p__Bacillota;c__Bacilli;o__Lactobacillales;f__Lactobacillaceae;g__Companilactobacillus	0	0	0	228	0	0	0
ASV416	k__Bacteria;p__Bacillota;c__Bacilli;o__Lactobacillales;f__Lactobacillaceae;g__Latilactobacillus	0	0	0	222	0	0	0
ASV450	k__Bacteria;p__Bacillota;c__Bacilli;o__Lactobacillales;f__Lactobacillaceae;g__Weissella	0	0	0	201	0	0	0
ASV471	k__Bacteria;p__Pseudomonadota;c__AlphaPseudomonadota;o__Sphingomonadales;f__Sphingomonadaceae;g__Sphingopyxis	0	0	0	188	0	0	0
ASV514	k__Bacteria;p__Bacteroidota;c__Bacteroidia;o__Bacteroidales	0	0	0	169	0	0	0
ASV520	k__Bacteria;p__Bacillota;c__Bacilli;o__Erysipelotrichales;f__Erysipelotrichaceae;g__ZOR0006;s__Cetobacterium_sp_ZOR0034	0	0	0	166	0	0	0
ASV525	k__Bacteria;p__Patescibacteria;c__Saccharimonadia;o__Saccharimonadales;f__Saccharimonadaceae;g__TM7a;s__	0	0	0	165	0	0	0
ASV539	k__Bacteria;p__Bacillota;c__Bacilli;o__Lactobacillales;f__Lactobacillaceae;g__Latilactobacillus	0	0	0	158	0	0	0
ASV556	k__Bacteria;p__Bacillota;c__Clostridia;o__Clostridiales;f__Clostridiaceae;g__Clostridium_sensu_stricto_1	0	0	0	153	0	0	0
ASV564	k__Bacteria;p__Cyanobacteria;c__Cyanobacteriia;o__Chloroplast;f__unidentified_Chloroplast;g__unidentified_Chloroplast;s__Poterioochromonas_sp_DS	0	0	0	150	0	0	0
ASV572	k__Bacteria;p__Bacteroidota;c__Bacteroidia;o__Flavobacteriales;f__Weeksellaceae;g__Soonwooa	0	0	0	148	0	0	0
ASV583	k__Bacteria;p__Bacteroidota;c__Bacteroidia;o__Flavobacteriales;f__Weeksellaceae;g__Chryseobacterium	0	0	0	143	0	0	0
ASV586	k__Bacteria;p__Bacillota;c__Bacilli;o__Lactobacillales;f__Lactobacillaceae;g__Latilactobacillus	0	0	0	141	0	0	0
ASV611	k__Bacteria;p__Pseudomonadota;c__GammaPseudomonadota;o__SZB30;f__;g__;s__	0	0	0	134	0	0	0
ASV659	k__Bacteria;p__Pseudomonadota;c__AlphaPseudomonadota;o__Rhizobiales;f__Hyphomicrobiaceae;g__Hyphomicrobium;s__Hyphomicrobium_facile	0	0	0	123	0	0	0
ASV662	k__Bacteria;p__Pseudomonadota;c__GammaPseudomonadota;o__Enterobacterales;f__Enterobacteriaceae;g__Plesiomonas	0	0	0	122	0	0	0
ASV671	k__Bacteria;p__Fusobacteriota;c__Fusobacteriia;o__Fusobacteriales;f__Fusobacteriaceae;g__Cetobacterium;s__	0	0	0	120	0	0	0
ASV706	k__Bacteria;p__Pseudomonadota;c__GammaPseudomonadota;o__Enterobacterales;f__Enterobacteriaceae	0	0	0	112	0	0	0
ASV707	k__Bacteria;p__Pseudomonadota;c__GammaPseudomonadota;o__Enterobacterales;f__Enterobacteriaceae;g__Klebsiella	0	0	0	112	0	0	0
ASV719	k__Bacteria;p__Pseudomonadota;c__AlphaPseudomonadota;o__Sphingomonadales;f__Sphingomonadaceae;g__Sphingomonas	0	0	0	108	0	0	0
ASV750	k__Bacteria;p__Pseudomonadota;c__GammaPseudomonadota;o__Enterobacterales;f__Erwiniaceae;g__Pantoea	0	0	0	104	0	0	0
ASV761	k__Bacteria;p__Pseudomonadota;c__GammaPseudomonadota;o__Enterobacterales;f__Enterobacteriaceae;g__Enterobacter	0	0	0	102	0	0	0
ASV771	k__Bacteria;p__Bacteroidota;c__Bacteroidia;o__Cytophagales;f__Spirosomaceae	0	0	0	99	0	0	0
ASV800	k__Bacteria;p__Pseudomonadota;c__GammaPseudomonadota;o__Enterobacterales;f__Enterobacteriaceae	0	0	0	95	0	0	0
ASV801	k__Bacteria;p__Cyanobacteria;c__Cyanobacteriia;o__Chloroplast;f__unidentified_Chloroplast;g__unidentified_Chloroplast	0	0	0	95	0	0	0
ASV837	k__Bacteria;p__Pseudomonadota;c__GammaPseudomonadota;o__Enterobacterales;f__Enterobacteriaceae;g__Kosakonia	0	0	0	89	0	0	0
ASV871	k__Bacteria;p__Pseudomonadota;c__GammaPseudomonadota;o__Enterobacterales;f__Enterobacteriaceae;g__Klebsiella	0	0	0	84	0	0	0
ASV903	k__Bacteria;p__Pseudomonadota;c__GammaPseudomonadota;o__Enterobacterales;f__Enterobacteriaceae;g__Kosakonia	0	0	0	80	0	0	0
ASV951	k__Bacteria;p__Bacteroidota;c__Bacteroidia;o__Bacteroidales;f__Barnesiellaceae;g__;s__	0	0	0	74	0	0	0
ASV952	k__Bacteria;p__Pseudomonadota;c__GammaPseudomonadota;o__Enterobacterales;f__Enterobacteriaceae	0	0	0	74	0	0	0
ASV957	k__Bacteria;p__Pseudomonadota;c__GammaPseudomonadota;o__Enterobacterales;f__Aeromonadaceae;g__Aeromonas	0	0	0	73	0	0	0
ASV977	k__Bacteria;p__Bacteroidota;c__Bacteroidia;o__Flavobacteriales;f__Flavobacteriaceae;g__Flavobacterium	0	0	0	72	0	0	0
ASV1027	k__Bacteria;p__Pseudomonadota;c__AlphaPseudomonadota;o__Reyranellales;f__Reyranellaceae;g__Reyranella;s__	0	0	0	68	0	0	0
ASV1028	k__Bacteria;p__Pseudomonadota;c__GammaPseudomonadota;o__Enterobacterales;f__Morganellaceae;g__Providencia	0	0	0	68	0	0	0
ASV1045	k__Bacteria;p__Pseudomonadota;c__GammaPseudomonadota;o__Enterobacterales;f__Yersiniaceae;g__Serratia;s__bacterium	0	0	0	67	0	0	0
ASV1053	k__Bacteria;p__Pseudomonadota;c__GammaPseudomonadota;o__Enterobacterales;f__Enterobacteriaceae	0	0	0	66	0	0	0
ASV1075	k__Bacteria;p__Pseudomonadota;c__GammaPseudomonadota;o__Enterobacterales;f__Enterobacteriaceae;g__Klebsiella	0	0	0	63	0	0	0
ASV1082	k__Bacteria;p__Pseudomonadota;c__GammaPseudomonadota;o__Burkholderiales;f__Comamonadaceae;g__Aquabacterium	0	0	0	63	0	0	0
ASV1083	k__Bacteria;p__Pseudomonadota;c__AlphaPseudomonadota;o__Caulobacterales;f__Caulobacteraceae;g__Caulobacter	0	0	0	63	0	0	0
ASV1112	k__Bacteria;p__Bacillota;c__Bacilli;o__Lactobacillales;f__Lactobacillaceae;g__Weissella	0	0	0	61	0	0	0
ASV1132	k__Bacteria;p__Bacillota;c__Bacilli;o__Lactobacillales;f__Lactobacillaceae;g__Companilactobacillus	0	0	0	60	0	0	0
ASV1137	k__Bacteria;p__Bacillota;c__Bacilli;o__Lactobacillales;f__Lactobacillaceae;g__Latilactobacillus	0	0	0	60	0	0	0
ASV1158	k__Bacteria;p__Pseudomonadota;c__GammaPseudomonadota;o__Burkholderiales;f__Comamonadaceae;g__Aquabacterium	0	0	0	58	0	0	0
ASV1240	k__Bacteria;p__Pseudomonadota;c__GammaPseudomonadota;o__Enterobacterales;f__Enterobacteriaceae;g__Cronobacter	0	0	0	53	0	0	0
ASV1262	k__Bacteria;p__Pseudomonadota;c__AlphaPseudomonadota;o__Rhizobiales;f__Hyphomicrobiaceae;g__Hyphomicrobium;s__Hyphomicrobium_facile	0	0	0	52	0	0	0
ASV1263	k__Bacteria;p__Bacillota;c__Bacilli;o__Lactobacillales;f__Lactobacillaceae;g__Latilactobacillus	0	0	0	52	0	0	0
ASV1267	k__Bacteria;p__Pseudomonadota;c__GammaPseudomonadota;o__Enterobacterales;f__Enterobacteriaceae	0	0	0	51	0	0	0
ASV1276	k__Bacteria;p__Pseudomonadota;c__GammaPseudomonadota;o__Burkholderiales;f__Comamonadaceae;g__Aquabacterium	0	0	0	51	0	0	0
ASV1291	k__Bacteria;p__Pseudomonadota;c__AlphaPseudomonadota;o__Sphingomonadales;f__Sphingomonadaceae;g__Sphingopyxis	0	0	0	50	0	0	0
ASV1293	k__Bacteria;p__Pseudomonadota;c__AlphaPseudomonadota;o__Rhizobiales;f__Pleomorphomonadaceae;g__Prosthecomicrobium;s__Prosthecomicrobium_hirschii	0	0	0	50	0	0	0
ASV1386	k__Bacteria;p__Pseudomonadota;c__GammaPseudomonadota;o__Enterobacterales;f__Enterobacteriaceae;g__Enterobacter	0	0	0	45	0	0	0
ASV1417	k__Bacteria;p__Pseudomonadota;c__GammaPseudomonadota;o__Enterobacterales;f__Enterobacteriaceae;g__Kosakonia	0	0	0	44	0	0	0
ASV1428	k__Bacteria;p__Pseudomonadota;c__AlphaPseudomonadota	0	0	0	43	0	0	0
ASV1439	k__Bacteria;p__Bacillota;c__Clostridia;o__Clostridiales;f__Clostridiaceae;g__Clostridium_sensu_stricto_1	0	0	0	42	0	0	0
ASV1440	k__Bacteria;p__Pseudomonadota;c__AlphaPseudomonadota;o__Sphingomonadales;f__Sphingomonadaceae;g__Sphingopyxis	0	0	0	42	0	0	0
ASV1441	k__Bacteria;p__Pseudomonadota;c__AlphaPseudomonadota;o__Caulobacterales;f__Caulobacteraceae;g__Caulobacter	0	0	0	42	0	0	0
ASV1443	k__Bacteria;p__Pseudomonadota;c__GammaPseudomonadota;o__Enterobacterales;f__Enterobacteriaceae;g__Klebsiella	0	0	0	42	0	0	0
ASV1450	k__Bacteria;p__Pseudomonadota;c__GammaPseudomonadota;o__Enterobacterales;f__Enterobacteriaceae	0	0	0	42	0	0	0
ASV1473	k__Bacteria;p__Bacillota;c__Bacilli;o__Lactobacillales;f__Lactobacillaceae;g__Latilactobacillus	0	0	0	41	0	0	0
ASV1474	k__Bacteria;p__Bacteroidota;c__Bacteroidia;o__Chitinophagales;f__Chitinophagaceae;g__unidentified_Chitinophagaceae	0	0	0	41	0	0	0
ASV1522	k__Bacteria;p__Bacillota;c__Bacilli;o__Lactobacillales;f__Lactobacillaceae;g__Levilactobacillus;s__Lactobacillus_namurensis	0	0	0	39	0	0	0
ASV1525	k__Bacteria;p__Pseudomonadota;c__GammaPseudomonadota;o__Enterobacterales;f__Enterobacteriaceae	0	0	0	39	0	0	0
ASV1527	k__Bacteria;p__Bacteroidota;c__Bacteroidia;o__Bacteroidales;f__Bacteroidaceae;g__Bacteroides	0	0	0	39	0	0	0
ASV1550	k__Bacteria;p__Bacteroidota;c__Bacteroidia;o__Bacteroidales;f__Barnesiellaceae;g__;s__	0	0	0	38	0	0	0
ASV1551	k__Bacteria;p__Bacteroidota;c__Bacteroidia;o__Bacteroidales;f__Barnesiellaceae;g__;s__	0	0	0	38	0	0	0
ASV1570	k__Bacteria;p__Pseudomonadota;c__GammaPseudomonadota;o__Burkholderiales;f__Comamonadaceae;g__Pelomonas;s__Pelomonas_puraquae	0	0	0	37	0	0	0
ASV1616	k__Bacteria;p__Pseudomonadota;c__GammaPseudomonadota;o__Pseudomonadales;f__Moraxellaceae;g__Psychrobacter	0	0	0	35	0	0	0
ASV1617	k__Bacteria;p__Pseudomonadota;c__GammaPseudomonadota;o__Enterobacterales;f__Yersiniaceae;g__Rahnella1	0	0	0	35	0	0	0
ASV1619	k__Bacteria;p__Pseudomonadota;c__GammaPseudomonadota;o__Enterobacterales;f__Hafniaceae;g__Hafnia-Obesumbacterium	0	0	0	35	0	0	0
ASV1620	k__Bacteria;p__Bacillota;c__Bacilli;o__Lactobacillales;f__Lactobacillaceae;g__Latilactobacillus	0	0	0	35	0	0	0
ASV1650	k__Bacteria;p__Cyanobacteria;c__Cyanobacteriia;o__Chloroplast;f__unidentified_Chloroplast;g__unidentified_Chloroplast	0	0	0	34	0	0	0
ASV1651	k__Bacteria;p__Pseudomonadota;c__GammaPseudomonadota;o__Steroidobacterales;f__Steroidobacteraceae;g__;s__	0	0	0	34	0	0	0
ASV1653	k__Bacteria;p__Pseudomonadota;c__GammaPseudomonadota;o__Xanthomonadales;f__Lysobacteraceae;g__Lysobacter	0	0	0	34	0	0	0
ASV1683	k__Bacteria;p__Pseudomonadota;c__GammaPseudomonadota;o__Enterobacterales;f__Enterobacteriaceae	0	0	0	33	0	0	0
ASV1684	k__Bacteria;p__Acidobacteriota;c__Vicinamibacteria;o__Vicinamibacterales;f__;g__;s__	0	0	0	33	0	0	0
ASV1734	k__Bacteria;p__Bacillota;c__Bacilli;o__Erysipelotrichales;f__Erysipelotrichaceae;g__ZOR0006;s__Bacillota_bacterium_ZOR0006	0	0	0	32	0	0	0
ASV1741	k__Bacteria;p__Bacteroidota;c__Bacteroidia;o__Bacteroidales;f__Barnesiellaceae;g__;s__	0	0	0	32	0	0	0
ASV1761	k__Bacteria;p__Bacteroidota;c__Bacteroidia;o__Chitinophagales;f__Chitinophagaceae;g__Heliimonas;s__	0	0	0	31	0	0	0
ASV1769	k__Bacteria;p__Actinobacteriota;c__Actinomycetota	0	0	0	31	0	0	0
ASV1786	k__Bacteria;p__Pseudomonadota;c__GammaPseudomonadota;o__Enterobacterales;f__Enterobacteriaceae	0	0	0	30	0	0	0
ASV1787	k__Bacteria;p__Pseudomonadota;c__GammaPseudomonadota;o__Burkholderiales;f__Comamonadaceae	0	0	0	30	0	0	0
ASV1788	k__Bacteria;p__Bacteroidota;c__Bacteroidia;o__Bacteroidales;f__Barnesiellaceae;g__;s__	0	0	0	30	0	0	0
ASV1806	k__Bacteria;p__Fusobacteriota;c__Fusobacteriia;o__Fusobacteriales;f__Fusobacteriaceae;g__Cetobacterium;s__	0	0	0	30	0	0	0
ASV1835	k__Bacteria;p__Pseudomonadota;c__GammaPseudomonadota;o__Enterobacterales;f__Enterobacteriaceae	0	0	0	29	0	0	0
ASV1836	k__Bacteria;p__Pseudomonadota;c__GammaPseudomonadota;o__Enterobacterales;f__Enterobacteriaceae	0	0	0	29	0	0	0
ASV1891	k__Bacteria;p__Pseudomonadota;c__GammaPseudomonadota;o__Burkholderiales;f__SC-I-84;g__;s__	0	0	0	28	0	0	0
ASV1892	k__Bacteria;p__Bacillota;c__Bacilli;o__Lactobacillales;f__Lactobacillaceae;g__Companilactobacillus	0	0	0	28	0	0	0
ASV1893	k__Bacteria;p__Pseudomonadota;c__GammaPseudomonadota;o__Pseudomonadales;f__Moraxellaceae;g__Acinetobacter	0	0	0	28	0	0	0
ASV1931	k__Bacteria;p__Pseudomonadota;c__AlphaPseudomonadota;o__Rhizobiales;f__Beijerinckiaceae	0	0	0	27	0	0	0
ASV1932	k__Bacteria;p__Bacillota;c__Bacilli;o__Lactobacillales;f__Lactobacillaceae;g__Latilactobacillus	0	0	0	27	0	0	0
ASV1933	k__Bacteria;p__Pseudomonadota;c__GammaPseudomonadota;o__Enterobacterales;f__Enterobacteriaceae;g__Kosakonia	0	0	0	27	0	0	0
ASV1966	k__Bacteria;p__Pseudomonadota;c__AlphaPseudomonadota;o__Rhizobiales;f__unidentified_Rhizobiales;g__Bauldia;s__	0	0	0	26	0	0	0
ASV1977	k__Bacteria;p__Bacteroidota;c__Bacteroidia;o__Bacteroidales;f__Bacteroidota_vadinHA17;g__;s__	0	0	0	26	0	0	0
ASV1995	k__Bacteria;p__Pseudomonadota;c__GammaPseudomonadota;o__Enterobacterales;f__Aeromonadaceae;g__Aeromonas;s__Pseudaeromonas_sharmana	0	0	0	25	0	0	0
ASV1996	k__Bacteria;p__Bacillota;c__Bacilli;o__Lactobacillales;f__Lactobacillaceae;g__Companilactobacillus	0	0	0	25	0	0	0
ASV1997	k__Bacteria;p__Pseudomonadota;c__AlphaPseudomonadota;o__Sphingomonadales;f__Sphingomonadaceae;g__Sphingomonas	0	0	0	25	0	0	0
ASV2036	k__Bacteria;p__Pseudomonadota;c__GammaPseudomonadota;o__Enterobacterales;f__Enterobacteriaceae	0	0	0	24	0	0	0
ASV2041	k__Bacteria;p__Pseudomonadota;c__GammaPseudomonadota;o__Enterobacterales;f__Erwiniaceae;g__Pantoea	0	0	0	24	0	0	0
ASV2043	k__Bacteria;p__Bacillota;c__Bacilli;o__Lactobacillales;f__Lactobacillaceae;g__Ligilactobacillus;s__Lactobacillus_agilis	0	0	0	24	0	0	0
ASV2044	k__Bacteria;p__Pseudomonadota;c__GammaPseudomonadota;o__Methylococcales;f__Methylococcaceae;g__Methylocaldum;s__	0	0	0	24	0	0	0
ASV2116	k__Bacteria;p__Bacillota;c__Bacilli;o__Lactobacillales;f__Lactobacillaceae;g__Weissella;s__Weissella_jogaejeotgali	0	0	0	23	0	0	0
ASV2138	k__Bacteria;p__Bacillota;c__Bacilli;o__Lactobacillales;f__Lactobacillaceae;g__Limosilactobacillus;s__Lactobacillus_mucosae	0	0	0	22	0	0	0
ASV2141	k__Bacteria;p__Pseudomonadota;c__AlphaPseudomonadota;o__Rhizobiales;f__;g__;s__	0	0	0	22	0	0	0
ASV2142	k__Bacteria;p__Pseudomonadota;c__GammaPseudomonadota;o__Burkholderiales;f__Burkholderiaceae;g__Limnobacter;s__	0	0	0	22	0	0	0
ASV2188	k__Bacteria;p__Pseudomonadota;c__GammaPseudomonadota;o__Burkholderiales;f__Comamonadaceae;g__Pelomonas	0	0	0	21	0	0	0
ASV2189	k__Bacteria;p__Bacillota;c__Bacilli;o__Lactobacillales;f__Lactobacillaceae	0	0	0	21	0	0	0
ASV2232	k__Bacteria	0	0	0	20	0	0	0
ASV2233	k__Bacteria;p__Pseudomonadota;c__GammaPseudomonadota;o__Enterobacterales;f__Yersiniaceae;g__Serratia	0	0	0	20	0	0	0
ASV2266	k__Bacteria;p__Pseudomonadota;c__GammaPseudomonadota;o__Enterobacterales;f__Enterobacteriaceae;g__Klebsiella	0	0	0	19	0	0	0
ASV2272	k__Bacteria;p__Pseudomonadota;c__GammaPseudomonadota;o__Enterobacterales;f__Enterobacteriaceae	0	0	0	19	0	0	0
ASV2273	k__Bacteria;p__Bacillota;c__Bacilli;o__Erysipelotrichales;f__Erysipelotrichaceae;g__ZOR0006	0	0	0	19	0	0	0
ASV2274	k__Bacteria;p__Pseudomonadota;c__AlphaPseudomonadota;o__Caulobacterales;f__Caulobacteraceae;g__Phenylobacterium	0	0	0	19	0	0	0
ASV2275	k__Bacteria;p__Pseudomonadota;c__AlphaPseudomonadota;o__Rhizobiales;f__Hyphomicrobiaceae;g__;s__	0	0	0	19	0	0	0
ASV2276	k__Bacteria;p__Actinobacteriota;c__Coriobacteriia;o__OPB41;f__;g__;s__	0	0	0	19	0	0	0
ASV2298	k__Bacteria;p__Bacillota;c__Bacilli;o__Lactobacillales;f__Lactobacillaceae	0	0	0	19	0	0	0
ASV2332	k__Bacteria;p__Pseudomonadota;c__GammaPseudomonadota;o__Enterobacterales;f__Enterobacteriaceae	0	0	0	18	0	0	0
ASV2341	k__Bacteria;p__Pseudomonadota;c__GammaPseudomonadota;o__Enterobacterales;f__Enterobacteriaceae;g__Kosakonia	0	0	0	18	0	0	0
ASV2344	k__Bacteria;p__Pseudomonadota;c__GammaPseudomonadota;o__Enterobacterales;f__Enterobacteriaceae	0	0	0	18	0	0	0
ASV2416	k__Bacteria;p__Bacillota;c__Bacilli;o__Lactobacillales;f__Lactobacillaceae;g__Weissella	0	0	0	17	0	0	0
ASV2433	k__Bacteria;p__Bacillota;c__Bacilli;o__Lactobacillales;f__Lactobacillaceae;g__Ligilactobacillus;s__Lactobacillus_agilis	0	0	0	17	0	0	0
ASV2434	k__Bacteria;p__Pseudomonadota;c__AlphaPseudomonadota;o__Rhizobiales	0	0	0	17	0	0	0
ASV2473	k__Bacteria;p__Pseudomonadota;c__GammaPseudomonadota;o__Pseudomonadales;f__Moraxellaceae;g__Acinetobacter	0	0	0	16	0	0	0
ASV2478	k__Bacteria;p__Bacillota;c__Bacilli;o__Lactobacillales;f__Lactobacillaceae;g__Companilactobacillus	0	0	0	16	0	0	0
ASV2494	k__Bacteria;p__Bacteroidota;c__Bacteroidia;o__Flavobacteriales;f__Weeksellaceae;g__Chryseobacterium;s__Chryseobacterium_salipaludis	0	0	0	16	0	0	0
ASV2495	k__Bacteria;p__Bacteroidota;c__Bacteroidia;o__Bacteroidales;f__Rikenellaceae;g__Mucinivorans;s__	0	0	0	16	0	0	0
ASV2497	k__Bacteria;p__Pseudomonadota;c__AlphaPseudomonadota;o__Acetobacterales;f__Acetobacteraceae;g__Acetobacter	0	0	0	16	0	0	0
ASV2531	k__Bacteria;p__Acidobacteriota;c__Aminicenantia;o__Aminicenantales;f__;g__;s__	0	0	0	15	0	0	0
ASV2533	k__Bacteria;p__Bacillota;c__Bacilli;o__Lactobacillales;f__Lactobacillaceae;g__Limosilactobacillus	0	0	0	15	0	0	0
ASV2534	k__Bacteria;p__Pseudomonadota;c__GammaPseudomonadota;o__Xanthomonadales;f__Lysobacteraceae;g__Luteimonas;s__Luteimonas_padinae	0	0	0	15	0	0	0
ASV2585	k__Bacteria;p__Bacteroidota;c__Bacteroidia;o__Flavobacteriales;f__Weeksellaceae;g__Chryseobacterium	0	0	0	14	0	0	0
ASV2587	k__Bacteria;p__Bacteroidota;c__Bacteroidia;o__Flavobacteriales;f__Flavobacteriaceae;g__Flavobacterium	0	0	0	14	0	0	0
ASV2589	k__Bacteria;p__Pseudomonadota;c__GammaPseudomonadota;o__Enterobacterales;f__Enterobacteriaceae;g__Kosakonia	0	0	0	14	0	0	0
ASV2590	k__Bacteria	0	0	0	14	0	0	0
ASV2591	k__Bacteria;p__Bacteroidota;c__Bacteroidia;o__Bacteroidales;f__Prolixibacteraceae;g__;s__	0	0	0	14	0	0	0
ASV2609	k__Bacteria;p__Pseudomonadota;c__GammaPseudomonadota;o__Pseudomonadales;f__Moraxellaceae;g__Acinetobacter	0	0	0	14	0	0	0
ASV2610	k__Bacteria;p__Actinobacteriota;c__Actinomycetota;o__PeM15;f__;g__;s__	0	0	0	14	0	0	0
ASV2655	k__Bacteria;p__Bacillota;c__Bacilli;o__Lactobacillales;f__Carnobacteriaceae;g__Carnobacterium	0	0	0	13	0	0	0
ASV2660	k__Bacteria;p__Bacillota;c__Bacilli;o__Erysipelotrichales;f__Erysipelotrichaceae;g__ZOR0006;s__	0	0	0	13	0	0	0
ASV2662	k__Bacteria;p__Bacillota;c__Clostridia;o__Clostridiales;f__Clostridiaceae;g__Clostridium_sensu_stricto_1	0	0	0	13	0	0	0
ASV2663	k__Bacteria;p__Pseudomonadota;c__GammaPseudomonadota;o__Enterobacterales;f__Vibrionaceae;g__Salinivibrio	0	0	0	13	0	0	0
ASV2673	k__Bacteria;p__Pseudomonadota;c__GammaPseudomonadota	0	0	0	13	0	0	0
ASV2687	k__Bacteria;p__Bacteroidota;c__Bacteroidia;o__Bacteroidales;f__Muribaculaceae;g__;s__	0	0	0	13	0	0	0
ASV2709	k__Bacteria;p__Bacteroidota;c__Bacteroidia;o__Bacteroidales;f__Bacteroidaceae;g__Bacteroides;s__Bacteroides_paurosaccharolyticus	0	0	0	13	0	0	0
ASV2743	k__Bacteria;p__Pseudomonadota;c__AlphaPseudomonadota;o__Rhizobiales;f__Xanthobacteraceae;g__Bradyrhizobium	0	0	0	12	0	0	0
ASV2749	k__Bacteria;p__Cyanobacteria;c__Cyanobacteriia;o__Synechococcales;f__Cyanobiaceae;g__Cyanobium_PCC-6307	0	0	0	12	0	0	0
ASV2750	k__Bacteria;p__Verrucomicrobiota;c__Verrucomicrobiae;o__Verrucomicrobiales;f__Rubritaleaceae;g__;s__	0	0	0	12	0	0	0
ASV2752	k__Bacteria;p__Actinobacteriota;c__Actinomycetota;o__Bifidobacteriales;f__Bifidobacteriaceae;g__Gardnerella	0	0	0	12	0	0	0
ASV2753	k__Bacteria;p__Chloroflexi;c__Anaerolineae;o__SBR1031	0	0	0	12	0	0	0
ASV2759	k__Bacteria;p__Pseudomonadota;c__GammaPseudomonadota;o__Enterobacterales;f__Enterobacteriaceae	0	0	0	12	0	0	0
ASV2780	k__Bacteria;p__Bacillota;c__Bacilli;o__Lactobacillales;f__Lactobacillaceae;g__Latilactobacillus	0	0	0	12	0	0	0
ASV2782	k__Bacteria;p__Bacillota;c__Bacilli;o__Lactobacillales;f__Streptococcaceae;g__Lactococcus;s__Lactococcus_piscium	0	0	0	12	0	0	0
ASV2805	k__Bacteria;p__Pseudomonadota;c__GammaPseudomonadota;o__Enterobacterales;f__Enterobacteriaceae;g__Franconibacter	0	0	0	12	0	0	0
ASV2839	k__Bacteria;p__Bacteroidota;c__Bacteroidia;o__Flavobacteriales;f__Weeksellaceae;g__Chryseobacterium	0	0	0	11	0	0	0
ASV2841	k__Bacteria;p__Actinobacteriota;c__Actinomycetota	0	0	0	11	0	0	0
ASV2842	k__Bacteria;p__Pseudomonadota;c__GammaPseudomonadota;o__Enterobacterales;f__Aeromonadaceae;g__Aeromonas;s__Pseudaeromonas_sharmana	0	0	0	11	0	0	0
ASV2843	k__Bacteria;p__Bacteroidota;c__Bacteroidia;o__Cytophagales;f__Microscillaceae;g__unidentified_Microscillaceae;s__Bacteroidota_bacterium_N2	0	0	0	11	0	0	0
ASV2844	k__Bacteria;p__Bacteroidota;c__Bacteroidia;o__Bacteroidales;f__Prolixibacteraceae;g__BSV13;s__	0	0	0	11	0	0	0
ASV2931	k__Bacteria;p__Pseudomonadota;c__GammaPseudomonadota;o__Burkholderiales;f__Rhodocyclaceae;g__Dechloromonas;s__	0	0	0	10	0	0	0
ASV2932	k__Bacteria;p__Pseudomonadota;c__GammaPseudomonadota;o__Enterobacterales;f__Enterobacteriaceae	0	0	0	10	0	0	0
ASV2933	k__Bacteria;p__Bacteroidota;c__Bacteroidia;o__Bacteroidales;f__Williamwhitmaniaceae;g__Acetobacteroides;s__	0	0	0	10	0	0	0
ASV2934	k__Bacteria;p__Bacillota;c__Clostridia;o__Oscillospirales;f__UCG-010;g__;s__	0	0	0	10	0	0	0
ASV2935	k__Bacteria;p__Bacillota;c__Clostridia;o__Oscillospirales;f__Ruminococcaceae;g__Ruminococcus;s__	0	0	0	10	0	0	0
ASV2936	k__Bacteria;p__Pseudomonadota;c__GammaPseudomonadota;o__Enterobacterales;f__Enterobacteriaceae	0	0	0	10	0	0	0
ASV2937	k__Bacteria;p__Bacillota;c__Bacilli;o__Lactobacillales;f__Lactobacillaceae;g__Companilactobacillus;s__Lactobacillus_sp_TS3	0	0	0	10	0	0	0
ASV3041	k__Bacteria;p__Pseudomonadota;c__GammaPseudomonadota;o__SZB30;f__;g__;s__	0	0	0	9	0	0	0
ASV3046	k__Bacteria;p__Pseudomonadota;c__AlphaPseudomonadota;o__Acetobacterales;f__Acetobacteraceae;g__Roseomonas;s__bacterium_enrichment_culture_clone_B197(2011)	0	0	0	9	0	0	0
ASV3066	k__Bacteria;p__Verrucomicrobiota;c__Verrucomicrobiae;o__Pedosphaerales;f__Pedosphaeraceae;g__ADurb.Bin063-1;s__	0	0	0	9	0	0	0
ASV3067	k__Bacteria;p__Pseudomonadota;c__GammaPseudomonadota;o__Burkholderiales;f__Sutterellaceae;g__;s__	0	0	0	9	0	0	0
ASV3068	k__Bacteria;p__Pseudomonadota;c__GammaPseudomonadota;o__Pseudomonadales;f__Moraxellaceae;g__Psychrobacter	0	0	0	9	0	0	0
ASV3088	k__Bacteria;p__Pseudomonadota;c__AlphaPseudomonadota;o__Rhizobiales;f__Rhizobiaceae;g__Mesorhizobium	0	0	0	9	0	0	0
ASV3093	k__Bacteria;p__Bacillota;c__Bacilli;o__Lactobacillales;f__Lactobacillaceae;g__Weissella;s__Weissella_ghanensis	0	0	0	9	0	0	0
ASV3095	k__Bacteria;p__Actinobacteriota;c__Actinomycetota;o__Micrococcales;f__Micrococcaceae;g__Micrococcus	0	0	0	9	0	0	0
ASV3096	k__Bacteria;p__Bacteroidota;c__Bacteroidia;o__Flavobacteriales;f__Weeksellaceae;g__Chryseobacterium;s__Chryseobacterium_chaponense	0	0	0	9	0	0	0
ASV3097	k__Bacteria;p__Verrucomicrobiota;c__Verrucomicrobiae;o__Verrucomicrobiales	0	0	0	9	0	0	0
ASV3102	k__Bacteria;p__Pseudomonadota;c__AlphaPseudomonadota;o__Rhizobiales;f__Beijerinckiaceae;g__Methylobacterium-Methylorubrum	0	0	0	9	0	0	0
ASV3132	k__Bacteria;p__Fusobacteriota;c__Fusobacteriia;o__Fusobacteriales;f__Fusobacteriaceae;g__Cetobacterium;s__	0	0	0	8	0	0	0
ASV3134	k__Bacteria;p__Dependentiae;c__Babeliae;o__Babeliales;f__unidentified_Babeliales;g__unidentified_Babeliales;s__candidate_division_TM6_bacterium_GW2011_GWF2_37_49	0	0	0	8	0	0	0
ASV3135	k__Bacteria;p__Bacteroidota;c__Bacteroidia;o__Sphingobacteriales;f__ST-12K33;g__;s__	0	0	0	8	0	0	0
ASV3136	k__Bacteria;p__Pseudomonadota;c__GammaPseudomonadota;o__Burkholderiales;f__Comamonadaceae;g__Polaromonas;s__Polaromonas_sp	0	0	0	8	0	0	0
ASV3137	k__Bacteria;p__Bacteroidota;c__Bacteroidia;o__Bacteroidales;f__Bacteroidota_vadinHA17;g__;s__	0	0	0	8	0	0	0
ASV3139	k__Bacteria;p__Pseudomonadota;c__GammaPseudomonadota;o__Enterobacterales;f__Enterobacteriaceae	0	0	0	8	0	0	0
ASV3170	k__Bacteria;p__Pseudomonadota;c__GammaPseudomonadota;o__Pseudomonadales;f__Moraxellaceae;g__Psychrobacter	0	0	0	8	0	0	0
ASV3190	k__Bacteria;p__Campylobacterota;c__Campylobacteria;o__Campylobacterales;f__Sulfurospirillaceae;g__Sulfurospirillum	0	0	0	8	0	0	0
ASV3192	k__Bacteria;p__Actinobacteriota;c__Actinomycetota	0	0	0	8	0	0	0
ASV3220	k__Bacteria;p__Pseudomonadota;c__GammaPseudomonadota;o__Enterobacterales;f__Erwiniaceae;g__Pantoea	0	0	0	8	0	0	0
ASV3234	k__Bacteria;p__Pseudomonadota;c__GammaPseudomonadota;o__Chromatiales;f__Chromatiaceae;g__;s__	0	0	0	8	0	0	0
ASV3242	k__Bacteria;p__Cyanobacteria;c__Cyanobacteriia;o__Synechococcales;f__Cyanobiaceae;g__Cyanobium_PCC-6307	0	0	0	8	0	0	0
ASV3244	k__Bacteria;p__Thermodesulfobacter;c__Desulfobacteria;o__Desulfobacterales;f__Desulfosarcinaceae	0	0	0	8	0	0	0
ASV3245	k__Bacteria;p__Pseudomonadota;c__GammaPseudomonadota;o__Enterobacterales;f__Yersiniaceae;g__Serratia	0	0	0	8	0	0	0
ASV3246	k__Bacteria;p__Pseudomonadota;c__GammaPseudomonadota;o__Enterobacterales;f__Hafniaceae;g__Edwardsiella	0	0	0	8	0	0	0
ASV3247	k__Bacteria;p__Pseudomonadota;c__AlphaPseudomonadota;o__Rhizobiales;f__Rhizobiaceae	0	0	0	8	0	0	0
ASV3248	k__Bacteria;p__Actinobacteriota;c__Actinomycetota;o__Micromonosporales;f__Micromonosporaceae	0	0	0	8	0	0	0
ASV3249	k__Bacteria;p__Pseudomonadota;c__GammaPseudomonadota;o__Burkholderiales;f__Comamonadaceae	0	0	0	8	0	0	0
ASV3252	k__Bacteria;p__Pseudomonadota;c__AlphaPseudomonadota;o__Acetobacterales;f__Acetobacteraceae	0	0	0	8	0	0	0
ASV3340	k__Bacteria;p__Pseudomonadota;c__GammaPseudomonadota;o__Pseudomonadales;f__Moraxellaceae;g__Acinetobacter	0	0	0	7	0	0	0
ASV3360	k__Bacteria;p__Acidobacteriota;c__Vicinamibacteria;o__Vicinamibacterales;f__;g__;s__	0	0	0	7	0	0	0
ASV3377	k__Bacteria;p__Pseudomonadota;c__GammaPseudomonadota;o__Enterobacterales;f__Enterobacteriaceae;g__Erwinia;s__	0	0	0	7	0	0	0
ASV3382	k__Bacteria;p__Bacteroidota;c__Bacteroidia;o__Flavobacteriales;f__Weeksellaceae;g__Chryseobacterium	0	0	0	7	0	0	0
ASV3383	k__Bacteria;p__Thermodesulfobacter;c__Syntrophobacteria;o__Syntrophobacterales;f__;g__;s__	0	0	0	7	0	0	0
ASV3384	k__Bacteria;p__Bacteroidota;c__Bacteroidia;o__Flavobacteriales;f__Flavobacteriaceae;g__Flavobacterium;s__Flavobacterium_phocarum	0	0	0	7	0	0	0
ASV3386	k__Bacteria;p__Pseudomonadota;c__AlphaPseudomonadota;o__Rhizobiales;f__unidentified_Rhizobiales;g__Bauldia;s__	0	0	0	7	0	0	0
ASV3387	k__Bacteria;p__Pseudomonadota;c__GammaPseudomonadota;o__Xanthomonadales;f__Lysobacteraceae;g__Xanthomonas;s__Xanthomonas_albilineans	0	0	0	7	0	0	0
ASV3388	k__Bacteria;p__Bacteroidota;c__Bacteroidia;o__Flavobacteriales;f__Weeksellaceae;g__Chryseobacterium;s__Chryseobacterium_sp_LW-NC3	0	0	0	7	0	0	0
ASV3389	k__Bacteria;p__Actinobacteriota;c__Actinomycetota;o__Micrococcales;f__Intrasporangiaceae	0	0	0	7	0	0	0
ASV3390	k__Bacteria;p__Thermodesulfobacter;c__Desulfobaccia;o__Desulfobaccales;f__Desulfobaccaceae;g__Desulfobacca;s__bacterium_enrichment_culture_clone_E12	0	0	0	7	0	0	0
ASV3393	k__Bacteria;p__Pseudomonadota;c__AlphaPseudomonadota;o__Sphingomonadales;f__Sphingomonadaceae;g__Sphingomonas	0	0	0	7	0	0	0
ASV3436	k__Bacteria;p__Pseudomonadota;c__AlphaPseudomonadota;o__Acetobacterales;f__Acetobacteraceae;g__Roseomonas	0	0	0	6	0	0	0
ASV3467	k__Bacteria;p__Bacillota;c__Bacilli;o__Erysipelotrichales;f__Erysipelotrichaceae;g__ZOR0006	0	0	0	6	0	0	0
ASV3504	k__Bacteria;p__Bacillota;c__Bacilli;o__Lactobacillales;f__Lactobacillaceae;g__Latilactobacillus	0	0	0	6	0	0	0
ASV3506	k__Bacteria;p__Bacteroidota;c__Bacteroidia;o__Flavobacteriales;f__Weeksellaceae;g__Chryseobacterium;s__Chryseobacterium_sp_A1-ST2	0	0	0	6	0	0	0
ASV3533	k__Bacteria;p__Pseudomonadota;c__AlphaPseudomonadota;o__Rhodobacterales;f__Rhodobacteraceae;g__Paracoccus	0	0	0	6	0	0	0
ASV3568	k__Bacteria;p__Bacteroidota;c__Bacteroidia;o__Flavobacteriales;f__Weeksellaceae;g__Chryseobacterium;s__Chryseobacterium_sp_A1-ST2	0	0	0	6	0	0	0
ASV3569	k__Bacteria;p__Acidobacteriota;c__Vicinamibacteria;o__Subgroup_17;f__;g__;s__	0	0	0	6	0	0	0
ASV3570	k__Bacteria;p__Bacteroidota;c__Bacteroidia;o__Flavobacteriales;f__Weeksellaceae;g__Chryseobacterium	0	0	0	6	0	0	0
ASV3571	k__Bacteria;p__Pseudomonadota;c__GammaPseudomonadota;o__Pseudomonadales;f__Moraxellaceae;g__Alkanindiges	0	0	0	6	0	0	0
ASV3573	k__Bacteria;p__Armatimonadota;c__Chthonomonadetes;o__Chthonomonadales;f__Chthonomonadaceae;g__Chthonomonas;s__	0	0	0	6	0	0	0
ASV3574	k__Bacteria;p__Verrucomicrobiota;c__Verrucomicrobiae;o__Chthoniobacterales;f__Chthoniobacteraceae;g__LD29;s__	0	0	0	6	0	0	0
ASV3575	k__Bacteria;p__Bacillota;c__Bacilli;o__Lactobacillales;f__Carnobacteriaceae	0	0	0	6	0	0	0
ASV3576	k__Bacteria;p__Pseudomonadota;c__GammaPseudomonadota;o__Enterobacterales	0	0	0	6	0	0	0
ASV3578	k__Bacteria;p__Actinobacteriota;c__Actinomycetota;o__Micrococcales;f__Microbacteriaceae;g__Leifsonia	0	0	0	6	0	0	0
ASV3755	k__Bacteria;p__Actinobacteriota;c__Actinomycetota;o__Micrococcales;f__Micrococcaceae;g__Micrococcus	0	0	0	5	0	0	0
ASV3756	k__Bacteria;p__Bacteroidota;c__Bacteroidia;o__Flavobacteriales;f__Weeksellaceae;g__Chryseobacterium	0	0	0	5	0	0	0
ASV3757	k__Bacteria;p__Acidobacteriota;c__Vicinamibacteria;o__Vicinamibacterales;f__Vicinamibacteraceae;g__Luteitalea;s__	0	0	0	5	0	0	0
ASV3758	k__Bacteria;p__Pseudomonadota;c__GammaPseudomonadota;o__Burkholderiales;f__Burkholderiaceae;g__Limnobacter;s__	0	0	0	5	0	0	0
ASV3759	k__Bacteria;p__Pseudomonadota;c__GammaPseudomonadota;o__Burkholderiales;f__Sutterellaceae;g__;s__	0	0	0	5	0	0	0
ASV3760	k__Bacteria;p__Cyanobacteria;c__Cyanobacteriia;o__Chloroplast;f__unidentified_Chloroplast;g__unidentified_Chloroplast;s__Trachydiscus_minutus	0	0	0	5	0	0	0
ASV3761	k__Bacteria;p__Pseudomonadota;c__GammaPseudomonadota	0	0	0	5	0	0	0
ASV3762	k__Bacteria;p__Gemmatimonadota;c__Gemmatimonadetes;o__Gemmatimonadales;f__Gemmatimonadaceae;g__;s__	0	0	0	5	0	0	0
ASV3763	k__Bacteria;p__Pseudomonadota;c__GammaPseudomonadota;o__Burkholderiales;f__Burkholderiaceae;g__Lautropia;s__	0	0	0	5	0	0	0
ASV3764	k__Bacteria;p__Pseudomonadota;c__GammaPseudomonadota;o__Enterobacterales;f__Enterobacteriaceae;g__Erwinia;s__	0	0	0	5	0	0	0
ASV3765	k__Bacteria;p__Bacillota;c__Clostridia;o__Peptostreptococcales-Tissierellales;f__Peptostreptococcaceae	0	0	0	5	0	0	0
ASV3766	k__Bacteria;p__Bacillota;c__Clostridia;o__Clostridiales;f__Clostridiaceae;g__Clostridium_sensu_stricto_1	0	0	0	5	0	0	0
ASV3767	k__Bacteria;p__Actinobacteriota;c__Actinomycetota;o__Micrococcales;f__Microbacteriaceae;g__Microbacterium	0	0	0	5	0	0	0
ASV3768	k__Bacteria;p__Pseudomonadota;c__GammaPseudomonadota;o__Enterobacterales;f__Yersiniaceae;g__Serratia	0	0	0	5	0	0	0
ASV3778	k__Bacteria;p__Bacillota;c__Bacilli;o__Erysipelotrichales;f__Erysipelotrichaceae	0	0	0	5	0	0	0
ASV3781	k__Bacteria;p__Bacteroidota;c__Bacteroidia;o__Flavobacteriales;f__Weeksellaceae;g__Chryseobacterium	0	0	0	5	0	0	0
ASV3788	k__Bacteria;p__Pseudomonadota;c__AlphaPseudomonadota;o__Caulobacterales;f__Caulobacteraceae;g__Brevundimonas	0	0	0	5	0	0	0
ASV3789	k__Bacteria;p__Nitrospirota;c__Thermodesulfovibrionia;o__unidentified_Thermodesulfovibrionia;f__unidentified_Thermodesulfovibrionia;g__unidentified_Thermodesulfovibrionia;s__bacterium_enrichment_culture_clone_C11	0	0	0	5	0	0	0
ASV3790	k__Bacteria;p__Pseudomonadota;c__GammaPseudomonadota;o__Burkholderiales;f__Comamonadaceae;g__Alicycliphilus	0	0	0	5	0	0	0
ASV3791	k__Bacteria;p__Pseudomonadota;c__AlphaPseudomonadota;o__Rhizobiales;f__;g__;s__	0	0	0	5	0	0	0
ASV3792	k__Bacteria;p__Acidobacteriota;c__Vicinamibacteria;o__Vicinamibacterales;f__Vicinamibacteraceae;g__Luteitalea;s__	0	0	0	5	0	0	0
ASV3793	k__Bacteria;p__Bacillota;c__Bacilli;o__Erysipelotrichales;f__Erysipelotrichaceae;g__Turicibacter;s__	0	0	0	5	0	0	0
ASV3794	k__Bacteria;p__Patescibacteria;c__Saccharimonadia;o__Saccharimonadales;f__;g__;s__	0	0	0	5	0	0	0
ASV3795	k__Bacteria;p__Pseudomonadota;c__GammaPseudomonadota;o__Methylococcales;f__Methylococcaceae	0	0	0	5	0	0	0
ASV3796	k__Bacteria;p__Thermodesulfobacter;c__Desulfobacteria;o__Desulfobacterales;f__Desulfosarcinaceae;g__Sva0081_sediment_group;s__	0	0	0	5	0	0	0
ASV3797	k__Bacteria;p__Cyanobacteria;c__Vampirivibrionia;o__Obscuribacterales;f__Obscuribacteraceae;g__;s__	0	0	0	5	0	0	0
ASV3798	k__Bacteria;p__Actinobacteriota;c__Actinomycetota;o__PeM15;f__;g__;s__	0	0	0	5	0	0	0
ASV3800	k__Bacteria;p__Bacillota;c__Negativicutes;o__Veillonellales-Selenomonadales;f__Veillonellaceae;g__Veillonella;s__Veillonella_montpellierensis	0	0	0	5	0	0	0
ASV3801	k__Bacteria;p__Pseudomonadota;c__AlphaPseudomonadota;o__Acetobacterales;f__Acetobacteraceae;g__Roseomonas	0	0	0	5	0	0	0
ASV3802	k__Bacteria;p__Pseudomonadota;c__AlphaPseudomonadota;o__Rhizobiales;f__Xanthobacteraceae;g__Pseudorhodoplanes;s__	0	0	0	5	0	0	0
ASV3832	k__Bacteria;p__Verrucomicrobiota;c__Verrucomicrobiae;o__Verrucomicrobiales	0	0	0	4	0	0	0
ASV3833	k__Bacteria;p__Cyanobacteria;c__Cyanobacteriia;o__Synechococcales;f__Cyanobiaceae;g__Cyanobium_PCC-6307	0	0	0	4	0	0	0
ASV3834	k__Bacteria;p__Pseudomonadota;c__GammaPseudomonadota;o__Burkholderiales;f__Alcaligenaceae	0	0	0	4	0	0	0
ASV3835	k__Bacteria;p__Bacillota;c__Bacilli;o__Lactobacillales;f__Streptococcaceae;g__Lactococcus;s__Lactococcus_raffinolactis	0	0	0	4	0	0	0
ASV3836	k__Bacteria;p__Pseudomonadota;c__GammaPseudomonadota;o__Pseudomonadales;f__Moraxellaceae;g__Acinetobacter	0	0	0	4	0	0	0
ASV3837	k__Bacteria;p__Actinobacteriota;c__Actinomycetota;o__PeM15	0	0	0	4	0	0	0
ASV3838	k__Bacteria;p__Pseudomonadota;c__AlphaPseudomonadota;o__Sphingomonadales;f__Sphingomonadaceae	0	0	0	4	0	0	0
ASV3844	k__Bacteria;p__Pseudomonadota;c__GammaPseudomonadota;o__Methylococcales;f__Methylomonadaceae;g__Methylomicrobium;s__	0	0	0	4	0	0	0
ASV3880	k__Bacteria;p__Pseudomonadota;c__GammaPseudomonadota;o__Enterobacterales;f__Vibrionaceae;g__Enterovibrio;s__	0	0	0	4	0	0	0
ASV3908	k__Bacteria;p__Pseudomonadota;c__GammaPseudomonadota;o__Enterobacterales;f__Vibrionaceae;g__Vibrio	0	0	0	4	0	0	0
ASV3909	k__Bacteria;p__Pseudomonadota;c__GammaPseudomonadota;o__Pseudomonadales;f__Moraxellaceae;g__Acinetobacter	0	0	0	4	0	0	0
ASV3910	k__Bacteria;p__Pseudomonadota;c__GammaPseudomonadota;o__Burkholderiales;f__Sutterellaceae;g__;s__	0	0	0	4	0	0	0
ASV3939	k__Bacteria;p__Pseudomonadota;c__AlphaPseudomonadota;o__Caulobacterales;f__Caulobacteraceae;g__Brevundimonas	0	0	0	4	0	0	0
ASV3966	k__Bacteria;p__Pseudomonadota;c__AlphaPseudomonadota;o__Sphingomonadales;f__Sphingomonadaceae;g__Erythrobacter	0	0	0	4	0	0	0
ASV3967	k__Bacteria;p__Verrucomicrobiota;c__Verrucomicrobiae;o__Methylacidiphilales;f__Methylacidiphilaceae;g__;s__	0	0	0	4	0	0	0
ASV3968	k__Bacteria;p__Thermodesulfobacter;c__Desulfobacteria;o__Desulfatiglandales;f__Desulfatiglandaceae;g__Desulfatiglans;s__	0	0	0	4	0	0	0
ASV3969	k__Bacteria;p__Cyanobacteria;c__Cyanobacteriia;o__Chloroplast;f__unidentified_Chloroplast;g__unidentified_Chloroplast	0	0	0	4	0	0	0
ASV3970	k__Bacteria;p__Pseudomonadota;c__GammaPseudomonadota;o__Burkholderiales;f__Chitinibacteraceae;g__Iodobacter;s__	0	0	0	4	0	0	0
ASV3971	k__Bacteria;p__Thermodesulfobacter;c__Desulfobaccia;o__Desulfobaccales;f__Desulfobaccaceae;g__Desulfobacca;s__bacterium_enrichment_culture_clone_E12	0	0	0	4	0	0	0
ASV3972	k__Bacteria;p__Actinobacteriota;c__Actinomycetota;o__Micrococcales;f__Intrasporangiaceae;g__Ornithinimicrobium	0	0	0	4	0	0	0
ASV3973	k__Bacteria;p__Pseudomonadota;c__GammaPseudomonadota;o__Enterobacterales;f__Vibrionaceae;g__Vibrio	0	0	0	4	0	0	0
ASV3975	k__Bacteria;p__Armatimonadota;c__Armatimonadia;o__Armatimonadales;f__;g__;s__	0	0	0	4	0	0	0
ASV3976	k__Bacteria	0	0	0	4	0	0	0
ASV3977	k__Bacteria;p__Bacillota;c__Clostridia;o__Oscillospirales;f__Oscillospiraceae	0	0	0	4	0	0	0
ASV3978	k__Bacteria;p__Actinobacteriota;c__Thermoleophilia;o__Gaiellales;f__;g__;s__	0	0	0	4	0	0	0
ASV3979	k__Bacteria;p__Pseudomonadota;c__AlphaPseudomonadota;o__Rhizobiales;f__Xanthobacteraceae;g__Pseudolabrys	0	0	0	4	0	0	0
ASV3980	k__Bacteria;p__Verrucomicrobiota;c__Verrucomicrobiae;o__Pedosphaerales;f__Pedosphaeraceae;g__;s__	0	0	0	4	0	0	0
ASV3981	k__Bacteria;p__Verrucomicrobiota;c__Verrucomicrobiae;o__Pedosphaerales;f__Pedosphaeraceae;g__ADurb.Bin063-1;s__	0	0	0	4	0	0	0
ASV3982	k__Bacteria;p__Pseudomonadota;c__GammaPseudomonadota;o__Pseudomonadales;f__Moraxellaceae;g__Acinetobacter	0	0	0	4	0	0	0
ASV3983	k__Bacteria;p__Pseudomonadota;c__GammaPseudomonadota;o__PLTA13;f__;g__;s__	0	0	0	4	0	0	0
ASV3984	k__Bacteria;p__Pseudomonadota;c__GammaPseudomonadota;o__Burkholderiales;f__Sutterellaceae;g__;s__	0	0	0	4	0	0	0
ASV3985	k__Bacteria;p__Actinobacteriota;c__Actinomycetota;o__PeM15	0	0	0	4	0	0	0
ASV3986	k__Bacteria	0	0	0	4	0	0	0
ASV3987	k__Bacteria;p__Cyanobacteria;c__Cyanobacteriia;o__Cyanobacteriales;f__Cyanobacteriaceae;g__Geminocystis_PCC-6308;s__	0	0	0	4	0	0	0
ASV3988	k__Bacteria;p__Bacteroidota;c__Bacteroidia;o__Bacteroidales;f__SB-5;g__;s__	0	0	0	4	0	0	0
ASV3990	k__Bacteria;p__Pseudomonadota;c__GammaPseudomonadota;o__Burkholderiales;f__Rhodocyclaceae	0	0	0	4	0	0	0
ASV3991	k__Bacteria;p__Bacillota;c__Clostridia;o__Lachnospirales;f__Lachnospiraceae;g__Epulopiscium;s__	0	0	0	4	0	0	0
ASV4172	k__Bacteria;p__Cyanobacteria;c__Cyanobacteriia;o__Synechococcales;f__Cyanobiaceae;g__Cyanobium_PCC-6307	0	0	0	3	0	0	0
ASV4202	k__Bacteria;p__Bacillota;c__Desulfitobacteriia;o__Desulfitobacteriales;f__Syntrophobotulaceae;g__Dehalobacter	0	0	0	3	0	0	0
ASV4203	k__Bacteria;p__Cyanobacteria;c__Cyanobacteriia;o__Synechococcales;f__Cyanobiaceae;g__Cyanobium_PCC-6307	0	0	0	3	0	0	0
ASV4204	k__Bacteria;p__Actinobacteriota;c__Coriobacteriia;o__OPB41;f__;g__;s__	0	0	0	3	0	0	0
ASV4205	k__Bacteria;p__Bacteroidota;c__Bacteroidia;o__Bacteroidales;f__Prevotellaceae;g__Prevotella_9;s__	0	0	0	3	0	0	0
ASV4206	k__Bacteria;p__Patescibacteria;c__Saccharimonadia;o__Saccharimonadales;f__;g__;s__	0	0	0	3	0	0	0
ASV4207	k__Bacteria;p__Patescibacteria;c__Saccharimonadia;o__Saccharimonadales;f__Saccharimonadaceae;g__TM7a;s__	0	0	0	3	0	0	0
ASV4208	k__Bacteria;p__Bacteroidota;c__Bacteroidia;o__Bacteroidales;f__Prolixibacteraceae;g__;s__	0	0	0	3	0	0	0
ASV4209	k__Bacteria;p__Bacteroidota;c__Bacteroidia;o__Bacteroidales;f__Barnesiellaceae;g__;s__	0	0	0	3	0	0	0
ASV4210	k__Bacteria;p__Bacillota;c__Bacilli;o__Lactobacillales;f__Lactobacillaceae;g__Companilactobacillus	0	0	0	3	0	0	0
ASV4211	k__Bacteria;p__Bacillota;c__Bacilli;o__Lactobacillales;f__Lactobacillaceae;g__Lactobacillus	0	0	0	3	0	0	0
ASV4212	k__Bacteria;p__Deinococcota;c__Deinococci;o__Deinococcales;f__Deinococcaceae;g__Deinococcus	0	0	0	3	0	0	0
ASV4213	k__Bacteria;p__Chloroflexi;c__Anaerolineae;o__1-20;f__;g__;s__	0	0	0	3	0	0	0
ASV4214	k__Bacteria	0	0	0	3	0	0	0
ASV4215	k__Bacteria;p__Pseudomonadota;c__AlphaPseudomonadota;o__Rhizobiales;f__unidentified_Rhizobiales;g__Phreatobacter;s__Phreatobacter_cathodiphilus	0	0	0	3	0	0	0
ASV4216	k__Bacteria;p__Pseudomonadota;c__GammaPseudomonadota;o__Burkholderiales;f__SC-I-84;g__;s__	0	0	0	3	0	0	0
ASV4217	k__Bacteria;p__Bacteroidota;c__Bacteroidia;o__Sphingobacteriales;f__Sphingobacteriaceae;g__Sphingobacterium;s__Sphingobacterium_mizutaii	0	0	0	3	0	0	0
ASV4218	k__Bacteria;p__Sva0485;c__;o__;f__;g__;s__	0	0	0	3	0	0	0
ASV4219	k__Bacteria;p__NKB15;c__;o__;f__;g__;s__	0	0	0	3	0	0	0
ASV4220	k__Bacteria;p__Bacteroidota;c__Bacteroidia;o__Bacteroidales;f__Bacteroidota_vadinHA17;g__;s__	0	0	0	3	0	0	0
ASV4221	k__Bacteria;p__Bacillota;c__Bacilli;o__Lactobacillales;f__Enterococcaceae;g__Tetragenococcus;s__Tetragenococcus_solitarius	0	0	0	3	0	0	0
ASV4222	k__Bacteria;p__Acidobacteriota;c__Vicinamibacteria;o__Vicinamibacterales;f__Vicinamibacteraceae;g__Luteitalea;s__	0	0	0	3	0	0	0
ASV4223	k__Bacteria;p__Actinobacteriota;c__Coriobacteriia;o__Coriobacteriales;f__Atopobiaceae;g__Olsenella;s__	0	0	0	3	0	0	0
ASV4224	k__Bacteria;p__Thermodesulfobacter	0	0	0	3	0	0	0
ASV4225	k__Bacteria;p__Actinobacteriota;c__Actinomycetota;o__Micrococcales;f__Micrococcaceae;g__Arthrobacter	0	0	0	3	0	0	0
ASV4226	k__Bacteria;p__Actinobacteriota;c__Actinomycetota;o__Micrococcales;f__Dermacoccaceae	0	0	0	3	0	0	0
ASV4227	k__Bacteria;p__Pseudomonadota;c__GammaPseudomonadota;o__Pseudomonadales;f__Moraxellaceae;g__Psychrobacter	0	0	0	3	0	0	0
ASV4229	k__Bacteria;p__Bacillota;c__Bacilli;o__Lactobacillales;f__Lactobacillaceae;g__Latilactobacillus	0	0	0	3	0	0	0
ASV4230	k__Bacteria	0	0	0	3	0	0	0
ASV4231	k__Bacteria;p__Deinococcota;c__Deinococci;o__Deinococcales;f__Deinococcaceae;g__Deinococcus	0	0	0	3	0	0	0
ASV4232	k__Bacteria;p__Pseudomonadota;c__AlphaPseudomonadota;o__Rhizobiales;f__Beijerinckiaceae	0	0	0	3	0	0	0
ASV4234	k__Bacteria;p__Patescibacteria;c__Saccharimonadia;o__Saccharimonadales	0	0	0	3	0	0	0
ASV4248	k__Bacteria;p__Pseudomonadota;c__GammaPseudomonadota;o__Burkholderiales;f__Burkholderiaceae;g__Lautropia;s__	0	0	0	3	0	0	0
ASV4249	k__Bacteria;p__Bacteroidota;c__Bacteroidia;o__Chitinophagales;f__Chitinophagaceae;g__Ferruginibacter	0	0	0	3	0	0	0
ASV4250	k__Bacteria;p__Patescibacteria;c__Saccharimonadia;o__Saccharimonadales;f__Saccharimonadaceae;g__TM7a;s__	0	0	0	3	0	0	0
ASV4251	k__Bacteria;p__Pseudomonadota;c__GammaPseudomonadota;o__Enterobacterales	0	0	0	3	0	0	0
ASV4252	k__Bacteria;p__Bacteroidota;c__Bacteroidia;o__Bacteroidales;f__Dysgonomonadaceae	0	0	0	3	0	0	0
ASV4253	k__Bacteria;p__Pseudomonadota;c__GammaPseudomonadota	0	0	0	3	0	0	0
ASV4254	k__Bacteria;p__Verrucomicrobiota;c__Verrucomicrobiae;o__Chthoniobacterales;f__Chthoniobacteraceae	0	0	0	3	0	0	0
ASV4255	k__Bacteria;p__Thermodesulfobacter;c__Desulfobacteria;o__Desulfobacterales;f__Desulfosarcinaceae;g__Sva0081_sediment_group	0	0	0	3	0	0	0
ASV4256	k__Bacteria;p__Acidobacteriota;c__Vicinamibacteria;o__Vicinamibacterales;f__;g__;s__	0	0	0	3	0	0	0
ASV4257	k__Bacteria;p__Bacillota;c__Clostridia;o__Lachnospirales;f__Lachnospiraceae;g__Epulopiscium;s__	0	0	0	3	0	0	0
ASV4258	k__Bacteria;p__Verrucomicrobiota;c__Verrucomicrobiae;o__Verrucomicrobiales;f__Rubritaleaceae;g__Luteolibacter;s__	0	0	0	3	0	0	0
ASV4259	k__Bacteria;p__Bacillota;c__Bacilli;o__Lactobacillales;f__Lactobacillaceae;g__Weissella	0	0	0	3	0	0	0
ASV4289	k__Bacteria;p__Verrucomicrobiota;c__Verrucomicrobiae;o__Chthoniobacterales;f__Chthoniobacteraceae;g__LD29;s__	0	0	0	2	0	0	0
ASV4292	k__Bacteria;p__Pseudomonadota;c__AlphaPseudomonadota;o__Sphingomonadales;f__Sphingomonadaceae;g__Porphyrobacter	0	0	0	2	0	0	0
ASV4293	k__Bacteria;p__Bacillota;c__Bacilli;o__Lactobacillales;f__Lactobacillaceae;g__Companilactobacillus	0	0	0	2	0	0	0
ASV4294	k__Bacteria;p__Pseudomonadota;c__GammaPseudomonadota;o__Enterobacterales;f__Vibrionaceae;g__Vibrio	0	0	0	2	0	0	0
ASV4295	k__Bacteria;p__Pseudomonadota;c__AlphaPseudomonadota;o__Acetobacterales;f__Acetobacteraceae	0	0	0	2	0	0	0
ASV4296	k__Bacteria;p__Actinobacteriota;c__Actinomycetota;o__Micrococcales;f__Micrococcaceae;g__Rothia	0	0	0	2	0	0	0
ASV4343	k__Bacteria;p__Actinobacteriota;c__Actinomycetota	0	0	0	2	0	0	0
ASV4373	k__Bacteria;p__Pseudomonadota;c__AlphaPseudomonadota;o__Acetobacterales;f__Acetobacteraceae;g__Roseomonas	0	0	0	2	0	0	0
ASV4374	k__Bacteria;p__Thermodesulfobacter;c__Desulfuromonadia;o__Geobacterales;f__Geobacteraceae;g__Citrifermentans	0	0	0	2	0	0	0
ASV4375	k__Bacteria;p__Pseudomonadota;c__GammaPseudomonadota;o__Xanthomonadales;f__Lysobacteraceae;g__Thermomonas;s__Thermomonas_brevis	0	0	0	2	0	0	0
ASV4397	k__Bacteria;p__Verrucomicrobiota;c__Verrucomicrobiae;o__Pedosphaerales;f__Pedosphaeraceae;g__;s__	0	0	0	2	0	0	0
ASV4398	k__Bacteria;p__Patescibacteria	0	0	0	2	0	0	0
ASV4399	k__Bacteria;p__Cyanobacteria;c__Cyanobacteriia;o__Chloroplast;f__unidentified_Chloroplast;g__unidentified_Chloroplast;s__Oscillatoriales_cyanobacterium_HF1	0	0	0	2	0	0	0
ASV4400	k__Bacteria;p__Chloroflexi;c__KD4-96;o__;f__;g__;s__	0	0	0	2	0	0	0
ASV4401	k__Bacteria;p__Deinococcota;c__Deinococci;o__Deinococcales;f__Deinococcaceae;g__Deinococcus	0	0	0	2	0	0	0
ASV4404	k__Bacteria;p__Acidobacteriota;c__Vicinamibacteria;o__Vicinamibacterales;f__Vicinamibacteraceae;g__;s__	0	0	0	2	0	0	0
ASV4431	k__Bacteria;p__Thermodesulfobacter;c__Desulfomonilia;o__Desulfomonilales;f__Desulfomonilaceae;g__Desulfomonile;s__	0	0	0	2	0	0	0
ASV4432	k__Bacteria;p__Bacillota;c__Bacilli;o__Lactobacillales;f__Lactobacillaceae;g__Leuconostoc	0	0	0	2	0	0	0
ASV4433	k__Bacteria;p__Bacillota;c__Clostridia;o__Peptostreptococcales-Tissierellales	0	0	0	2	0	0	0
ASV4434	k__Bacteria;p__Bacillota;c__Bacilli;o__Lactobacillales;f__Lactobacillaceae;g__Latilactobacillus	0	0	0	2	0	0	0
ASV4435	k__Bacteria;p__Pseudomonadota;c__AlphaPseudomonadota;o__Rhizobiales;f__Rhizobiaceae;g__Allorhizobium-Neorhizobium-Pararhizobium-Rhizobium	0	0	0	2	0	0	0
ASV4436	k__Bacteria;p__Pseudomonadota;c__GammaPseudomonadota;o__Methylococcales;f__Methylococcaceae	0	0	0	2	0	0	0
ASV4437	k__Bacteria;p__Acidobacteriota;c__Aminicenantia;o__Aminicenantales;f__;g__;s__	0	0	0	2	0	0	0
ASV4438	k__Bacteria;p__Pseudomonadota;c__AlphaPseudomonadota;o__Sphingomonadales;f__Sphingomonadaceae	0	0	0	2	0	0	0
ASV4439	k__Bacteria;p__Pseudomonadota;c__GammaPseudomonadota;o__Burkholderiales;f__Comamonadaceae;g__Polaromonas	0	0	0	2	0	0	0
ASV4440	k__Bacteria;p__Bacillota;c__Clostridia;o__Oscillospirales;f__Oscillospiraceae	0	0	0	2	0	0	0
ASV4441	k__Bacteria;p__SAR324_clade(Marine_group_B);c__;o__;f__;g__;s__	0	0	0	2	0	0	0
ASV4442	k__Bacteria	0	0	0	2	0	0	0
ASV4444	k__Bacteria;p__Bacteroidota;c__Ignavibacteria;o__SJA-28;f__;g__;s__	0	0	0	2	0	0	0
ASV4445	k__Bacteria;p__Patescibacteria;c__Saccharimonadia;o__Saccharimonadales;f__;g__;s__	0	0	0	2	0	0	0
ASV4446	k__Bacteria;p__Pseudomonadota;c__AlphaPseudomonadota;o__Holosporales;f__Holosporaceae;g__;s__	0	0	0	2	0	0	0
ASV4447	k__Bacteria;p__Planctomycetota;c__Planctomycetes;o__Pirellulales;f__Pirellulaceae;g__;s__	0	0	0	2	0	0	0
ASV4448	k__Bacteria;p__Verrucomicrobiota;c__Verrucomicrobiae;o__Methylacidiphilales;f__Methylacidiphilaceae;g__;s__	0	0	0	2	0	0	0
ASV4449	k__Bacteria;p__Bacteroidota;c__Bacteroidia	0	0	0	2	0	0	0
ASV4450	k__Bacteria;p__Thermodesulfobacter;c__Syntrophobacteria;o__Syntrophobacterales;f__Syntrophobacteraceae;g__Syntrophobacter;s__	0	0	0	2	0	0	0
ASV4451	k__Bacteria;p__Bacteroidota;c__Bacteroidia;o__Flavobacteriales;f__Crocinitomicaceae;g__Fluviicola;s__	0	0	0	2	0	0	0
ASV4452	k__Bacteria;p__Acidobacteriota;c__Thermoanaerobaculia;o__Thermoanaerobaculales;f__Thermoanaerobaculaceae;g__Subgroup_23;s__	0	0	0	2	0	0	0
ASV4453	k__Bacteria;p__Bacteroidota;c__Bacteroidia;o__Bacteroidales;f__Dysgonomonadaceae;g__Dysgonomonas;s__	0	0	0	2	0	0	0
ASV4454	k__Bacteria;p__MBNT15	0	0	0	2	0	0	0
ASV4455	k__Bacteria;p__Thermodesulfobacter;c__Desulfuromonadia;o__Geobacterales;f__Geobacteraceae	0	0	0	2	0	0	0
ASV4456	k__Bacteria;p__Bacteroidota;c__Ignavibacteria;o__SJA-28;f__;g__;s__	0	0	0	2	0	0	0
ASV4457	k__Bacteria;p__Bacteroidota;c__Bacteroidia;o__Bacteroidales;f__Bacteroidaceae;g__Bacteroides;s__Bacteroides_paurosaccharolyticus	0	0	0	2	0	0	0
ASV4458	k__Bacteria;p__Pseudomonadota;c__GammaPseudomonadota;o__Burkholderiales;f__Alcaligenaceae;g__Achromobacter	0	0	0	2	0	0	0
ASV4459	k__Bacteria;p__Pseudomonadota;c__GammaPseudomonadota;o__Enterobacterales;f__Enterobacteriaceae	0	0	0	2	0	0	0
ASV4460	k__Bacteria;p__Bacillota;c__Bacilli;o__Lactobacillales;f__Lactobacillaceae;g__Limosilactobacillus;s__Lactobacillus_mucosae	0	0	0	2	0	0	0
ASV4461	k__Bacteria;p__Pseudomonadota;c__AlphaPseudomonadota;o__Rhizobiales;f__Devosiaceae;g__Devosia	0	0	0	2	0	0	0
ASV4462	k__Bacteria;p__Actinobacteriota;c__Actinomycetota;o__Propionibacteriales;f__Propionibacteriaceae;g__Cutibacterium;s__Cutibacterium_granulosum	0	0	0	2	0	0	0
ASV4464	k__Bacteria;p__Pseudomonadota;c__GammaPseudomonadota;o__Xanthomonadales;f__Lysobacteraceae;g__Luteimonas;s__Xanthomonas_sp_NBRC_14591	0	0	0	2	0	0	0
ASV4465	k__Bacteria;p__Pseudomonadota;c__GammaPseudomonadota;o__Burkholderiales;f__Comamonadaceae	0	0	0	2	0	0	0
ASV4466	k__Bacteria;p__Pseudomonadota;c__GammaPseudomonadota;o__Pseudomonadales;f__Pseudomonadaceae;g__Pseudomonas	0	0	0	2	0	0	0
ASV4467	k__Bacteria;p__Pseudomonadota;c__GammaPseudomonadota;o__Xanthomonadales;f__Lysobacteraceae;g__Lysobacter	0	0	0	2	0	0	0
ASV4468	k__Bacteria;p__Acidobacteriota;c__Vicinamibacteria;o__Vicinamibacterales;f__Vicinamibacteraceae;g__Luteitalea;s__	0	0	0	2	0	0	0
ASV4469	k__Bacteria;p__Bacillota;c__Bacilli;o__Lactobacillales;f__Lactobacillaceae	0	0	0	2	0	0	0
ASV4470	k__Bacteria;p__Pseudomonadota;c__AlphaPseudomonadota;o__Acetobacterales;f__Acetobacteraceae;g__Roseomonas	0	0	0	2	0	0	0
ASV4471	k__Bacteria;p__Bacteroidota;c__Bacteroidia;o__Bacteroidales;f__Bacteroidaceae;g__Bacteroides	0	0	0	2	0	0	0
ASV4472	k__Bacteria;p__Pseudomonadota;c__AlphaPseudomonadota;o__Sphingomonadales;f__Sphingomonadaceae;g__Altererythrobacter	0	0	0	2	0	0	0
ASV4473	k__Bacteria;p__Pseudomonadota;c__GammaPseudomonadota;o__Burkholderiales;f__Comamonadaceae	0	0	0	2	0	0	0
ASV4474	k__Bacteria;p__Verrucomicrobiota;c__Omnitrophia;o__Omnitrophales;f__Omnitrophaceae;g__Candidatus_Omnitrophus;s__	0	0	0	2	0	0	0
ASV4475	k__Bacteria;p__Bacteroidota;c__Rhodothermia;o__Rhodothermales;f__Rhodothermaceae;g__;s__	0	0	0	2	0	0	0
ASV4476	k__Bacteria;p__Bacillota;c__Bacilli;o__Lactobacillales;f__Streptococcaceae;g__Streptococcus	0	0	0	2	0	0	0
ASV4477	k__Bacteria;p__Deinococcota;c__Deinococci;o__Deinococcales;f__Deinococcaceae;g__Deinococcus;s__Deinococcus_xinjiangensis	0	0	0	2	0	0	0
ASV4478	k__Bacteria;p__Bacteroidota;c__Bacteroidia;o__Chitinophagales;f__Chitinophagaceae	0	0	0	2	0	0	0
ASV4479	k__Bacteria;p__Acidobacteriota;c__Thermoanaerobaculia;o__Thermoanaerobaculales;f__Thermoanaerobaculaceae;g__Subgroup_10	0	0	0	2	0	0	0
ASV4480	k__Bacteria;p__Actinobacteriota;c__Actinomycetota;o__Corynebacteriales;f__Corynebacteriaceae;g__Corynebacterium	0	0	0	2	0	0	0
ASV4481	k__Bacteria;p__Sva0485;c__;o__;f__;g__;s__	0	0	0	2	0	0	0
ASV4482	k__Bacteria;p__Bacillota;c__Clostridia;o__Peptostreptococcales-Tissierellales;f__Peptostreptococcaceae;g__Proteocatella;s__	0	0	0	2	0	0	0
ASV4483	k__Bacteria;p__Actinobacteriota;c__Coriobacteriia;o__Coriobacteriales;f__Atopobiaceae;g__Atopobium;s__Fannyhessea_vaginae	0	0	0	2	0	0	0
ASV4484	k__Bacteria;p__Bacteroidota;c__Bacteroidia;o__Chitinophagales;f__Chitinophagaceae;g__Edaphobaculum;s__	0	0	0	2	0	0	0
ASV4485	k__Bacteria;p__Actinobacteriota;c__Actinomycetota;o__Corynebacteriales;f__Nocardiaceae;g__Rhodococcus	0	0	0	2	0	0	0
ASV4486	k__Bacteria;p__Pseudomonadota;c__AlphaPseudomonadota;o__Kiloniellales;f__Fodinicurvataceae;g__;s__	0	0	0	2	0	0	0
ASV4487	k__Bacteria;p__Bacteroidota;c__Bacteroidia;o__Bacteroidales	0	0	0	2	0	0	0

## Sheet: Group 5 unique ASVs
Table S4. List of amplicon sequence variants (ASVs) indicates shared and unique ASVs among tai-pla samples. (k;Kingdom, p;Phylum, c;Class, o;Order, f;Family, g;Genus, s;Species)
Group 1=Trichopodus sp., Group 2=Rastrelliger sp., Group 3=Mugil sp., Group 4=Oreochromis sp., Group 5=Euthynnus sp., Group 6=Channa sp., Group 7=Priacanthus sp.
#ASV ID	Taxonomy	Group1	Group2	Group3	Group4	Group5	Group6	Group7
ASV35	k__Bacteria;p__Bacillota;c__Bacilli;o__Lactobacillales;f__Lactobacillaceae;g__Ligilactobacillus	0	0	0	0	8247	0	0
ASV51	k__Bacteria;p__Bacillota;c__Bacilli;o__Lactobacillales;f__Lactobacillaceae;g__Ligilactobacillus	0	0	0	0	4229	0	0
ASV55	k__Bacteria;p__Bacillota;c__Bacilli;o__Lactobacillales;f__Lactobacillaceae;g__Pediococcus	0	0	0	0	3940	0	0
ASV59	k__Bacteria;p__Bacillota;c__Bacilli;o__Lactobacillales;f__Enterococcaceae;g__Tetragenococcus;s__Tetragenococcus_halophilus	0	0	0	0	3527	0	0
ASV94	k__Bacteria;p__Bacillota;c__Bacilli;o__Staphylococcales;f__Staphylococcaceae;g__Staphylococcus	0	0	0	0	1819	0	0
ASV129	k__Bacteria;p__Bacillota;c__Bacilli;o__Lactobacillales;f__Lactobacillaceae;g__Weissella;s__Weissella_jogaejeotgali	0	0	0	0	1017	0	0
ASV159	k__Bacteria;p__Bacillota;c__Bacilli;o__Staphylococcales;f__Staphylococcaceae;g__Staphylococcus	0	0	0	0	806	0	0
ASV190	k__Bacteria;p__Bacillota;c__Bacilli;o__Lactobacillales;f__Enterococcaceae;g__Enterococcus	0	0	0	0	594	0	0
ASV213	k__Bacteria;p__Bacillota;c__Bacilli;o__Lactobacillales;f__Lactobacillaceae;g__Ligilactobacillus;s__Lactobacillus_acidipiscis	0	0	0	0	497	0	0
ASV226	k__Bacteria;p__Bacillota;c__Bacilli;o__Staphylococcales;f__Staphylococcaceae;g__Staphylococcus	0	0	0	0	472	0	0
ASV229	k__Bacteria;p__Bacillota;c__Bacilli;o__Lactobacillales;f__Vagococcaceae;g__Vagococcus	0	0	0	0	466	0	0
ASV273	k__Bacteria;p__Bacillota;c__Bacilli;o__Staphylococcales;f__Staphylococcaceae;g__Staphylococcus	0	0	0	0	374	0	0
ASV288	k__Bacteria;p__Bacillota;c__Bacilli;o__Staphylococcales;f__Staphylococcaceae;g__Staphylococcus	0	0	0	0	341	0	0
ASV317	k__Bacteria;p__Bacillota;c__Bacilli;o__Lactobacillales;f__Enterococcaceae;g__Tetragenococcus;s__Tetragenococcus_halophilus	0	0	0	0	301	0	0
ASV321	k__Bacteria;p__Bacillota;c__Bacilli;o__Lactobacillales;f__Lactobacillaceae;g__Ligilactobacillus	0	0	0	0	290	0	0
ASV325	k__Bacteria;p__Bacillota;c__Bacilli;o__Lactobacillales;f__Lactobacillaceae;g__Latilactobacillus	0	0	0	0	284	0	0
ASV326	k__Bacteria;p__Bacillota;c__Bacilli;o__Lactobacillales;f__Vagococcaceae;g__Vagococcus	0	0	0	0	284	0	0
ASV358	k__Bacteria;p__Bacillota;c__Bacilli;o__Lactobacillales;f__Lactobacillaceae;g__Ligilactobacillus;s__Lactobacillus_acidipiscis	0	0	0	0	258	0	0
ASV360	k__Bacteria;p__Actinobacteriota;c__Actinomycetota;o__Micrococcales;f__Microbacteriaceae;g__Microbacterium	0	0	0	0	255	0	0
ASV381	k__Bacteria;p__Bacillota;c__Bacilli;o__Staphylococcales;f__Staphylococcaceae;g__Staphylococcus	0	0	0	0	242	0	0
ASV384	k__Bacteria;p__Bacillota;c__Bacilli;o__Lactobacillales;f__Lactobacillaceae;g__Pediococcus	0	0	0	0	239	0	0
ASV388	k__Bacteria;p__Bacillota;c__Bacilli;o__Lactobacillales;f__Lactobacillaceae;g__Latilactobacillus	0	0	0	0	238	0	0
ASV399	k__Bacteria;p__Actinobacteriota;c__Actinomycetota;o__Propionibacteriales;f__Propionibacteriaceae;g__Acidipropionibacterium;s__Acidipropionibacterium_acidipropionici	0	0	0	0	234	0	0
ASV400	k__Bacteria;p__Actinobacteriota;c__Actinomycetota;o__Micrococcales;f__Intrasporangiaceae	0	0	0	0	232	0	0
ASV413	k__Bacteria;p__Bacillota;c__Bacilli;o__Lactobacillales;f__Lactobacillaceae;g__Ligilactobacillus	0	0	0	0	225	0	0
ASV452	k__Bacteria;p__Pseudomonadota;c__GammaPseudomonadota;o__Burkholderiales;f__Comamonadaceae;g__Ottowia	0	0	0	0	199	0	0
ASV454	k__Bacteria;p__Bacillota;c__Bacilli;o__Lactobacillales;f__Enterococcaceae;g__Tetragenococcus	0	0	0	0	199	0	0
ASV462	k__Bacteria;p__Bacillota;c__Bacilli;o__Lactobacillales;f__Lactobacillaceae;g__Latilactobacillus	0	0	0	0	194	0	0
ASV485	k__Bacteria;p__Bacillota;c__Bacilli;o__Staphylococcales;f__Staphylococcaceae;g__Staphylococcus	0	0	0	0	180	0	0
ASV500	k__Bacteria;p__Bacillota;c__Bacilli;o__Lactobacillales;f__Lactobacillaceae;g__Ligilactobacillus;s__Lactobacillus_acidipiscis	0	0	0	0	175	0	0
ASV546	k__Bacteria;p__Actinobacteriota;c__Actinomycetota;o__Micrococcales;f__Microbacteriaceae	0	0	0	0	155	0	0
ASV557	k__Bacteria;p__Bacillota;c__Bacilli;o__Lactobacillales;f__Lactobacillaceae;g__Pediococcus	0	0	0	0	152	0	0
ASV563	k__Bacteria;p__Pseudomonadota;c__GammaPseudomonadota;o__Burkholderiales;f__Neisseriaceae;g__Neisseria;s__Neisseria_oralis	0	0	0	0	150	0	0
ASV604	k__Bacteria;p__Bacillota;c__Bacilli;o__Lactobacillales;f__Lactobacillaceae;g__Pediococcus	0	0	0	0	136	0	0
ASV633	k__Bacteria;p__Bacillota;c__Bacilli;o__Staphylococcales;f__Staphylococcaceae;g__Staphylococcus	0	0	0	0	127	0	0
ASV646	k__Bacteria;p__Pseudomonadota;c__GammaPseudomonadota;o__Pseudomonadales;f__Pseudomonadaceae;g__Pseudomonas	0	0	0	0	125	0	0
ASV658	k__Bacteria;p__Bacillota;c__Bacilli;o__Lactobacillales;f__Enterococcaceae;g__Tetragenococcus;s__Tetragenococcus_halophilus	0	0	0	0	123	0	0
ASV663	k__Bacteria;p__Spirochaetota;c__Spirochaetia;o__Spirochaetales;f__Spirochaetaceae;g__Treponema;s__Treponema_medium	0	0	0	0	122	0	0
ASV680	k__Bacteria;p__Actinobacteriota;c__Actinomycetota;o__Actinomycetales;f__Actinomycetaceae;g__Actinomyces	0	0	0	0	118	0	0
ASV681	k__Bacteria;p__Actinobacteriota;c__Actinomycetota;o__Micrococcales;f__Intrasporangiaceae	0	0	0	0	118	0	0
ASV685	k__Bacteria;p__Bacillota;c__Bacilli;o__Lactobacillales;f__Lactobacillaceae;g__Ligilactobacillus;s__Lactobacillus_acidipiscis	0	0	0	0	117	0	0
ASV696	k__Bacteria;p__Actinobacteriota;c__Actinomycetota;o__Micrococcales;f__Microbacteriaceae;g__Microbacterium	0	0	0	0	115	0	0
ASV700	k__Bacteria;p__Bacillota;c__Bacilli;o__Staphylococcales;f__Staphylococcaceae;g__Staphylococcus	0	0	0	0	113	0	0
ASV702	k__Bacteria;p__Bacillota;c__Bacilli;o__Lactobacillales;f__Lactobacillaceae;g__Ligilactobacillus	0	0	0	0	113	0	0
ASV721	k__Bacteria;p__Bacillota;c__Bacilli;o__Lactobacillales;f__Lactobacillaceae;g__Ligilactobacillus;s__Lactobacillus_sp_Tporo2	0	0	0	0	108	0	0
ASV729	k__Bacteria;p__Pseudomonadota;c__GammaPseudomonadota;o__Pseudomonadales;f__Pseudomonadaceae;g__Pseudomonas	0	0	0	0	107	0	0
ASV762	k__Bacteria;p__Bacillota;c__Bacilli;o__Staphylococcales;f__Staphylococcaceae;g__Staphylococcus	0	0	0	0	102	0	0
ASV763	k__Bacteria;p__Pseudomonadota;c__GammaPseudomonadota;o__Pseudomonadales;f__Pseudomonadaceae;g__Pseudomonas	0	0	0	0	101	0	0
ASV767	k__Bacteria;p__Bacillota;c__Bacilli;o__Lactobacillales;f__Enterococcaceae;g__Enterococcus	0	0	0	0	101	0	0
ASV781	k__Bacteria;p__Actinobacteriota;c__Actinomycetota;o__Propionibacteriales;f__Nocardioidaceae;g__Nocardioides	0	0	0	0	98	0	0
ASV799	k__Bacteria;p__Pseudomonadota;c__GammaPseudomonadota;o__Burkholderiales;f__Comamonadaceae	0	0	0	0	95	0	0
ASV811	k__Bacteria;p__Bacillota;c__Bacilli;o__Lactobacillales;f__Lactobacillaceae;g__Weissella;s__Weissella_paramesenteroides	0	0	0	0	94	0	0
ASV824	k__Bacteria;p__Pseudomonadota;c__GammaPseudomonadota;o__Xanthomonadales;f__Lysobacteraceae;g__Stenotrophomonas	0	0	0	0	91	0	0
ASV831	k__Bacteria;p__Bacillota;c__Clostridia;o__Peptostreptococcales-Tissierellales;f__Family_XI;g__Anaerococcus	0	0	0	0	90	0	0
ASV832	k__Bacteria;p__Pseudomonadota;c__AlphaPseudomonadota;o__Rhodobacterales;f__Rhodobacteraceae;g__Paracoccus	0	0	0	0	90	0	0
ASV833	k__Bacteria;p__Bacillota;c__Bacilli;o__Lactobacillales;f__Lactobacillaceae;g__Ligilactobacillus	0	0	0	0	89	0	0
ASV839	k__Bacteria;p__Actinobacteriota;c__Actinomycetota;o__Micrococcales;f__Microbacteriaceae;g__Leucobacter	0	0	0	0	88	0	0
ASV859	k__Bacteria;p__Pseudomonadota;c__AlphaPseudomonadota;o__Rhodobacterales;f__Rhodobacteraceae;g__Amaricoccus;s__	0	0	0	0	86	0	0
ASV860	k__Bacteria;p__Bacillota;c__Bacilli;o__Lactobacillales;f__Enterococcaceae;g__Tetragenococcus;s__Tetragenococcus_muriaticus	0	0	0	0	86	0	0
ASV876	k__Bacteria;p__Actinobacteriota;c__Actinomycetota;o__Corynebacteriales;f__Nocardiaceae;g__Gordonia	0	0	0	0	83	0	0
ASV881	k__Bacteria;p__Bacillota;c__Bacilli;o__Staphylococcales;f__Staphylococcaceae;g__Staphylococcus	0	0	0	0	83	0	0
ASV884	k__Bacteria;p__Actinobacteriota;c__Actinomycetota;o__Corynebacteriales;f__Corynebacteriaceae;g__Corynebacterium	0	0	0	0	83	0	0
ASV887	k__Bacteria;p__Acidobacteriota;c__Blastocatellia;o__Blastocatellales;f__Blastocatellaceae	0	0	0	0	82	0	0
ASV894	k__Bacteria;p__Bacillota;c__Clostridia;o__Peptostreptococcales-Tissierellales;f__Family_XI;g__Anaerococcus	0	0	0	0	81	0	0
ASV895	k__Bacteria;p__Bacillota;c__Bacilli;o__Lactobacillales;f__Lactobacillaceae;g__Latilactobacillus	0	0	0	0	81	0	0
ASV897	k__Bacteria;p__Fusobacteriota;c__Fusobacteriia;o__Fusobacteriales;f__Fusobacteriaceae;g__Fusobacterium	0	0	0	0	80	0	0
ASV902	k__Bacteria;p__Bacillota;c__Bacilli;o__Lactobacillales	0	0	0	0	80	0	0
ASV914	k__Bacteria;p__Bacteroidota;c__Bacteroidia;o__Flavobacteriales;f__Flavobacteriaceae;g__Capnocytophaga;s__Capnocytophaga_leadbetteri	0	0	0	0	78	0	0
ASV918	k__Bacteria;p__Bacillota;c__Bacilli;o__Lactobacillales;f__Lactobacillaceae;g__Ligilactobacillus	0	0	0	0	78	0	0
ASV922	k__Bacteria;p__Pseudomonadota;c__GammaPseudomonadota;o__Pseudomonadales;f__Moraxellaceae;g__Acinetobacter	0	0	0	0	77	0	0
ASV927	k__Bacteria;p__Bacteroidota;c__Bacteroidia;o__Sphingobacteriales;f__Sphingobacteriaceae;g__Arcticibacter;s__Arcticibacter_pallidicorallinus	0	0	0	0	76	0	0
ASV933	k__Bacteria;p__Chloroflexi;c__Chloroflexia;o__Thermomicrobiales;f__JG30-KF-CM45	0	0	0	0	75	0	0
ASV949	k__Bacteria;p__Bacillota;c__Bacilli;o__Staphylococcales;f__Staphylococcaceae;g__Staphylococcus	0	0	0	0	74	0	0
ASV963	k__Bacteria;p__Actinobacteriota;c__Actinomycetota;o__Propionibacteriales;f__Propionibacteriaceae;g__Acidipropionibacterium	0	0	0	0	73	0	0
ASV976	k__Bacteria;p__Bacillota;c__Bacilli;o__Staphylococcales;f__Staphylococcaceae;g__Staphylococcus	0	0	0	0	72	0	0
ASV994	k__Bacteria;p__Pseudomonadota;c__GammaPseudomonadota;o__Enterobacterales;f__Alteromonadaceae;g__Rheinheimera;s__Pararheinheimera_soli	0	0	0	0	70	0	0
ASV1000	k__Bacteria;p__Actinobacteriota;c__Actinomycetota;o__Frankiales;f__Geodermatophilaceae;g__Antricoccus;s__	0	0	0	0	70	0	0
ASV1017	k__Bacteria;p__Pseudomonadota;c__AlphaPseudomonadota;o__Acetobacterales;f__Acetobacteraceae;g__Craurococcus-Caldovatus;s__	0	0	0	0	69	0	0
ASV1026	k__Bacteria;p__Pseudomonadota;c__GammaPseudomonadota;o__Pseudomonadales;f__Pseudomonadaceae;g__Pseudomonas	0	0	0	0	68	0	0
ASV1046	k__Bacteria;p__Bacillota;c__Bacilli;o__Lactobacillales;f__Lactobacillaceae;g__Weissella	0	0	0	0	67	0	0
ASV1061	k__Bacteria;p__Actinobacteriota;c__Actinomycetota;o__Corynebacteriales;f__Nocardiaceae;g__Gordonia;s__Gordonia_phosphorivorans	0	0	0	0	65	0	0
ASV1071	k__Bacteria;p__Pseudomonadota;c__GammaPseudomonadota;o__Pseudomonadales;f__Moraxellaceae;g__Psychrobacter	0	0	0	0	64	0	0
ASV1079	k__Bacteria;p__Pseudomonadota;c__GammaPseudomonadota;o__Xanthomonadales;f__Lysobacteraceae;g__Luteimonas	0	0	0	0	63	0	0
ASV1080	k__Bacteria;p__Pseudomonadota;c__GammaPseudomonadota;o__Pseudomonadales;f__Moraxellaceae;g__Acinetobacter	0	0	0	0	63	0	0
ASV1081	k__Bacteria;p__Actinobacteriota;c__Actinomycetota;o__Corynebacteriales;f__Corynebacteriaceae;g__Corynebacterium;s__Corynebacterium_matruchotii	0	0	0	0	63	0	0
ASV1097	k__Bacteria;p__Actinobacteriota;c__Actinomycetota;o__Propionibacteriales;f__Nocardioidaceae;g__Nocardioides	0	0	0	0	62	0	0
ASV1098	k__Bacteria;p__Bacillota;c__Bacilli;o__Lactobacillales;f__Lactobacillaceae;g__Weissella	0	0	0	0	62	0	0
ASV1099	k__Bacteria;p__Bacillota;c__Bacilli;o__Lactobacillales;f__Enterococcaceae;g__Enterococcus	0	0	0	0	62	0	0
ASV1111	k__Bacteria;p__Pseudomonadota;c__GammaPseudomonadota;o__Pseudomonadales;f__Pseudomonadaceae;g__Pseudomonas	0	0	0	0	61	0	0
ASV1123	k__Bacteria;p__Bacteroidota;c__Bacteroidia;o__Flavobacteriales;f__Weeksellaceae;g__Soonwooa	0	0	0	0	60	0	0
ASV1131	k__Bacteria;p__Pseudomonadota;c__GammaPseudomonadota;o__Xanthomonadales;f__Lysobacteraceae;g__Luteimonas	0	0	0	0	60	0	0
ASV1145	k__Bacteria;p__Bacillota;c__Bacilli;o__Lactobacillales;f__Vagococcaceae;g__Vagococcus	0	0	0	0	59	0	0
ASV1146	k__Bacteria;p__Bacillota;c__Bacilli;o__Staphylococcales;f__Staphylococcaceae;g__Staphylococcus	0	0	0	0	59	0	0
ASV1147	k__Bacteria;p__Bacteroidota;c__Bacteroidia;o__Flavobacteriales;f__Flavobacteriaceae;g__Capnocytophaga	0	0	0	0	59	0	0
ASV1157	k__Bacteria;p__Actinobacteriota;c__Actinomycetota;o__Propionibacteriales;f__Nocardioidaceae;g__Nocardioides	0	0	0	0	58	0	0
ASV1177	k__Bacteria;p__Bacillota;c__Clostridia;o__Peptostreptococcales-Tissierellales;f__unidentified_Peptostreptococcales-Tissierellales;g__Guggenheimella;s__	0	0	0	0	56	0	0
ASV1183	k__Bacteria;p__Bacillota;c__Bacilli;o__Staphylococcales;f__Staphylococcaceae;g__Staphylococcus	0	0	0	0	56	0	0
ASV1196	k__Bacteria;p__Bacillota;c__Clostridia;o__Clostridiales;f__Clostridiaceae;g__Clostridium_sensu_stricto_18;s__Clostridium_oceanicum	0	0	0	0	55	0	0
ASV1199	k__Bacteria;p__Pseudomonadota;c__GammaPseudomonadota;o__Xanthomonadales;f__Lysobacteraceae;g__Stenotrophomonas	0	0	0	0	55	0	0
ASV1214	k__Bacteria;p__Bacillota;c__Bacilli;o__Staphylococcales;f__Staphylococcaceae;g__Staphylococcus	0	0	0	0	54	0	0
ASV1217	k__Bacteria;p__Fusobacteriota;c__Fusobacteriia;o__Fusobacteriales;f__Fusobacteriaceae;g__Fusobacterium	0	0	0	0	54	0	0
ASV1230	k__Bacteria;p__Pseudomonadota;c__GammaPseudomonadota;o__Enterobacterales;f__Aeromonadaceae;g__Aeromonas	0	0	0	0	53	0	0
ASV1231	k__Bacteria;p__Bacillota;c__Clostridia;o__Peptostreptococcales-Tissierellales;f__Peptostreptococcaceae;g__Paraclostridium	0	0	0	0	53	0	0
ASV1232	k__Bacteria;p__Bacillota;c__Clostridia;o__Peptostreptococcales-Tissierellales;f__Family_XI;g__Finegoldia;s__	0	0	0	0	53	0	0
ASV1256	k__Bacteria;p__Bacillota;c__Bacilli;o__Staphylococcales;f__Staphylococcaceae;g__Staphylococcus	0	0	0	0	52	0	0
ASV1274	k__Bacteria;p__Bacillota;c__Bacilli;o__Lactobacillales;f__Vagococcaceae;g__Vagococcus	0	0	0	0	51	0	0
ASV1284	k__Bacteria;p__Bacillota;c__Bacilli;o__Staphylococcales;f__Staphylococcaceae;g__Staphylococcus	0	0	0	0	50	0	0
ASV1285	k__Bacteria;p__Bacteroidota;c__Bacteroidia;o__Flavobacteriales;f__Weeksellaceae;g__Chryseobacterium	0	0	0	0	50	0	0
ASV1306	k__Bacteria;p__Actinobacteriota;c__Actinomycetota;o__Corynebacteriales;f__Nocardiaceae;g__Gordonia	0	0	0	0	49	0	0
ASV1311	k__Bacteria;p__Pseudomonadota;c__AlphaPseudomonadota;o__Rhizobiales;f__Rhizobiaceae;g__Mesorhizobium	0	0	0	0	49	0	0
ASV1373	k__Bacteria;p__Pseudomonadota;c__GammaPseudomonadota;o__Burkholderiales;f__Oxalobacteraceae;g__Janthinobacterium	0	0	0	0	46	0	0
ASV1394	k__Bacteria;p__Pseudomonadota;c__AlphaPseudomonadota;o__Rhodobacterales;f__Rhodobacteraceae;g__Amaricoccus;s__	0	0	0	0	45	0	0
ASV1405	k__Bacteria;p__Pseudomonadota;c__GammaPseudomonadota;o__Enterobacterales;f__Alteromonadaceae;g__Rheinheimera;s__Pararheinheimera_soli	0	0	0	0	44	0	0
ASV1412	k__Bacteria;p__Pseudomonadota;c__GammaPseudomonadota;o__Enterobacterales;f__Pasteurellaceae;g__Haemophilus	0	0	0	0	44	0	0
ASV1426	k__Bacteria;p__Bacillota;c__Bacilli;o__Lactobacillales;f__Lactobacillaceae;g__Ligilactobacillus;s__Lactobacillus_sp_MbBipro17	0	0	0	0	43	0	0
ASV1438	k__Bacteria;p__Pseudomonadota;c__GammaPseudomonadota;o__Burkholderiales;f__Comamonadaceae;g__Comamonas	0	0	0	0	42	0	0
ASV1445	k__Bacteria;p__Actinobacteriota;c__Thermoleophilia;o__Gaiellales;f__unidentified_Gaiellales;g__unidentified_Gaiellales;s__Gaiella_sp_EBR4-RS1	0	0	0	0	42	0	0
ASV1470	k__Bacteria;p__Bacillota;c__Bacilli;o__Staphylococcales;f__Staphylococcaceae;g__Staphylococcus	0	0	0	0	41	0	0
ASV1471	k__Bacteria;p__Bacteroidota;c__Bacteroidia;o__Bacteroidales;f__Porphyromonadaceae;g__Porphyromonas;s__Porphyromonas_sp_oral_clone_HF001	0	0	0	0	41	0	0
ASV1472	k__Bacteria;p__Bacteroidota;c__Bacteroidia;o__Bacteroidales;f__Prevotellaceae;g__Prevotella_7;s__Prevotella_melaninogenica	0	0	0	0	41	0	0
ASV1475	k__Bacteria;p__Pseudomonadota;c__GammaPseudomonadota;o__Pseudomonadales;f__Pseudomonadaceae;g__Pseudomonas	0	0	0	0	41	0	0
ASV1499	k__Bacteria;p__Actinobacteriota;c__Actinomycetota;o__Micrococcales;f__Intrasporangiaceae	0	0	0	0	40	0	0
ASV1509	k__Bacteria;p__Bacillota;c__Clostridia;o__Lachnospirales;f__Lachnospiraceae;g__Oribacterium	0	0	0	0	40	0	0
ASV1510	k__Bacteria;p__Bacteroidota;c__Bacteroidia;o__Bacteroidales;f__Porphyromonadaceae;g__Porphyromonas;s__Porphyromonas_gingivalis	0	0	0	0	40	0	0
ASV1523	k__Bacteria;p__Bacteroidota;c__Bacteroidia;o__Flavobacteriales;f__Weeksellaceae	0	0	0	0	39	0	0
ASV1539	k__Bacteria;p__Bacillota;c__Bacilli;o__Staphylococcales;f__Gemellaceae;g__Gemella;s__	0	0	0	0	38	0	0
ASV1540	k__Bacteria;p__Actinobacteriota;c__Actinomycetota;o__Corynebacteriales;f__Corynebacteriaceae;g__Corynebacterium;s__Corynebacterium_matruchotii	0	0	0	0	38	0	0
ASV1541	k__Bacteria;p__Bacillota;c__Bacilli;o__Lactobacillales;f__Enterococcaceae;g__Tetragenococcus	0	0	0	0	38	0	0
ASV1595	k__Bacteria;p__Actinobacteriota;c__Actinomycetota;o__Corynebacteriales;f__Nocardiaceae;g__Gordonia	0	0	0	0	36	0	0
ASV1613	k__Bacteria;p__Bacillota;c__Bacilli;o__Lactobacillales;f__Lactobacillaceae;g__Ligilactobacillus	0	0	0	0	35	0	0
ASV1622	k__Bacteria;p__Bacteroidota;c__Bacteroidia;o__Bacteroidales;f__Porphyromonadaceae;g__Porphyromonas	0	0	0	0	35	0	0
ASV1623	k__Bacteria;p__Bacillota;c__Bacilli;o__Lactobacillales;f__Enterococcaceae;g__Tetragenococcus	0	0	0	0	35	0	0
ASV1647	k__Bacteria;p__Bacteroidota;c__Bacteroidia;o__Flavobacteriales;f__Flavobacteriaceae;g__Flavobacterium	0	0	0	0	34	0	0
ASV1655	k__Bacteria;p__Pseudomonadota;c__GammaPseudomonadota;o__Enterobacterales;f__Vibrionaceae;g__Vibrio	0	0	0	0	34	0	0
ASV1656	k__Bacteria;p__Bacteroidota;c__Bacteroidia;o__Bacteroidales;f__Prevotellaceae;g__Alloprevotella	0	0	0	0	34	0	0
ASV1685	k__Bacteria;p__Pseudomonadota;c__GammaPseudomonadota;o__Enterobacterales;f__Vibrionaceae;g__Photobacterium	0	0	0	0	33	0	0
ASV1686	k__Bacteria;p__Pseudomonadota;c__AlphaPseudomonadota;o__Sphingomonadales;f__Sphingomonadaceae;g__Sphingomonas	0	0	0	0	33	0	0
ASV1714	k__Bacteria;p__Bacillota;c__Bacilli;o__Lactobacillales;f__Lactobacillaceae;g__Lactiplantibacillus	0	0	0	0	32	0	0
ASV1715	k__Bacteria;p__Actinobacteriota;c__Actinomycetota;o__Micrococcales;f__Micrococcaceae;g__Rothia;s__Rothia_aeria	0	0	0	0	32	0	0
ASV1716	k__Bacteria;p__Pseudomonadota;c__AlphaPseudomonadota;o__Kiloniellales;f__Fodinicurvataceae;g__Limimonas;s__	0	0	0	0	32	0	0
ASV1717	k__Bacteria;p__Pseudomonadota;c__AlphaPseudomonadota;o__Rhodobacterales;f__Rhodobacteraceae;g__Rubellimicrobium;s__	0	0	0	0	32	0	0
ASV1718	k__Bacteria;p__Bacillota;c__Bacilli;o__Staphylococcales;f__Staphylococcaceae;g__Staphylococcus	0	0	0	0	32	0	0
ASV1719	k__Bacteria;p__Bacillota;c__Bacilli;o__Lactobacillales	0	0	0	0	32	0	0
ASV1755	k__Bacteria;p__Chloroflexi;c__Chloroflexia;o__Thermomicrobiales;f__JG30-KF-CM45;g__unidentified_JG30-KF-CM45;s__bacterium_QTYC46b	0	0	0	0	31	0	0
ASV1756	k__Bacteria;p__Pseudomonadota;c__GammaPseudomonadota;o__Enterobacterales;f__Shewanellaceae;g__Shewanella	0	0	0	0	31	0	0
ASV1757	k__Bacteria;p__Pseudomonadota;c__GammaPseudomonadota;o__Pseudomonadales;f__Pseudomonadaceae;g__Pseudomonas	0	0	0	0	31	0	0
ASV1758	k__Bacteria;p__Fusobacteriota;c__Fusobacteriia;o__Fusobacteriales;f__Fusobacteriaceae;g__Fusobacterium	0	0	0	0	31	0	0
ASV1759	k__Bacteria;p__Pseudomonadota;c__GammaPseudomonadota;o__Pseudomonadales;f__Moraxellaceae;g__Acinetobacter	0	0	0	0	31	0	0
ASV1760	k__Bacteria;p__Bacillota;c__Bacilli;o__Lactobacillales;f__Streptococcaceae;g__Streptococcus	0	0	0	0	31	0	0
ASV1790	k__Bacteria;p__Spirochaetota;c__Spirochaetia;o__Spirochaetales;f__Spirochaetaceae;g__Treponema;s__Treponema_socranskii	0	0	0	0	30	0	0
ASV1831	k__Bacteria;p__Pseudomonadota;c__GammaPseudomonadota;o__Xanthomonadales;f__Lysobacteraceae;g__Luteimonas	0	0	0	0	29	0	0
ASV1833	k__Bacteria;p__Pseudomonadota;c__GammaPseudomonadota;o__Burkholderiales;f__Burkholderiaceae	0	0	0	0	29	0	0
ASV1834	k__Bacteria;p__Bacillota;c__Bacilli;o__Lactobacillales;f__Lactobacillaceae;g__Lactiplantibacillus	0	0	0	0	29	0	0
ASV1843	k__Bacteria;p__Pseudomonadota;c__AlphaPseudomonadota;o__Azospirillales;f__Azospirillaceae;g__Azospirillum	0	0	0	0	29	0	0
ASV1844	k__Bacteria;p__Bacillota;c__Bacilli;o__Staphylococcales;f__Staphylococcaceae;g__Staphylococcus	0	0	0	0	29	0	0
ASV1890	k__Bacteria;p__Pseudomonadota;c__GammaPseudomonadota;o__Xanthomonadales;f__Lysobacteraceae;g__Luteimonas;s__Luteimonas_marina	0	0	0	0	28	0	0
ASV1894	k__Bacteria;p__Bacillota;c__Clostridia;o__Clostridiales;f__Clostridiaceae;g__Clostridium_sensu_stricto_1;s__Clostridium_moniliforme	0	0	0	0	28	0	0
ASV1895	k__Bacteria;p__Pseudomonadota;c__GammaPseudomonadota;o__Enterobacterales;f__Erwiniaceae;g__Pantoea	0	0	0	0	28	0	0
ASV1896	k__Bacteria;p__Actinobacteriota;c__Actinomycetota;o__Corynebacteriales;f__Nocardiaceae;g__Gordonia;s__Gordonia_phosphorivorans	0	0	0	0	28	0	0
ASV1898	k__Bacteria;p__Actinobacteriota;c__Actinomycetota;o__Corynebacteriales;f__Corynebacteriaceae;g__Corynebacterium	0	0	0	0	28	0	0
ASV1935	k__Bacteria;p__Actinobacteriota;c__Actinomycetota;o__Micrococcales;f__Micrococcaceae;g__Kocuria;s__Rothia_kristinae	0	0	0	0	27	0	0
ASV1936	k__Bacteria;p__Pseudomonadota;c__GammaPseudomonadota;o__Cardiobacteriales;f__Cardiobacteriaceae;g__Cardiobacterium;s__	0	0	0	0	27	0	0
ASV1937	k__Bacteria;p__Pseudomonadota;c__GammaPseudomonadota;o__Xanthomonadales;f__Lysobacteraceae;g__Pseudoxanthomonas;s__Pseudoxanthomonas_mexicana	0	0	0	0	27	0	0
ASV1967	k__Bacteria;p__Bacillota;c__Bacilli;o__Lactobacillales;f__Streptococcaceae;g__Lactococcus	0	0	0	0	26	0	0
ASV1968	k__Bacteria;p__Bacillota;c__Bacilli;o__Erysipelotrichales;f__Erysipelotrichaceae;g__Erysipelothrix;s__Erysipelothrix_rhusiopathiae	0	0	0	0	26	0	0
ASV1969	k__Bacteria;p__Pseudomonadota;c__GammaPseudomonadota;o__Burkholderiales;f__Burkholderiaceae;g__Lautropia;s__	0	0	0	0	26	0	0
ASV1992	k__Bacteria;p__Bacteroidota;c__Bacteroidia;o__Flavobacteriales;f__Flavobacteriaceae;g__Capnocytophaga;s__Capnocytophaga_leadbetteri	0	0	0	0	25	0	0
ASV1999	k__Bacteria;p__Bacillota;c__Bacilli;o__Lactobacillales;f__Enterococcaceae;g__Tetragenococcus;s__Tetragenococcus_solitarius	0	0	0	0	25	0	0
ASV2000	k__Bacteria;p__Actinobacteriota;c__Actinomycetota;o__Actinomycetales;f__Actinomycetaceae;g__Actinomyces	0	0	0	0	25	0	0
ASV2001	k__Bacteria;p__Bacillota;c__Bacilli;o__Lactobacillales	0	0	0	0	25	0	0
ASV2013	k__Bacteria;p__Bacteroidota;c__Bacteroidia;o__Flavobacteriales;f__Weeksellaceae;g__Chryseobacterium	0	0	0	0	25	0	0
ASV2037	k__Bacteria;p__Actinobacteriota;c__Actinomycetota;o__Kineosporiales;f__Kineosporiaceae	0	0	0	0	24	0	0
ASV2038	k__Bacteria;p__Pseudomonadota;c__AlphaPseudomonadota;o__Rhodobacterales;f__Rhodobacteraceae;g__Haematobacter	0	0	0	0	24	0	0
ASV2039	k__Bacteria;p__Pseudomonadota;c__GammaPseudomonadota;o__Pseudomonadales;f__Pseudomonadaceae;g__Pseudomonas	0	0	0	0	24	0	0
ASV2040	k__Bacteria;p__Pseudomonadota;c__AlphaPseudomonadota;o__Rhizobiales;f__Rhizobiaceae	0	0	0	0	24	0	0
ASV2047	k__Bacteria;p__Pseudomonadota;c__GammaPseudomonadota;o__Pseudomonadales;f__Pseudomonadaceae;g__Pseudomonas	0	0	0	0	24	0	0
ASV2049	k__Bacteria;p__Actinobacteriota;c__Actinomycetota;o__Frankiales;f__Frankiaceae;g__Jatrophihabitans;s__	0	0	0	0	24	0	0
ASV2098	k__Bacteria;p__Bacillota;c__Bacilli;o__Lactobacillales;f__Enterococcaceae;g__Enterococcus	0	0	0	0	23	0	0
ASV2099	k__Bacteria;p__Pseudomonadota;c__GammaPseudomonadota;o__Burkholderiales;f__Comamonadaceae	0	0	0	0	23	0	0
ASV2100	k__Bacteria;p__Pseudomonadota;c__AlphaPseudomonadota;o__Rhizobiales;f__A0839	0	0	0	0	23	0	0
ASV2101	k__Bacteria;p__Bacillota;c__Bacilli;o__Lactobacillales;f__Enterococcaceae;g__Tetragenococcus	0	0	0	0	23	0	0
ASV2139	k__Bacteria;p__Pseudomonadota;c__AlphaPseudomonadota;o__Rhodospirillales;f__;g__;s__	0	0	0	0	22	0	0
ASV2140	k__Bacteria;p__Pseudomonadota;c__AlphaPseudomonadota;o__Rhizobiales;f__Beijerinckiaceae;g__unidentified_Beijerinckiaceae;s__Salinarimonas_sp_GCR3139	0	0	0	0	22	0	0
ASV2190	k__Bacteria;p__Actinobacteriota;c__Actinomycetota;o__Micrococcales;f__Bogoriellaceae;g__Georgenia;s__	0	0	0	0	21	0	0
ASV2191	k__Bacteria;p__Bacillota;c__Bacilli;o__Staphylococcales;f__Staphylococcaceae;g__Staphylococcus	0	0	0	0	21	0	0
ASV2192	k__Bacteria;p__Actinobacteriota;c__Actinomycetota;o__Micrococcales;f__Cellulomonadaceae;g__Pseudactinotalea;s__	0	0	0	0	21	0	0
ASV2226	k__Bacteria;p__Bacillota;c__Clostridia;o__Peptostreptococcales-Tissierellales;f__Peptostreptococcaceae	0	0	0	0	20	0	0
ASV2234	k__Bacteria;p__Bacteroidota;c__Rhodothermia;o__Rhodothermales;f__Rhodothermaceae;g__Salinibacter;s__	0	0	0	0	20	0	0
ASV2236	k__Bacteria;p__Bacillota;c__Bacilli;o__Staphylococcales;f__Staphylococcaceae;g__Staphylococcus	0	0	0	0	20	0	0
ASV2237	k__Bacteria;p__Pseudomonadota;c__GammaPseudomonadota;o__Cardiobacteriales;f__Cardiobacteriaceae;g__Cardiobacterium;s__	0	0	0	0	20	0	0
ASV2238	k__Bacteria;p__Actinobacteriota;c__Actinomycetota;o__Micrococcales;f__Microbacteriaceae;g__Microbacterium	0	0	0	0	20	0	0
ASV2239	k__Bacteria;p__Bacillota;c__Bacilli;o__Lactobacillales;f__Listeriaceae;g__Brochothrix	0	0	0	0	20	0	0
ASV2267	k__Bacteria;p__Bacillota;c__Bacilli;o__Lactobacillales;f__Enterococcaceae;g__Tetragenococcus	0	0	0	0	19	0	0
ASV2268	k__Bacteria;p__Actinobacteriota;c__Actinomycetota;o__Micrococcales;f__Dermabacteraceae;g__Brachybacterium	0	0	0	0	19	0	0
ASV2269	k__Bacteria;p__Actinobacteriota;c__Actinomycetota;o__Corynebacteriales;f__Corynebacteriaceae;g__Corynebacterium	0	0	0	0	19	0	0
ASV2270	k__Bacteria;p__Bacillota;c__Bacilli;o__Lactobacillales;f__Lactobacillaceae;g__Latilactobacillus	0	0	0	0	19	0	0
ASV2271	k__Bacteria;p__Actinobacteriota;c__Actinomycetota;o__Actinomycetales;f__Actinomycetaceae;g__Actinomyces	0	0	0	0	19	0	0
ASV2279	k__Bacteria;p__Pseudomonadota;c__GammaPseudomonadota;o__Burkholderiales;f__Burkholderiaceae;g__Polynucleobacter;s__Polynucleobacter_difficilis	0	0	0	0	19	0	0
ASV2280	k__Bacteria;p__Pseudomonadota;c__AlphaPseudomonadota;o__Rhodobacterales;f__Rhodobacteraceae;g__Amaricoccus;s__	0	0	0	0	19	0	0
ASV2336	k__Bacteria;p__Actinobacteriota;c__Actinomycetota;o__Corynebacteriales;f__Corynebacteriaceae;g__Corynebacterium	0	0	0	0	18	0	0
ASV2337	k__Bacteria;p__Bacteroidota;c__Bacteroidia;o__Flavobacteriales;f__Flavobacteriaceae;g__Flavobacterium	0	0	0	0	18	0	0
ASV2338	k__Bacteria;p__Actinobacteriota;c__Actinomycetota;o__Corynebacteriales;f__Mycobacteriaceae;g__Mycobacterium	0	0	0	0	18	0	0
ASV2339	k__Bacteria;p__Thermodesulfobacter;c__Desulfovibrionia;o__Desulfovibrionales;f__Desulfovibrionaceae;g__;s__	0	0	0	0	18	0	0
ASV2413	k__Bacteria;p__Pseudomonadota;c__GammaPseudomonadota;o__Burkholderiales;f__Neisseriaceae;g__Neisseria	0	0	0	0	17	0	0
ASV2472	k__Bacteria;p__Pseudomonadota;c__AlphaPseudomonadota;o__Rhodobacterales;f__Rhodobacteraceae;g__Paracoccus	0	0	0	0	16	0	0
ASV2474	k__Bacteria;p__Chloroflexi;c__Chloroflexia;o__Thermomicrobiales;f__JG30-KF-CM45;g__;s__	0	0	0	0	16	0	0
ASV2475	k__Bacteria;p__Actinobacteriota;c__Actinomycetota;o__Actinomycetales;f__Actinomycetaceae;g__Actinomyces	0	0	0	0	16	0	0
ASV2476	k__Bacteria;p__Pseudomonadota;c__GammaPseudomonadota;o__Xanthomonadales;f__Lysobacteraceae;g__Luteimonas	0	0	0	0	16	0	0
ASV2477	k__Bacteria;p__Pseudomonadota;c__GammaPseudomonadota;o__Enterobacterales;f__Vibrionaceae;g__Vibrio	0	0	0	0	16	0	0
ASV2526	k__Bacteria;p__Pseudomonadota;c__AlphaPseudomonadota;o__Rhizobiales;f__Beijerinckiaceae;g__Bosea	0	0	0	0	15	0	0
ASV2532	k__Bacteria;p__Bacillota;c__Bacilli;o__Lactobacillales;f__Enterococcaceae;g__Enterococcus	0	0	0	0	15	0	0
ASV2656	k__Bacteria;p__Pseudomonadota;c__AlphaPseudomonadota;o__Rhizobiales;f__Rhizobiaceae;g__Allorhizobium-Neorhizobium-Pararhizobium-Rhizobium	0	0	0	0	13	0	0
ASV2657	k__Bacteria;p__Pseudomonadota;c__AlphaPseudomonadota;o__Rhodobacterales;f__Rhodobacteraceae;g__Paracoccus	0	0	0	0	13	0	0
ASV2658	k__Bacteria;p__Pseudomonadota;c__GammaPseudomonadota;o__Pseudomonadales;f__Moraxellaceae;g__Acinetobacter;s__Acinetobacter_ursingii	0	0	0	0	13	0	0
ASV2659	k__Bacteria;p__Chloroflexi;c__Chloroflexia;o__Thermomicrobiales;f__JG30-KF-CM45;g__;s__	0	0	0	0	13	0	0
ASV2688	k__Bacteria;p__Bacteroidota;c__Bacteroidia;o__Sphingobacteriales;f__Sphingobacteriaceae;g__Sphingobacterium	0	0	0	0	13	0	0
ASV2746	k__Bacteria;p__Pseudomonadota;c__GammaPseudomonadota;o__Enterobacterales;f__Pasteurellaceae;g__Aggregatibacter;s__Aggregatibacter_segnis	0	0	0	0	12	0	0
ASV2748	k__Bacteria;p__Actinobacteriota;c__Actinomycetota;o__Micrococcales;f__Micrococcaceae	0	0	0	0	12	0	0
ASV2837	k__Bacteria;p__Bacillota;c__Clostridia;o__Peptococcales;f__Peptococcaceae;g__Peptococcus;s__Peptococcus_simiae	0	0	0	0	11	0	0
ASV2838	k__Bacteria;p__Spirochaetota;c__Brevinematia;o__Brevinematales;f__Brevinemataceae;g__Brevinema;s__	0	0	0	0	11	0	0
ASV2927	k__Bacteria;p__Actinobacteriota;c__Actinomycetota;o__Micrococcales;f__Intrasporangiaceae	0	0	0	0	10	0	0
ASV2930	k__Bacteria;p__Actinobacteriota;c__Actinomycetota;o__Corynebacteriales;f__Corynebacteriaceae;g__Corynebacterium;s__Corynebacterium_falsenii	0	0	0	0	10	0	0
ASV3039	k__Bacteria;p__Pseudomonadota;c__AlphaPseudomonadota;o__Rhodobacterales;f__Rhodobacteraceae;g__Paracoccus	0	0	0	0	9	0	0
ASV3130	k__Bacteria;p__Pseudomonadota;c__GammaPseudomonadota;o__Enterobacterales;f__Vibrionaceae;g__Vibrio	0	0	0	0	8	0	0
ASV3140	k__Bacteria;p__Pseudomonadota;c__GammaPseudomonadota;o__Xanthomonadales;f__Lysobacteraceae;g__Lysobacter	0	0	0	0	8	0	0
ASV3142	k__Bacteria;p__Bacteroidota;c__Bacteroidia;o__Sphingobacteriales;f__Sphingobacteriaceae;g__Sphingobacterium	0	0	0	0	8	0	0
ASV3144	k__Bacteria;p__Bacteroidota;c__Bacteroidia;o__Cytophagales;f__Hymenobacteraceae;g__Hymenobacter	0	0	0	0	8	0	0
ASV3145	k__Bacteria;p__Pseudomonadota;c__AlphaPseudomonadota;o__Acetobacterales;f__Acetobacteraceae;g__Roseomonas	0	0	0	0	8	0	0
ASV3146	k__Bacteria;p__Pseudomonadota;c__GammaPseudomonadota;o__Pseudomonadales;f__Pseudomonadaceae;g__Pseudomonas	0	0	0	0	8	0	0
ASV3147	k__Bacteria;p__Pseudomonadota;c__GammaPseudomonadota;o__Enterobacterales;f__Enterobacteriaceae;g__Enterobacter	0	0	0	0	8	0	0
ASV3191	k__Bacteria;p__Bacillota;c__Clostridia;o__Peptostreptococcales-Tissierellales;f__Family_XI;g__Peptoniphilus	0	0	0	0	8	0	0
ASV3281	k__Bacteria;p__Pseudomonadota;c__AlphaPseudomonadota;o__Caulobacterales;f__Caulobacteraceae;g__Brevundimonas	0	0	0	0	7	0	0
ASV3300	k__Bacteria;p__Bacteroidota;c__Bacteroidia;o__Flavobacteriales;f__Weeksellaceae;g__Chryseobacterium	0	0	0	0	7	0	0
ASV3301	k__Bacteria;p__Pseudomonadota;c__GammaPseudomonadota;o__Enterobacterales;f__Vibrionaceae;g__Vibrio	0	0	0	0	7	0	0
ASV3338	k__Bacteria;p__Actinobacteriota;c__Actinomycetota;o__Micrococcales;f__Microbacteriaceae;g__Leucobacter	0	0	0	0	7	0	0
ASV3432	k__Bacteria;p__Pseudomonadota;c__GammaPseudomonadota;o__Enterobacterales;f__Vibrionaceae;g__Vibrio	0	0	0	0	6	0	0
ASV3437	k__Bacteria;p__Pseudomonadota;c__GammaPseudomonadota;o__Pseudomonadales;f__Pseudomonadaceae;g__Pseudomonas;s__Pseudomonas_caeni	0	0	0	0	6	0	0
ASV3438	k__Bacteria;p__Pseudomonadota;c__AlphaPseudomonadota;o__Rhizobiales;f__Beijerinckiaceae;g__Bosea	0	0	0	0	6	0	0
ASV3439	k__Bacteria;p__Bacteroidota;c__Bacteroidia;o__Flavobacteriales;f__Flavobacteriaceae;g__Flavobacterium;s__Flavobacterium_cloacae	0	0	0	0	6	0	0
ASV3440	k__Bacteria;p__Pseudomonadota;c__GammaPseudomonadota;o__Burkholderiales;f__Comamonadaceae;g__Brachymonas	0	0	0	0	6	0	0
ASV3441	k__Bacteria;p__Pseudomonadota;c__GammaPseudomonadota;o__Xanthomonadales;f__Lysobacteraceae;g__Thermomonas;s__	0	0	0	0	6	0	0
ASV3442	k__Bacteria;p__Pseudomonadota;c__AlphaPseudomonadota;o__Rhizobiales;f__Beijerinckiaceae;g__Bosea	0	0	0	0	6	0	0
ASV3443	k__Bacteria;p__Bacillota;c__Bacilli;o__Lactobacillales;f__Streptococcaceae;g__Lactococcus;s__Lactococcus_piscium	0	0	0	0	6	0	0
ASV3703	k__Bacteria;p__Actinobacteriota;c__Actinomycetota;o__Micrococcales;f__Promicromonosporaceae;g__Cellulosimicrobium	0	0	0	0	5	0	0
ASV3731	k__Bacteria;p__Bacillota;c__Clostridia;o__Peptostreptococcales-Tissierellales;f__Family_XI;g__Anaerococcus;s__	0	0	0	0	5	0	0
ASV3769	k__Bacteria;p__Spirochaetota;c__Brevinematia;o__Brevinematales;f__Brevinemataceae;g__Brevinema;s__	0	0	0	0	5	0	0
ASV3770	k__Bacteria;p__Bacteroidota;c__Bacteroidia;o__Bacteroidales;f__Prevotellaceae;g__Alloprevotella;s__Alloprevotella_tannerae	0	0	0	0	5	0	0
ASV3771	k__Bacteria;p__Bacteroidota;c__Bacteroidia;o__Flavobacteriales;f__Weeksellaceae	0	0	0	0	5	0	0
ASV3772	k__Bacteria;p__Bacillota;c__Clostridia;o__Clostridiales;f__Clostridiaceae;g__Clostridium_sensu_stricto_1;s__	0	0	0	0	5	0	0
ASV3773	k__Bacteria;p__Pseudomonadota;c__GammaPseudomonadota;o__Pseudomonadales;f__Moraxellaceae;g__Acinetobacter	0	0	0	0	5	0	0
ASV3774	k__Bacteria;p__Bacillota;c__Clostridia;o__Christensenellales;f__Christensenellaceae;g__Christensenellaceae_R-7_group;s__	0	0	0	0	5	0	0
ASV3775	k__Bacteria;p__Bacillota;c__Negativicutes;o__Veillonellales-Selenomonadales;f__Selenomonadaceae;g__Selenomonas	0	0	0	0	5	0	0
ASV3777	k__Bacteria;p__Pseudomonadota;c__AlphaPseudomonadota;o__Rhodobacterales;f__Rhodobacteraceae;g__Gemmobacter	0	0	0	0	5	0	0
ASV3779	k__Bacteria;p__Actinobacteriota;c__Actinomycetota;o__Frankiales;f__Geodermatophilaceae;g__Blastococcus;s__Blastococcus_aggregatus	0	0	0	0	5	0	0
ASV3831	k__Bacteria;p__Actinobacteriota;c__Actinomycetota;o__Micrococcales;f__Microbacteriaceae;g__Microbacterium	0	0	0	0	4	0	0
ASV3839	k__Bacteria;p__Bacillota;c__Bacilli;o__Lactobacillales;f__Lactobacillaceae;g__Weissella;s__Weissella_ceti	0	0	0	0	4	0	0
ASV3840	k__Bacteria;p__Pseudomonadota;c__GammaPseudomonadota;o__Enterobacterales;f__Vibrionaceae;g__Photobacterium	0	0	0	0	4	0	0
ASV3841	k__Bacteria;p__Pseudomonadota;c__AlphaPseudomonadota;o__Sphingomonadales;f__Sphingomonadaceae;g__Sphingomonas	0	0	0	0	4	0	0
ASV4098	k__Bacteria;p__Pseudomonadota;c__GammaPseudomonadota;o__Pseudomonadales;f__Moraxellaceae;g__Acinetobacter	0	0	0	0	3	0	0
ASV4137	k__Bacteria;p__Pseudomonadota;c__AlphaPseudomonadota;o__Sphingomonadales;f__Sphingomonadaceae;g__Sphingomonas	0	0	0	0	3	0	0
ASV4139	k__Bacteria;p__Bacillota;c__Bacilli;o__Lactobacillales;f__Lactobacillaceae;g__Leuconostoc	0	0	0	0	3	0	0
ASV4286	k__Bacteria;p__Pseudomonadota;c__GammaPseudomonadota;o__Nitrococcales;f__Nitrococcaceae;g__Halopeptonella	0	0	0	0	2	0	0
ASV4288	k__Bacteria;p__Pseudomonadota;c__AlphaPseudomonadota;o__Sphingomonadales;f__Sphingomonadaceae	0	0	0	0	2	0	0
ASV4297	k__Bacteria	0	0	0	0	2	0	0
ASV4298	k__Bacteria;p__Bacteroidota;c__Bacteroidia;o__Flavobacteriales;f__Flavobacteriaceae;g__Flavobacterium;s__Flavobacterium_suncheonense	0	0	0	0	2	0	0
ASV4299	k__Bacteria;p__Bacillota;c__Clostridia;o__Peptostreptococcales-Tissierellales;f__Peptostreptococcaceae;g__Paeniclostridium	0	0	0	0	2	0	0
ASV4300	k__Bacteria;p__Pseudomonadota;c__GammaPseudomonadota;o__Enterobacterales;f__Alteromonadaceae;g__Rheinheimera	0	0	0	0	2	0	0
ASV4301	k__Bacteria;p__Actinobacteriota;c__Actinomycetota;o__Micrococcales;f__Micrococcaceae	0	0	0	0	2	0	0
ASV4303	k__Bacteria;p__Bacteroidota;c__Bacteroidia;o__Bacteroidales;f__Prevotellaceae;g__Prevotella;s__	0	0	0	0	2	0	0
ASV4304	k__Bacteria;p__Bacillota;c__Bacilli;o__Lactobacillales;f__Aerococcaceae;g__Abiotrophia;s__	0	0	0	0	2	0	0
ASV4305	k__Bacteria;p__Bacillota;c__Bacilli;o__Bacillales;f__Bacillaceae;g__Bacillus	0	0	0	0	2	0	0
ASV4306	k__Bacteria;p__Pseudomonadota;c__GammaPseudomonadota;o__Burkholderiales;f__Comamonadaceae	0	0	0	0	2	0	0

## Sheet: Group 6 unique ASVs
Table S4. List of amplicon sequence variants (ASVs) indicates shared and unique ASVs among tai-pla samples. (k;Kingdom, p;Phylum, c;Class, o;Order, f;Family, g;Genus, s;Species)
Group 1=Trichopodus sp., Group 2=Rastrelliger sp., Group 3=Mugil sp., Group 4=Oreochromis sp., Group 5=Euthynnus sp., Group 6=Channa sp., Group 7=Priacanthus sp.
#ASV ID	Taxonomy	Group1	Group2	Group3	Group4	Group5	Group6	Group7
ASV456	k__Bacteria;p__Pseudomonadota;c__GammaPseudomonadota;o__Xanthomonadales;f__Lysobacteraceae;g__Stenotrophomonas	0	0	0	0	0	197	0
ASV850	k__Bacteria;p__Pseudomonadota;c__GammaPseudomonadota;o__Xanthomonadales;f__Lysobacteraceae;g__Stenotrophomonas	0	0	0	0	0	87	0
ASV856	k__Bacteria;p__Pseudomonadota;c__GammaPseudomonadota;o__Xanthomonadales;f__Lysobacteraceae;g__Stenotrophomonas	0	0	0	0	0	86	0
ASV858	k__Bacteria;p__Cyanobacteria;c__Cyanobacteriia;o__Chloroplast;f__unidentified_Chloroplast;g__unidentified_Chloroplast	0	0	0	0	0	86	0
ASV1039	k__Bacteria;p__Bacillota;c__Bacilli;o__Lactobacillales;f__Lactobacillaceae;g__Ligilactobacillus	0	0	0	0	0	67	0
ASV1067	k__Bacteria;p__Bacillota;c__Bacilli;o__Erysipelotrichales;f__Erysipelotrichaceae;g__Turicibacter	0	0	0	0	0	64	0
ASV1260	k__Bacteria;p__Bacillota;c__Bacilli;o__Bacillales;f__Bacillaceae;g__Bacillus	0	0	0	0	0	52	0
ASV1371	k__Bacteria;p__Bacteroidota;c__Bacteroidia;o__Bacteroidales;f__Muribaculaceae;g__;s__	0	0	0	0	0	46	0
ASV1391	k__Bacteria;p__Bacteroidota;c__Bacteroidia;o__Bacteroidales;f__Muribaculaceae;g__;s__	0	0	0	0	0	45	0
ASV1392	k__Bacteria;p__Bacillota;c__Clostridia;o__Lachnospirales;f__Lachnospiraceae;g__Blautia	0	0	0	0	0	45	0
ASV1721	k__Bacteria;p__Bacillota;c__Clostridia;o__Oscillospirales;f__Ruminococcaceae;g__Faecalibacterium;s__	0	0	0	0	0	32	0
ASV1792	k__Bacteria;p__Bacteroidota;c__Bacteroidia;o__Bacteroidales;f__Bacteroidaceae;g__Bacteroides;s__Bacteroides_caecigallinarum	0	0	0	0	0	30	0
ASV1794	k__Bacteria;p__Bacillota;c__Clostridia;o__Clostridiales;f__Clostridiaceae;g__Clostridium_sensu_stricto_1;s__	0	0	0	0	0	30	0
ASV1847	k__Bacteria;p__Acidobacteriota;c__Acidobacteriae;o__Subgroup_2;f__;g__;s__	0	0	0	0	0	29	0
ASV1848	k__Bacteria;p__Actinobacteriota;c__Actinomycetota;o__Propionibacteriales;f__Propionibacteriaceae;g__Cutibacterium	0	0	0	0	0	29	0
ASV1939	k__Bacteria;p__Actinobacteriota;c__Actinomycetota;o__Propionibacteriales;f__Propionibacteriaceae	0	0	0	0	0	27	0
ASV1940	k__Bacteria;p__Actinobacteriota;c__Coriobacteriia;o__Coriobacteriales;f__Coriobacteriaceae;g__Collinsella	0	0	0	0	0	27	0
ASV1942	k__Bacteria;p__Deinococcota;c__Deinococci;o__Thermales;f__Thermaceae;g__Meiothermus;s__Meiothermus_silvanus	0	0	0	0	0	27	0
ASV2051	k__Bacteria;p__Fusobacteriota;c__Fusobacteriia;o__Fusobacteriales;f__Fusobacteriaceae;g__Fusobacterium	0	0	0	0	0	24	0
ASV2052	k__Bacteria;p__Actinobacteriota;c__Actinomycetota;o__Frankiales;f__Geodermatophilaceae;g__Blastococcus	0	0	0	0	0	24	0
ASV2054	k__Bacteria;p__Bacillota;c__Bacilli;o__Lactobacillales;f__Streptococcaceae;g__Streptococcus	0	0	0	0	0	24	0
ASV2102	k__Bacteria	0	0	0	0	0	23	0
ASV2103	k__Bacteria;p__Bacteroidota;c__Bacteroidia;o__Bacteroidales;f__Prevotellaceae	0	0	0	0	0	23	0
ASV2104	k__Bacteria;p__Bacillota;c__Clostridia;o__Oscillospirales;f__Hungateiclostridiaceae	0	0	0	0	0	23	0
ASV2147	k__Bacteria;p__Bacteroidota;c__Bacteroidia;o__Bacteroidales;f__Muribaculaceae;g__;s__	0	0	0	0	0	22	0
ASV2150	k__Bacteria;p__Bacillota;c__Clostridia;o__Oscillospirales;f__Ruminococcaceae;g__Ruminococcus;s__	0	0	0	0	0	22	0
ASV2151	k__Bacteria;p__Bacillota;c__Clostridia;o__Clostridiales;f__Clostridiaceae;g__Clostridium_sensu_stricto_1;s__	0	0	0	0	0	22	0
ASV2186	k__Bacteria;p__Pseudomonadota;c__AlphaPseudomonadota;o__Rhizobiales;f__Beijerinckiaceae;g__Methylobacterium-Methylorubrum	0	0	0	0	0	21	0
ASV2196	k__Bacteria;p__Bacillota;c__Clostridia;o__Oscillospirales;f__Oscillospiraceae;g__UCG-002;s__	0	0	0	0	0	21	0
ASV2240	k__Bacteria;p__Bacillota;c__Clostridia;o__Lachnospirales;f__Lachnospiraceae	0	0	0	0	0	20	0
ASV2241	k__Bacteria;p__Bacteroidota;c__Bacteroidia;o__Cytophagales;f__Microscillaceae;g__Ohtaekwangia;s__	0	0	0	0	0	20	0
ASV2242	k__Bacteria;p__Actinobacteriota;c__Actinomycetota;o__Bifidobacteriales;f__Bifidobacteriaceae;g__Bifidobacterium	0	0	0	0	0	20	0
ASV2282	k__Bacteria;p__Bacteroidota;c__Bacteroidia;o__Bacteroidales;f__Prevotellaceae;g__Prevotellaceae_UCG-001;s__	0	0	0	0	0	19	0
ASV2284	k__Bacteria;p__Pseudomonadota;c__AlphaPseudomonadota	0	0	0	0	0	19	0
ASV2334	k__Bacteria;p__Bacteroidota;c__Bacteroidia;o__Bacteroidales;f__Bacteroidaceae;g__Bacteroides;s__Bacteroides_salanitronis	0	0	0	0	0	18	0
ASV2335	k__Bacteria;p__Planctomycetota;c__Planctomycetes;o__Isosphaerales;f__Isosphaeraceae;g__;s__	0	0	0	0	0	18	0
ASV2347	k__Bacteria;p__Caldisericota;c__Caldisericia;o__Caldisericales;f__LF045;g__;s__	0	0	0	0	0	18	0
ASV2350	k__Bacteria;p__Bacteroidota;c__Bacteroidia;o__Bacteroidales;f__Muribaculaceae;g__;s__	0	0	0	0	0	18	0
ASV2359	k__Bacteria;p__Pseudomonadota;c__AlphaPseudomonadota;o__Rhizobiales;f__Beijerinckiaceae;g__Methylobacterium-Methylorubrum	0	0	0	0	0	18	0
ASV2364	k__Bacteria;p__Bacillota;c__Clostridia;o__Oscillospirales;f__Ruminococcaceae;g__Faecalibacterium	0	0	0	0	0	18	0
ASV2365	k__Bacteria;p__Bacillota;c__Bacilli;o__Bacillales;f__Planococcaceae;g__Sporosarcina	0	0	0	0	0	18	0
ASV2403	k__Bacteria;p__Bacillota;c__Clostridia;o__Peptostreptococcales-Tissierellales;f__Peptostreptococcaceae;g__Peptoclostridium;s__	0	0	0	0	0	17	0
ASV2409	k__Bacteria;p__Bacillota;c__Bacilli;o__Erysipelotrichales;f__Erysipelotrichaceae;g__Turicibacter;s__	0	0	0	0	0	17	0
ASV2410	k__Bacteria;p__Actinobacteriota;c__Actinomycetota;o__Micrococcales;f__Micrococcaceae;g__Arthrobacter	0	0	0	0	0	17	0
ASV2411	k__Bacteria;p__Bacteroidota;c__Bacteroidia;o__Bacteroidales;f__Prevotellaceae;g__Prevotellaceae_UCG-001;s__	0	0	0	0	0	17	0
ASV2412	k__Bacteria;p__Fusobacteriota;c__Fusobacteriia;o__Fusobacteriales;f__Fusobacteriaceae;g__Fusobacterium	0	0	0	0	0	17	0
ASV2468	k__Bacteria;p__Bacillota;c__Clostridia;o__Clostridiales;f__Clostridiaceae;g__Candidatus_Arthromitus;s__Candidatus_Arthromitus_sp_SFB-mouse-NL	0	0	0	0	0	16	0
ASV2469	k__Bacteria;p__Fusobacteriota;c__Fusobacteriia;o__Fusobacteriales;f__Fusobacteriaceae;g__Fusobacterium	0	0	0	0	0	16	0
ASV2470	k__Bacteria;p__Bacillota;c__Clostridia;o__Lachnospirales;f__Lachnospiraceae;g__Anaerobium;s__Anaerobium_acetethylicum	0	0	0	0	0	16	0
ASV2471	k__Bacteria;p__Bacillota;c__Negativicutes;o__Veillonellales-Selenomonadales;f__Selenomonadaceae;g__Megamonas;s__	0	0	0	0	0	16	0
ASV2480	k__Bacteria;p__Actinobacteriota;c__Actinomycetota;o__Micrococcales;f__Cellulomonadaceae;g__Cellulomonas	0	0	0	0	0	16	0
ASV2482	k__Bacteria;p__Pseudomonadota;c__AlphaPseudomonadota;o__Sphingomonadales;f__Sphingomonadaceae;g__Sphingomonas	0	0	0	0	0	16	0
ASV2527	k__Bacteria;p__Bacillota;c__Clostridia;o__Lachnospirales;f__Lachnospiraceae	0	0	0	0	0	15	0
ASV2529	k__Bacteria;p__Bacillota;c__Bacilli;o__Lactobacillales;f__Vagococcaceae;g__Vagococcus	0	0	0	0	0	15	0
ASV2530	k__Bacteria;p__Bacillota;c__Clostridia;o__Peptostreptococcales-Tissierellales;f__Family_XI;g__Peptoniphilus	0	0	0	0	0	15	0
ASV2535	k__Bacteria;p__Bacteroidota;c__Bacteroidia;o__Bacteroidales;f__Tannerellaceae;g__Parabacteroides;s__Parabacteroides_gordonii	0	0	0	0	0	15	0
ASV2537	k__Bacteria;p__Pseudomonadota;c__GammaPseudomonadota;o__Enterobacterales;f__Enterobacteriaceae	0	0	0	0	0	15	0
ASV2539	k__Bacteria;p__Bacillota;c__Clostridia;o__Oscillospirales;f__Oscillospiraceae;g__NK4A214_group;s__	0	0	0	0	0	15	0
ASV2578	k__Bacteria;p__Bacteroidota;c__Bacteroidia;o__Bacteroidales;f__Muribaculaceae;g__;s__	0	0	0	0	0	14	0
ASV2580	k__Bacteria;p__Myxococcota;c__Polyangia;o__Polyangiales;f__BIrii41;g__;s__	0	0	0	0	0	14	0
ASV2581	k__Bacteria;p__Actinobacteriota;c__Actinomycetota;o__Corynebacteriales;f__Corynebacteriaceae;g__Corynebacterium;s__Corynebacterium_imitans	0	0	0	0	0	14	0
ASV2582	k__Bacteria;p__Bacteroidota;c__Bacteroidia;o__Bacteroidales;f__Bacteroidaceae;g__Bacteroides;s__Bacteroides_salanitronis	0	0	0	0	0	14	0
ASV2583	k__Bacteria;p__Verrucomicrobiota;c__Verrucomicrobiae;o__Verrucomicrobiales;f__Akkermansiaceae;g__Akkermansia;s__	0	0	0	0	0	14	0
ASV2584	k__Bacteria;p__Bacillota;c__Clostridia;o__Peptostreptococcales-Tissierellales;f__Anaerovoracaceae;g__Family_XIII_AD3011_group;s__	0	0	0	0	0	14	0
ASV2586	k__Bacteria;p__Chloroflexi;c__AD3;o__;f__;g__;s__	0	0	0	0	0	14	0
ASV2592	k__Bacteria;p__Bacillota;c__Bacilli;o__Bacillales;f__Planococcaceae;g__Planococcus	0	0	0	0	0	14	0
ASV2593	k__Bacteria;p__Actinobacteriota;c__Actinomycetota;o__Micrococcales;f__Micrococcaceae;g__Kocuria	0	0	0	0	0	14	0
ASV2596	k__Bacteria;p__Bacteroidota;c__Bacteroidia;o__Bacteroidales;f__Muribaculaceae;g__;s__	0	0	0	0	0	14	0
ASV2597	k__Bacteria;p__Bacteroidota;c__Bacteroidia;o__Bacteroidales;f__Muribaculaceae;g__;s__	0	0	0	0	0	14	0
ASV2647	k__Bacteria;p__Chloroflexi;c__KD4-96;o__;f__;g__;s__	0	0	0	0	0	13	0
ASV2648	k__Bacteria;p__Myxococcota;c__Polyangia;o__Haliangiales;f__Haliangiaceae;g__Haliangium;s__	0	0	0	0	0	13	0
ASV2649	k__Bacteria;p__Pseudomonadota;c__GammaPseudomonadota;o__Burkholderiales;f__Comamonadaceae;g__Delftia	0	0	0	0	0	13	0
ASV2650	k__Bacteria;p__Bacteroidota;c__Bacteroidia;o__Bacteroidales;f__Muribaculaceae;g__;s__	0	0	0	0	0	13	0
ASV2651	k__Bacteria;p__Bacteroidota;c__Bacteroidia;o__Bacteroidales;f__Bacteroidaceae;g__Bacteroides;s__	0	0	0	0	0	13	0
ASV2652	k__Bacteria;p__Bacteroidota;c__Bacteroidia;o__Bacteroidales;f__Prevotellaceae;g__Prevotellaceae_UCG-001;s__	0	0	0	0	0	13	0
ASV2653	k__Bacteria;p__Pseudomonadota;c__GammaPseudomonadota;o__Xanthomonadales;f__Lysobacteraceae;g__Stenotrophomonas	0	0	0	0	0	13	0
ASV2654	k__Bacteria;p__Pseudomonadota;c__AlphaPseudomonadota;o__Sphingomonadales;f__Sphingomonadaceae;g__Sphingobium	0	0	0	0	0	13	0
ASV2664	k__Bacteria;p__Fusobacteriota;c__Fusobacteriia;o__Fusobacteriales;f__Fusobacteriaceae;g__Cetobacterium;s__	0	0	0	0	0	13	0
ASV2665	k__Bacteria;p__Bacillota;c__Desulfitobacteriia;o__Desulfitobacteriales;f__Syntrophobotulaceae;g__Dehalobacter;s__Dehalobacter_sp_12DCB1	0	0	0	0	0	13	0
ASV2733	k__Bacteria;p__Bacillota;c__Clostridia;o__Lachnospirales;f__Lachnospiraceae	0	0	0	0	0	12	0
ASV2735	k__Bacteria;p__Pseudomonadota;c__GammaPseudomonadota;o__Xanthomonadales;f__Lysobacteraceae;g__Stenotrophomonas	0	0	0	0	0	12	0
ASV2736	k__Bacteria;p__Bacillota;c__Clostridia;o__Lachnospirales;f__Lachnospiraceae	0	0	0	0	0	12	0
ASV2737	k__Bacteria;p__Bacillota;c__unidentified_Bacillota;o__Oscillospirales;f__Ruminococcaceae;g__;s__	0	0	0	0	0	12	0
ASV2738	k__Bacteria;p__Bacillota;c__Bacilli;o__Bacillales;f__Planococcaceae;g__Rummeliibacillus	0	0	0	0	0	12	0
ASV2739	k__Bacteria;p__Bacillota;c__Bacilli;o__Exiguobacterales;f__Exiguobacteraceae;g__Exiguobacterium	0	0	0	0	0	12	0
ASV2740	k__Bacteria;p__Bacillota;c__Bacilli;o__Lactobacillales;f__Streptococcaceae;g__Streptococcus	0	0	0	0	0	12	0
ASV2741	k__Bacteria;p__Bacillota;c__Clostridia;o__Oscillospirales;f__Ruminococcaceae	0	0	0	0	0	12	0
ASV2742	k__Bacteria;p__Bacteroidota;c__Bacteroidia;o__Bacteroidales;f__Prevotellaceae;g__Prevotellaceae_UCG-001;s__	0	0	0	0	0	12	0
ASV2744	k__Bacteria;p__Actinobacteriota;c__Actinomycetota;o__Corynebacteriales;f__Dietziaceae;g__Dietzia;s__Dietzia_timorensis	0	0	0	0	0	12	0
ASV2745	k__Bacteria;p__Bacillota;c__Bacilli;o__Lactobacillales;f__Lactobacillaceae;g__Lactobacillus	0	0	0	0	0	12	0
ASV2754	k__Bacteria;p__Bacillota;c__Clostridia;o__Oscillospirales;f__Ruminococcaceae;g__Ruminococcus	0	0	0	0	0	12	0
ASV2755	k__Bacteria;p__Bacillota;c__Clostridia;o__Lachnospirales;f__Lachnospiraceae;g__Blautia	0	0	0	0	0	12	0
ASV2757	k__Bacteria;p__Pseudomonadota;c__GammaPseudomonadota;o__Burkholderiales;f__Oxalobacteraceae;g__Massilia	0	0	0	0	0	12	0
ASV2758	k__Bacteria;p__Bacillota;c__Bacilli;o__Erysipelotrichales;f__Erysipelotrichaceae;g__;s__	0	0	0	0	0	12	0
ASV2777	k__Bacteria;p__Pseudomonadota;c__GammaPseudomonadota;o__Enterobacterales;f__Enterobacteriaceae;g__Klebsiella	0	0	0	0	0	12	0
ASV2778	k__Bacteria;p__Bacteroidota;c__Bacteroidia;o__Bacteroidales;f__Muribaculaceae;g__;s__	0	0	0	0	0	12	0
ASV2779	k__Bacteria;p__Bacillota;c__Clostridia;o__Christensenellales;f__Christensenellaceae;g__Christensenellaceae_R-7_group;s__	0	0	0	0	0	12	0
ASV2781	k__Bacteria	0	0	0	0	0	12	0
ASV2831	k__Bacteria;p__Bacteroidota;c__Bacteroidia;o__Bacteroidales;f__Muribaculaceae;g__;s__	0	0	0	0	0	11	0
ASV2833	k__Bacteria;p__Bacteroidota;c__Bacteroidia;o__Bacteroidales;f__Bacteroidaceae;g__Bacteroides;s__Bacteroides_plebeius	0	0	0	0	0	11	0
ASV2834	k__Bacteria;p__Bacillota;c__Negativicutes;o__Acidaminococcales;f__Acidaminococcaceae;g__Phascolarctobacterium;s__	0	0	0	0	0	11	0
ASV2835	k__Bacteria;p__Bacteroidota;c__Bacteroidia;o__Bacteroidales	0	0	0	0	0	11	0
ASV2836	k__Bacteria;p__Actinobacteriota;c__Actinomycetota;o__Micromonosporales;f__Micromonosporaceae;g__Micromonospora	0	0	0	0	0	11	0
ASV2848	k__Bacteria;p__Bacteroidota;c__Bacteroidia;o__Bacteroidales;f__Prevotellaceae;g__Prevotella_9	0	0	0	0	0	11	0
ASV2850	k__Bacteria;p__Bacteroidota;c__Bacteroidia;o__Bacteroidales;f__Bacteroidaceae;g__Bacteroides	0	0	0	0	0	11	0
ASV2852	k__Bacteria;p__Actinobacteriota;c__Actinomycetota;o__Propionibacteriales;f__Propionibacteriaceae;g__Cutibacterium;s__Cutibacterium_granulosum	0	0	0	0	0	11	0
ASV2917	k__Bacteria;p__Bacillota;c__Clostridia;o__Lachnospirales;f__Lachnospiraceae;g__[Eubacterium]_hallii_group;s__	0	0	0	0	0	10	0
ASV2918	k__Bacteria;p__Pseudomonadota;c__AlphaPseudomonadota;o__Sphingomonadales;f__Sphingomonadaceae;g__Sphingomonas	0	0	0	0	0	10	0
ASV2919	k__Bacteria;p__Chloroflexi;c__Chloroflexia;o__Thermomicrobiales;f__JG30-KF-CM45;g__;s__	0	0	0	0	0	10	0
ASV2921	k__Bacteria;p__Bacillota;c__Bacilli;o__Lactobacillales;f__Lactobacillaceae;g__Lactobacillus	0	0	0	0	0	10	0
ASV2923	k__Bacteria;p__Pseudomonadota;c__GammaPseudomonadota;o__Xanthomonadales;f__Lysobacteraceae;g__Stenotrophomonas	0	0	0	0	0	10	0
ASV2924	k__Bacteria;p__Pseudomonadota;c__AlphaPseudomonadota;o__Rhizobiales;f__Beijerinckiaceae;g__Methylobacterium-Methylorubrum	0	0	0	0	0	10	0
ASV2925	k__Bacteria;p__Bacteroidota;c__Bacteroidia;o__Bacteroidales;f__Muribaculaceae;g__;s__	0	0	0	0	0	10	0
ASV2926	k__Bacteria;p__Bacillota;c__Clostridia;o__Oscillospirales;f__Ruminococcaceae;g__Ruminococcus	0	0	0	0	0	10	0
ASV2928	k__Bacteria;p__Bacillota;c__Clostridia;o__Oscillospirales;f__Butyricicoccaceae;g__Butyricicoccus;s__	0	0	0	0	0	10	0
ASV2940	k__Bacteria;p__Actinobacteriota;c__Actinomycetota;o__Micrococcales;f__Micrococcaceae;g__Micrococcus	0	0	0	0	0	10	0
ASV2941	k__Bacteria;p__Pseudomonadota;c__GammaPseudomonadota;o__Enterobacterales;f__Enterobacteriaceae	0	0	0	0	0	10	0
ASV2961	k__Bacteria;p__Bacillota;c__Clostridia;o__Lachnospirales;f__Lachnospiraceae;g__Blautia	0	0	0	0	0	10	0
ASV2962	k__Bacteria;p__Pseudomonadota;c__GammaPseudomonadota;o__Pseudomonadales;f__Pseudomonadaceae;g__Pseudomonas	0	0	0	0	0	10	0
ASV2963	k__Bacteria;p__Bacillota;c__Clostridia;o__Oscillospirales;f__Ruminococcaceae;g__Faecalibacterium;s__	0	0	0	0	0	10	0
ASV2964	k__Bacteria;p__Pseudomonadota;c__GammaPseudomonadota;o__Burkholderiales;f__Sutterellaceae;g__Parasutterella;s__Parasutterella_secunda	0	0	0	0	0	10	0
ASV2965	k__Bacteria;p__Nitrospirota;c__Thermodesulfovibrionia;o__;f__;g__;s__	0	0	0	0	0	10	0
ASV2966	k__Bacteria;p__Bacillota;c__Clostridia;o__Lachnospirales;f__Lachnospiraceae;g__Lachnoclostridium	0	0	0	0	0	10	0
ASV2967	k__Bacteria;p__Bacteroidota;c__Bacteroidia;o__Bacteroidales;f__Muribaculaceae;g__;s__	0	0	0	0	0	10	0
ASV3024	k__Bacteria;p__Actinobacteriota;c__Actinomycetota;o__Bifidobacteriales;f__Bifidobacteriaceae;g__Bifidobacterium	0	0	0	0	0	9	0
ASV3025	k__Bacteria;p__Bacteroidota;c__Bacteroidia;o__Bacteroidales;f__Prevotellaceae	0	0	0	0	0	9	0
[truncated: 258 more rows]

## Sheet: Group 7 unique ASVs
Table S4. List of amplicon sequence variants (ASVs) indicates shared and unique ASVs among tai-pla samples. (k;Kingdom, p;Phylum, c;Class, o;Order, f;Family, g;Genus, s;Species)
[truncated: 183 more rows]
