# Supplementary material for: Great Diversity of Bacterial Microbiota in Thai Local Food: “Tai-Pla”, the Salty Fermented Fish-Entrail Sauce
Source: Foods. 2025 Nov 29;14(23):4104. doi: 10.3390/foods14234104 (PMC12692573; doi:10.3390/foods14234104)
Supplement: Supplementary file 1 [file foods-14-04104-s001.zip › Table S5.xlsx]

## Sheet: Shared ASVs
Table S5. List of amplicon sequence variants (ASVs) indicates shared and unique ASVs among Group 1, 4 and 6 tai-pla samples.
Group 1=Trichopodus sp., Group 4=Oreochromis sp., Group 6=Channa sp. (k;Kingdom, p;Phylum, c;Class, o;Order, f;Family, g;Genus, s;Species)
#ASV_ID	Taxonomy	Group1	Group4	Group6
ASV0	k__Bacteria;p__Proteobacteria;c__Gammaproteobacteria;o__Xanthomonadales;f__Xanthomonadaceae;g__Stenotrophomonas	133270	24	399780
ASV4	k__Bacteria;p__Proteobacteria;c__Gammaproteobacteria;o__Burkholderiales;f__Comamonadaceae;g__Delftia	29465	134	93185
ASV5	k__Bacteria;p__Bacillota;c__Bacilli;o__Lactobacillales;f__Lactobacillaceae;g__Latilactobacillus	1505	168191	170
ASV7	k__Bacteria;p__Bacillota;c__Bacilli;o__Lactobacillales;f__Lactobacillaceae;g__Companilactobacillus	1148	89620	45
ASV8	k__Bacteria;p__Bacteroidetes;c__Bacteroidia;o__Flavobacteriales;f__Weeksellaceae;g__Chryseobacterium	12980	315	48310
ASV50	k__Bacteria;p__Proteobacteria;c__Gammaproteobacteria;o__Enterobacterales;f__Enterobacteriaceae;g__Escherichia-Shigella	1427	3010	91
ASV54	k__Bacteria;p__Proteobacteria;c__Gammaproteobacteria;o__Enterobacterales;f__Enterobacteriaceae	66	3391	7
ASV61	k__Bacteria;p__Proteobacteria;c__Gammaproteobacteria;o__Enterobacterales;f__Enterobacteriaceae;g__Klebsiella	362	2739	116
ASV67	k__Bacteria;p__Bacillota;c__Bacilli;o__Lactobacillales;f__Streptococcaceae;g__Lactococcus	3	3066	11
ASV68	k__Bacteria;p__Proteobacteria;c__Gammaproteobacteria;o__Pseudomonadales;f__Moraxellaceae;g__Enhydrobacter	192	23	11
ASV71	k__Bacteria;p__Actinobacteriota;c__Actinobacteria;o__Propionibacteriales;f__Propionibacteriaceae;g__Cutibacterium	1002	28	535
ASV91	k__Bacteria;p__Proteobacteria;c__Gammaproteobacteria;o__Enterobacterales;f__Enterobacteriaceae;g__Enterobacter	19	1075	8
ASV101	k__Bacteria;p__Proteobacteria;c__Gammaproteobacteria;o__Enterobacterales;f__Enterobacteriaceae;g__Klebsiella	162	1334	19
ASV118	k__Bacteria;p__Fusobacteriota;c__Fusobacteriia;o__Fusobacteriales;f__Fusobacteriaceae;g__Cetobacterium;s__	242	741	154
ASV176	k__Bacteria;p__Proteobacteria;c__Gammaproteobacteria;o__Burkholderiales;f__Burkholderiaceae;g__Ralstonia	162	17	376
ASV227	k__Bacteria;p__Proteobacteria;c__Alphaproteobacteria;o__Caulobacterales;f__Caulobacteraceae;g__Brevundimonas	55	42	12
ASV301	k__Bacteria;p__Bacillota;c__Bacilli;o__Lactobacillales;f__Enterococcaceae;g__Enterococcus	132	50	6
ASV510	k__Bacteria;p__Proteobacteria;c__Gammaproteobacteria;o__Enterobacterales;f__Vibrionaceae;g__Vibrio	48	79	37
ASV534	k__Bacteria;p__Proteobacteria;c__Alphaproteobacteria;o__Rhizobiales;f__Beijerinckiaceae;g__Methylobacterium-Methylorubrum	7	5	5
ASV1030	k__Bacteria;p__Proteobacteria;c__Gammaproteobacteria;o__Enterobacterales;f__Aeromonadaceae;g__Aeromonas	11	29	2

## Sheet: Group 1 unique ASVs
Table S5. List of amplicon sequence variants (ASVs) indicates shared and unique ASVs among Group 1, 4 and 6 tai-pla samples.
Group 1=Trichopodus sp., Group 4=Oreochromis sp., Group 6=Channa sp. (k;Kingdom, p;Phylum, c;Class, o;Order, f;Family, g;Genus, s;Species)
#ASV_ID	Taxonomy	Group1	Group4	Group6
ASV18	k__Bacteria;p__Bacillota;c__Bacilli;o__Lactobacillales;f__Enterococcaceae;g__Tetragenococcus;s__Tetragenococcus_halophilus	181	0	0
ASV22	k__Bacteria;p__Bacillota;c__Bacilli;o__Lactobacillales;f__Enterococcaceae;g__Tetragenococcus;s__Tetragenococcus_halophilus	20	0	0
ASV32	k__Bacteria;p__Proteobacteria;c__Gammaproteobacteria;o__Enterobacterales;f__Aeromonadaceae;g__Oceanimonas	6	0	0
ASV33	k__Bacteria;p__Bacillota;c__Bacilli;o__Bacillales;f__Bacillaceae;g__Virgibacillus;s__Lentibacillus_juripiscarius	10	0	0
ASV39	k__Bacteria;p__Bacillota;c__Bacilli;o__Bacillales;f__Bacillaceae;g__Lentibacillus;s__Lentibacillus_kimchii	125	0	0
ASV43	k__Bacteria;p__Proteobacteria;c__Gammaproteobacteria;o__Pseudomonadales;f__Halomonadaceae;g__Halomonas;s__Halomonas_garicola	75	0	0
ASV45	k__Bacteria;p__Bacillota;c__Bacilli;o__Lactobacillales;f__Lactobacillaceae;g__Weissella;s__Weissella_paramesenteroides	4	0	0
ASV48	k__Bacteria;p__Bacillota;c__Bacilli;o__Bacillales;f__Bacillaceae;g__Lentibacillus;s__Lentibacillus_kimchii	103	0	0
ASV56	k__Bacteria;p__Bacteroidetes;c__Bacteroidia;o__Bacteroidales;f__Bacteroidaceae;g__Bacteroides;s__Bacteroides_barnesiae	3252	0	0
ASV60	k__Bacteria;p__Bacillota;c__Clostridia;o__Peptostreptococcales-Tissierellales;f__Peptostreptococcaceae;g__Romboutsia	3456	0	0
ASV64	k__Bacteria;p__Bacillota;c__Bacilli;o__Lactobacillales;f__Lactobacillaceae;g__Ligilactobacillus;s__Lactobacillus_acidipiscis	18	0	0
ASV65	k__Bacteria;p__Bacillota;c__Bacilli;o__Lactobacillales;f__Lactobacillaceae;g__Latilactobacillus;s__	3118	0	0
ASV78	k__Bacteria;p__Bacillota;c__Clostridia;o__Clostridiales;f__Clostridiaceae;g__Clostridium_sensu_stricto_1	2411	0	0
ASV80	k__Bacteria;p__Actinobacteriota;c__Actinobacteria;o__PeM15;f__;g__;s__	2392	0	0
ASV84	k__Bacteria;p__Bacillota;c__Clostridia;o__Clostridiales;f__Clostridiaceae;g__Clostridium_sensu_stricto_1	2246	0	0
ASV85	k__Bacteria;p__Proteobacteria;c__Gammaproteobacteria;o__Pseudomonadales;f__Halomonadaceae;g__Halomonas	50	0	0
ASV86	k__Bacteria;p__Proteobacteria;c__Alphaproteobacteria;o__Rhodobacterales;f__Rhodobacteraceae;g__Paracoccus	2072	0	0
ASV89	k__Bacteria;p__Bacillota;c__Clostridia;o__Peptostreptococcales-Tissierellales;f__Peptostreptococcaceae;g__Romboutsia	2035	0	0
ASV104	k__Bacteria;p__Actinobacteriota;c__Actinobacteria;o__PeM15;f__;g__;s__	1445	0	0
ASV110	k__Bacteria;p__Proteobacteria;c__Alphaproteobacteria;o__Rhodobacterales;f__Rhodobacteraceae;g__Paracoccus	1131	0	0
ASV111	k__Bacteria;p__Bacillota;c__Clostridia;o__Lachnospirales;f__Lachnospiraceae;g__Lachnospiraceae_NK4A136_group	728	0	0
ASV113	k__Bacteria;p__Actinobacteriota;c__Actinobacteria;o__Micrococcales;f__Intrasporangiaceae	1227	0	0
ASV122	k__Bacteria;p__Proteobacteria;c__Gammaproteobacteria;o__Xanthomonadales;f__Xanthomonadaceae;g__Stenotrophomonas	28	0	0
ASV127	k__Bacteria;p__Cyanobacteria;c__Cyanobacteriia;o__Synechococcales;f__Cyanobiaceae;g__Cyanobium_PCC-6307	68	0	0
ASV137	k__Bacteria;p__Bacillota;c__Clostridia;o__Peptostreptococcales-Tissierellales;f__Peptostreptococcaceae;g__Romboutsia	912	0	0
ASV138	k__Bacteria;p__Bacillota;c__Clostridia;o__Lachnospirales;f__Lachnospiraceae;g__[Eubacterium]_ruminantium_group;s__	895	0	0
ASV141	k__Bacteria;p__Actinobacteriota;c__Actinobacteria;o__Corynebacteriales;f__Corynebacteriaceae;g__Corynebacterium;s__Corynebacterium_variabile	681	0	0
ASV143	k__Bacteria;p__Verrucomicrobiota;c__Chlamydiae;o__Chlamydiales;f__Parachlamydiaceae;g__Neochlamydia;s__	880	0	0
ASV144	k__Bacteria;p__Bacteroidetes;c__Bacteroidia;o__Bacteroidales;f__Muribaculaceae;g__;s__	672	0	0
ASV152	k__Bacteria;p__Actinobacteriota;c__Actinobacteria;o__Corynebacteriales;f__Mycobacteriaceae;g__Mycobacterium	843	0	0
ASV155	k__Bacteria;p__Bacillota;c__Clostridia;o__Lachnospirales;f__Lachnospiraceae	53	0	0
ASV163	k__Bacteria;p__Proteobacteria;c__Alphaproteobacteria;o__Rhodobacterales;f__Rhodobacteraceae;g__Paracoccus	765	0	0
ASV164	k__Bacteria;p__Fusobacteriota;c__Fusobacteriia;o__Fusobacteriales;f__Fusobacteriaceae;g__Fusobacterium;s__Fusobacteriaceae_bacterium_F3	49	0	0
ASV170	k__Bacteria;p__Bacillota;c__Clostridia;o__Oscillospirales;f__Oscillospiraceae;g__NK4A214_group;s__	731	0	0
ASV174	k__Bacteria;p__Bacillota;c__Bacilli;o__Lactobacillales;f__Enterococcaceae;g__Enterococcus	222	0	0
ASV180	k__Bacteria;p__Patescibacteria;c__Berkelbacteria;o__;f__;g__;s__	671	0	0
ASV183	k__Bacteria;p__Acidobacteriota;c__Vicinamibacteria;o__Subgroup_17;f__;g__;s__	645	0	0
ASV184	k__Bacteria;p__Thermodesulfobacter;c__Desulfovibrionia;o__Desulfovibrionales;f__Desulfovibrionaceae;g__Desulfovibrio;s__bacterium_'New_Zealand_D'	645	0	0
ASV188	k__Bacteria;p__Bacteroidetes;c__Bacteroidia;o__Bacteroidales;f__Muribaculaceae;g__;s__	39	0	0
ASV199	k__Bacteria;p__Proteobacteria;c__Alphaproteobacteria;o__Rhizobiales;f__Rhizobiaceae;g__Pseudochrobactrum	23	0	0
ASV200	k__Bacteria;p__Bacteroidetes;c__Bacteroidia;o__Bacteroidales	557	0	0
ASV203	k__Bacteria;p__Proteobacteria;c__Alphaproteobacteria;o__Caulobacterales;f__Caulobacteraceae;g__Brevundimonas	115	0	0
ASV206	k__Bacteria;p__Proteobacteria;c__Gammaproteobacteria;o__Cardiobacteriales;f__Wohlfahrtiimonadaceae;g__Wohlfahrtiimonas;s__Wohlfahrtiimonas_chitiniclastica	149	0	0
ASV216	k__Bacteria;p__WS2;c__;o__;f__;g__;s__	487	0	0
ASV218	k__Bacteria;p__Bacillota;c__Clostridia;o__Lachnospirales;f__Lachnospiraceae;g__Lachnospiraceae_NK4A136_group;s__Clostridiales_bacterium_CIEAF_020	473	0	0
ASV220	k__Bacteria;p__Bacillota;c__Bacilli;o__Staphylococcales;f__Staphylococcaceae;g__Staphylococcus	107	0	0
ASV222	k__Bacteria;p__Bacillota;c__unidentified_Bacillota;o__DTU014;f__;g__;s__	473	0	0
ASV224	k__Bacteria;p__Bacillota;c__Clostridia;o__Oscillospirales;f__Oscillospiraceae	473	0	0
ASV228	k__Bacteria;p__Proteobacteria;c__Gammaproteobacteria;o__Enterobacterales;f__Aeromonadaceae;g__Oceanimonas	11	0	0
ASV235	k__Bacteria;p__Bacillota;c__Clostridia;o__Peptostreptococcales-Tissierellales;f__Peptostreptococcaceae;g__Paraclostridium	442	0	0
ASV236	k__Bacteria;p__Bacillota;c__Bacilli;o__Erysipelotrichales;f__Erysipelotrichaceae	440	0	0
ASV237	k__Bacteria;p__Bacteroidetes;c__Bacteroidia;o__Bacteroidales;f__Muribaculaceae;g__;s__	440	0	0
ASV238	k__Bacteria;p__Proteobacteria;c__Gammaproteobacteria;o__Steroidobacterales;f__Steroidobacteraceae;g__;s__	435	0	0
ASV239	k__Bacteria;p__Proteobacteria;c__Alphaproteobacteria;o__Rhodobacterales;f__Rhodobacteraceae;g__Paracoccus	434	0	0
ASV241	k__Bacteria;p__Actinobacteriota;c__Actinobacteria;o__KIST-JJY010;f__;g__;s__	431	0	0
ASV242	k__Bacteria;p__Proteobacteria;c__Alphaproteobacteria;o__Sphingomonadales;f__Sphingomonadaceae	22	0	0
ASV244	k__Bacteria;p__Thermodesulfobacter;c__Desulfobulbia;o__Desulfobulbales;f__Desulfocapsaceae;g__Desulfoprunum	424	0	0
ASV253	k__Bacteria;p__Proteobacteria;c__Gammaproteobacteria;o__Enterobacterales;f__Enterobacteriaceae;g__Escherichia-Shigella	398	0	0
ASV254	k__Bacteria;p__Proteobacteria;c__Gammaproteobacteria;o__Enterobacterales;f__Aeromonadaceae;g__Aeromonas	59	0	0
ASV255	k__Bacteria;p__Proteobacteria;c__Gammaproteobacteria;o__Xanthomonadales;f__Xanthomonadaceae;g__Luteimonas	391	0	0
ASV256	k__Bacteria;p__Patescibacteria;c__Saccharimonadia;o__Saccharimonadales;f__;g__;s__	390	0	0
ASV261	k__Bacteria;p__Synergistota;c__Synergistia;o__Synergistales;f__Synergistaceae;g__Cloacibacillus	387	0	0
ASV263	k__Bacteria;p__Bacillota;c__Clostridia;o__Lachnospirales;f__Lachnospiraceae;g__Lachnospiraceae_NK4A136_group;s__	379	0	0
ASV268	k__Bacteria;p__Planctomycetota;c__Planctomycetes;o__Pirellulales;f__Pirellulaceae;g__;s__	378	0	0
ASV269	k__Bacteria;p__Proteobacteria;c__Alphaproteobacteria;o__Rhodobacterales;f__Rhodobacteraceae;g__Paracoccus	351	0	0
ASV270	k__Bacteria;p__Proteobacteria;c__Gammaproteobacteria;o__Pseudomonadales;f__Halomonadaceae;g__Halomonas;s__Halomonas_sp_SP1-3	18	0	0
ASV275	k__Bacteria;p__Bacillota;c__Bacilli;o__Lactobacillales;f__Lactobacillaceae;g__Dellaglioa	370	0	0
ASV277	k__Bacteria;p__Thermodesulfobacter;c__Desulfovibrionia;o__Desulfovibrionales;f__Desulfovibrionaceae;g__Desulfovibrio	370	0	0
ASV278	k__Bacteria;p__Proteobacteria;c__Gammaproteobacteria;o__Pseudomonadales;f__Moraxellaceae;g__Psychrobacter	136	0	0
ASV279	k__Bacteria;p__Bacillota;c__Bacilli;o__Lactobacillales;f__Lactobacillaceae;g__Latilactobacillus;s__	368	0	0
ASV281	k__Bacteria;p__Verrucomicrobiota;c__Verrucomicrobiae;o__Verrucomicrobiales;f__Akkermansiaceae;g__Akkermansia	366	0	0
ASV285	k__Bacteria;p__Actinobacteriota;c__Actinobacteria;o__PeM15;f__;g__;s__	356	0	0
ASV287	k__Bacteria;p__Proteobacteria;c__Gammaproteobacteria;o__Enterobacterales;f__Enterobacteriaceae;g__Escherichia-Shigella	344	0	0
ASV289	k__Bacteria;p__Bacillota;c__Clostridia;o__Lachnospirales;f__Lachnospiraceae;g__[Eubacterium]_ruminantium_group;s__	336	0	0
ASV292	k__Bacteria;p__Proteobacteria;c__Alphaproteobacteria;o__Sphingomonadales;f__Sphingomonadaceae	48	0	0
ASV294	k__Bacteria;p__Bacteroidetes;c__Bacteroidia;o__Flavobacteriales;f__Flavobacteriaceae	331	0	0
ASV297	k__Bacteria;p__Proteobacteria;c__Gammaproteobacteria;o__Pseudomonadales;f__Pseudomonadaceae;g__Pseudomonas	75	0	0
ASV298	k__Bacteria;p__Proteobacteria;c__Gammaproteobacteria;o__Xanthomonadales;f__Xanthomonadaceae;g__Stenotrophomonas	326	0	0
ASV299	k__Bacteria;p__Bacteroidetes;c__Bacteroidia;o__Bacteroidales;f__Muribaculaceae;g__;s__	323	0	0
ASV303	k__Bacteria;p__Actinobacteriota;c__Actinobacteria;o__PeM15;f__;g__;s__	318	0	0
ASV304	k__Bacteria;p__Verrucomicrobiota	318	0	0
ASV306	k__Bacteria;p__Proteobacteria;c__Gammaproteobacteria;o__Burkholderiales;f__Rhodocyclaceae;g__Methyloversatilis	186	0	0
ASV307	k__Bacteria;p__Bacillota;c__unidentified_Bacillota;o__DTU014;f__;g__;s__	314	0	0
ASV308	k__Bacteria;p__Bacillota;c__Bacilli;o__Erysipelotrichales;f__Erysipelotrichaceae;g__Turicibacter;s__	312	0	0
ASV312	k__Bacteria;p__Proteobacteria;c__Gammaproteobacteria;o__Xanthomonadales;f__Xanthomonadaceae;g__Luteimonas	169	0	0
ASV319	k__Bacteria;p__Bacillota;c__Bacilli;o__Erysipelotrichales;f__Erysipelotrichaceae	294	0	0
ASV322	k__Bacteria;p__Bacillota;c__TSAC18;o__;f__;g__;s__	288	0	0
ASV323	k__Bacteria;p__Verrucomicrobiota;c__Verrucomicrobiae;o__Verrucomicrobiales;f__Akkermansiaceae;g__Akkermansia	288	0	0
ASV324	k__Bacteria;p__Proteobacteria;c__Alphaproteobacteria;o__Rhizobiales;f__Hyphomicrobiaceae	286	0	0
ASV329	k__Bacteria;p__Proteobacteria;c__Gammaproteobacteria;o__Chromatiales;f__Chromatiaceae	283	0	0
ASV330	k__Bacteria;p__Bacillota;c__Clostridia;o__Lachnospirales;f__Lachnospiraceae	278	0	0
ASV331	k__Bacteria;p__Verrucomicrobiota;c__Verrucomicrobiae;o__Verrucomicrobiales;f__Verrucomicrobiaceae;g__;s__	277	0	0
ASV332	k__Bacteria;p__Proteobacteria;c__Alphaproteobacteria;o__Rhodobacterales;f__Rhodobacteraceae;g__Paracoccus	266	0	0
ASV334	k__Bacteria;p__Proteobacteria;c__Gammaproteobacteria;o__Pseudomonadales;f__Moraxellaceae;g__Acinetobacter	276	0	0
ASV336	k__Bacteria;p__Bacillota;c__Clostridia;o__Lachnospirales;f__Lachnospiraceae;g__GCA-900066575;s__	275	0	0
ASV337	k__Bacteria;p__Proteobacteria;c__Gammaproteobacteria;o__SZB30;f__;g__;s__	275	0	0
ASV338	k__Bacteria;p__NKB15;c__;o__;f__;g__;s__	275	0	0
ASV339	k__Bacteria;p__Thermodesulfobacter;c__Syntrophia;o__Syntrophales;f__unidentified_Syntrophales;g__unidentified_Syntrophales;s__Syntrophobacterales_bacterium_Delta_03	273	0	0
ASV340	k__Bacteria;p__Thermodesulfobacter;c__Syntrophia;o__Syntrophales;f__;g__;s__	273	0	0
ASV341	k__Bacteria;p__Thermodesulfobacter;c__Desulfobulbia;o__Desulfobulbales;f__Desulfocapsaceae;g__Desulfoprunum	273	0	0
ASV344	k__Bacteria;p__Verrucomicrobiota	269	0	0
ASV345	k__Bacteria;p__Bacillota;c__Clostridia;o__Peptostreptococcales-Tissierellales;f__Peptostreptococcaceae;g__Paeniclostridium	269	0	0
ASV346	k__Bacteria;p__Proteobacteria;c__Gammaproteobacteria;o__Xanthomonadales;f__Xanthomonadaceae;g__Luteimonas	128	0	0
ASV348	k__Bacteria;p__Proteobacteria;c__Gammaproteobacteria;o__Enterobacterales;f__Enterobacteriaceae;g__Escherichia-Shigella	264	0	0
ASV354	k__Bacteria;p__Proteobacteria;c__Gammaproteobacteria;o__Enterobacterales;f__Vibrionaceae;g__Photobacterium;s__Photobacterium_damselae	32	0	0
ASV355	k__Bacteria;p__Patescibacteria	259	0	0
ASV359	k__Bacteria;p__Verrucomicrobiota;c__Verrucomicrobiae;o__Verrucomicrobiales;f__Akkermansiaceae;g__Akkermansia	256	0	0
ASV367	k__Bacteria;p__Proteobacteria;c__Gammaproteobacteria;o__Enterobacterales;f__Enterobacteriaceae	61	0	0
ASV370	k__Bacteria;p__Bacillota;c__unidentified_Bacillota;o__Oscillospirales;f__Ruminococcaceae;g__;s__	247	0	0
ASV372	k__Bacteria;p__Bacillota;c__Clostridia;o__Clostridiales;f__Clostridiaceae;g__Clostridium_sensu_stricto_2	246	0	0
ASV374	k__Bacteria;p__Proteobacteria;c__Alphaproteobacteria;o__Rhodobacterales;f__Rhodobacteraceae;g__Paracoccus	200	0	0
ASV375	k__Bacteria;p__Bacteroidetes;c__Bacteroidia;o__Bacteroidales;f__Muribaculaceae;g__;s__	245	0	0
ASV376	k__Bacteria;p__Thermodesulfobacter;c__Syntrophia;o__Syntrophales;f__;g__;s__	244	0	0
ASV389	k__Bacteria;p__Bacillota;c__BRH-c20a	238	0	0
ASV391	k__Bacteria;p__Bacillota;c__Clostridia;o__Lachnospirales;f__Lachnospiraceae;g__Lachnospiraceae_UCG-006;s__	237	0	0
ASV393	k__Bacteria;p__Bacteroidetes;c__Bacteroidia;o__Bacteroidales;f__Muribaculaceae;g__;s__	236	0	0
ASV396	k__Bacteria;p__Proteobacteria;c__Gammaproteobacteria;o__Xanthomonadales;f__Xanthomonadaceae;g__Stenotrophomonas	2	0	0
ASV397	k__Bacteria;p__Proteobacteria;c__Alphaproteobacteria;o__Azospirillales;f__Azospirillaceae;g__Azospirillum	234	0	0
ASV405	k__Bacteria;p__Actinobacteriota;c__Actinobacteria;o__PeM15;f__;g__;s__	178	0	0
ASV406	k__Bacteria;p__Bacillota;c__unidentified_Bacillota;o__Oscillospirales;f__Ruminococcaceae;g__;s__	229	0	0
ASV410	k__Bacteria;p__Bacteroidetes;c__Bacteroidia;o__Bacteroidales;f__Muribaculaceae;g__;s__	228	0	0
ASV412	k__Bacteria;p__Bacillota;c__Clostridia;o__Peptococcales;f__Peptococcaceae;g__;s__	227	0	0
ASV414	k__Bacteria;p__Bacillota;c__Clostridia;o__Clostridia_UCG-014;f__;g__;s__	224	0	0
ASV417	k__Bacteria;p__Bacteroidetes;c__Bacteroidia;o__Bacteroidales;f__Tannerellaceae;g__Parabacteroides;s__	221	0	0
ASV418	k__Bacteria;p__Cyanobacteria;c__Cyanobacteriia;o__Synechococcales;f__Cyanobiaceae;g__Synechococcus_CC9902;s__Synechococcus_sp_RS9916	19	0	0
ASV419	k__Bacteria;p__Bacteroidetes;c__Bacteroidia;o__Bacteroidales;f__Muribaculaceae;g__;s__	219	0	0
ASV424	k__Bacteria;p__Bacillota;c__Bacilli;o__Lactobacillales;f__Streptococcaceae;g__Streptococcus	107	0	0
ASV426	k__Bacteria;p__Bacteroidetes;c__Bacteroidia;o__Sphingobacteriales;f__Lentimicrobiaceae;g__;s__	216	0	0
ASV427	k__Bacteria;p__Bacillota;c__Bacilli;o__RF39;f__;g__;s__	216	0	0
ASV430	k__Bacteria;p__Sumerlaeota;c__Sumerlaeia;o__Sumerlaeales;f__Sumerlaeaceae;g__Sumerlaea;s__	215	0	0
ASV431	k__Bacteria;p__Proteobacteria;c__Alphaproteobacteria;o__Rhodobacterales;f__Rhodobacteraceae;g__Paracoccus	37	0	0
ASV434	k__Bacteria;p__Acidobacteriota;c__Aminicenantia;o__Aminicenantales;f__;g__;s__	212	0	0
ASV436	k__Bacteria;p__Myxococcota;c__Polyangia;o__mle1-27;f__;g__;s__	209	0	0
ASV437	k__Bacteria;p__Bacillota;c__Clostridia;o__Lachnospirales;f__Lachnospiraceae	208	0	0
ASV439	k__Bacteria;p__Bacillota;c__Bacilli;o__Staphylococcales;f__Staphylococcaceae;g__Staphylococcus	206	0	0
ASV440	k__Bacteria;p__Proteobacteria;c__Gammaproteobacteria;o__Xanthomonadales;f__Xanthomonadaceae;g__Thermomonas;s__	166	0	0
ASV441	k__Bacteria;p__Bacillota;c__Bacilli;o__Staphylococcales;f__Staphylococcaceae;g__Staphylococcus	205	0	0
ASV442	k__Bacteria;p__Bacillota;c__Clostridia;o__Peptostreptococcales-Tissierellales;f__Peptostreptococcaceae;g__Romboutsia	205	0	0
ASV444	k__Bacteria;p__Proteobacteria;c__Alphaproteobacteria;o__Rhodobacterales;f__Rhodobacteraceae;g__Paracoccus	200	0	0
ASV446	k__Bacteria;p__Proteobacteria;c__Alphaproteobacteria;o__Rhodobacterales;f__Rhodobacteraceae;g__Rhodobacter;s__Rhodobacter_blasticus	203	0	0
ASV448	k__Bacteria;p__Bacteroidetes;c__Bacteroidia;o__Bacteroidales;f__Prevotellaceae;g__Prevotellaceae_UCG-001;s__	202	0	0
ASV453	k__Bacteria;p__Bacillota;c__Bacilli;o__Staphylococcales;f__Staphylococcaceae;g__Staphylococcus	24	0	0
ASV455	k__Bacteria;p__Bacteroidetes;c__Bacteroidia;o__Bacteroidales;f__Bacteroidetes_vadinHA17;g__;s__	198	0	0
ASV458	k__Bacteria;p__Bacteroidetes;c__Bacteroidia;o__Bacteroidales;f__Bacteroidaceae;g__Bacteroides;s__Bacteroides_sp_Marseille-P3108	196	0	0
ASV461	k__Bacteria;p__Proteobacteria;c__Alphaproteobacteria;o__Rhodobacterales;f__Rhodobacteraceae;g__Paracoccus	85	0	0
ASV464	k__Bacteria;p__Bacillota;c__Clostridia;o__Lachnospirales;f__Lachnospiraceae	192	0	0
ASV465	k__Bacteria;p__Bacillota;c__Clostridia;o__Lachnospirales;f__Lachnospiraceae;g__[Eubacterium]_ruminantium_group;s__	191	0	0
ASV466	k__Bacteria;p__Proteobacteria;c__Gammaproteobacteria;o__Run-SP154;f__;g__;s__	190	0	0
ASV467	k__Bacteria;p__Bacillota;c__unidentified_Bacillota;o__DTU014;f__;g__;s__	189	0	0
ASV470	k__Bacteria;p__Bacillota;c__Bacilli;o__Lactobacillales;f__Lactobacillaceae;g__Levilactobacillus	188	0	0
ASV472	k__Bacteria;p__Actinobacteriota;c__Actinobacteria;o__Corynebacteriales;f__Mycobacteriaceae;g__Mycobacterium	188	0	0
ASV473	k__Bacteria	187	0	0
ASV474	k__Bacteria;p__Bdellovibrionota;c__Oligoflexia;o__Oligoflexales;f__Oligoflexaceae;g__;s__	187	0	0
ASV475	k__Bacteria;p__Bacteroidetes;c__Bacteroidia;o__Bacteroidales;f__Muribaculaceae;g__;s__	184	0	0
ASV476	k__Bacteria;p__Bacteroidetes;c__Bacteroidia;o__Bacteroidales;f__Bacteroidaceae;g__Bacteroides;s__	126	0	0
ASV477	k__Bacteria;p__Actinobacteriota;c__Actinobacteria;o__Corynebacteriales;f__Corynebacteriaceae;g__Corynebacterium	77	0	0
ASV481	k__Bacteria;p__Verrucomicrobiota;c__Verrucomicrobiae;o__Verrucomicrobiales;f__Akkermansiaceae;g__Akkermansia	182	0	0
ASV482	k__Bacteria;p__Proteobacteria;c__Gammaproteobacteria;o__Enterobacterales;f__Enterobacteriaceae;g__Escherichia-Shigella	182	0	0
ASV483	k__Bacteria;p__Bacillota;c__Clostridia;o__Lachnospirales;f__Lachnospiraceae	181	0	0
ASV486	k__Bacteria;p__Acidobacteriota;c__Aminicenantia;o__Aminicenantales;f__;g__;s__	179	0	0
ASV487	k__Bacteria;p__Bacillota;c__Bacilli;o__Lactobacillales;f__Enterococcaceae;g__Tetragenococcus	179	0	0
ASV491	k__Bacteria;p__Bacillota;c__Bacilli;o__Erysipelotrichales;f__Erysipelatoclostridiaceae;g__Erysipelatoclostridium;s__	178	0	0
ASV494	k__Bacteria;p__Proteobacteria;c__Gammaproteobacteria;o__Burkholderiales;f__Hydrogenophilaceae;g__unidentified_Hydrogenophilaceae	177	0	0
ASV502	k__Bacteria;p__Actinobacteriota;c__Actinobacteria;o__Micrococcales;f__Micrococcaceae	175	0	0
ASV505	k__Bacteria;p__Actinobacteriota;c__Actinobacteria;o__Micrococcales	174	0	0
ASV509	k__Bacteria;p__Bacillota;c__Bacilli;o__RF39;f__;g__;s__	173	0	0
ASV515	k__Bacteria;p__Bacteroidetes;c__Bacteroidia;o__Bacteroidales;f__Bacteroidaceae;g__Bacteroides;s__	169	0	0
ASV518	k__Bacteria;p__Proteobacteria;c__Gammaproteobacteria;o__Enterobacterales;f__Enterobacteriaceae	166	0	0
ASV521	k__Bacteria;p__Verrucomicrobiota;c__Verrucomicrobiae;o__Chthoniobacterales;f__Chthoniobacteraceae;g__LD29;s__	166	0	0
ASV523	k__Bacteria;p__Actinobacteriota;c__Actinobacteria;o__Corynebacteriales;f__Corynebacteriaceae;g__Corynebacterium	165	0	0
ASV524	k__Bacteria;p__Proteobacteria;c__Alphaproteobacteria;o__Sphingomonadales;f__Sphingomonadaceae;g__Sphingomonas	151	0	0
ASV526	k__Bacteria;p__Bacillota;c__Clostridia;o__Lachnospirales;f__Lachnospiraceae;g__Lachnospiraceae_UCG-006;s__	165	0	0
ASV530	k__Bacteria;p__Bacillota;c__Bacilli;o__Lactobacillales;f__Lactobacillaceae	163	0	0
ASV533	k__Bacteria;p__Thermodesulfobacter;c__Desulfovibrionia;o__Desulfovibrionales;f__Desulfovibrionaceae;g__Desulfovibrio;s__bacterium_'New_Zealand_D'	163	0	0
ASV535	k__Bacteria;p__Bacteroidetes;c__Bacteroidia;o__Bacteroidales;f__Bacteroidetes_vadinHA17;g__;s__	160	0	0
ASV537	k__Bacteria;p__Actinobacteriota;c__Actinobacteria;o__Corynebacteriales;f__Dietziaceae;g__Dietzia	93	0	0
ASV540	k__Bacteria;p__Proteobacteria;c__Gammaproteobacteria;o__Xanthomonadales;f__Xanthomonadaceae;g__Stenotrophomonas	15	0	0
ASV541	k__Bacteria;p__Proteobacteria;c__Gammaproteobacteria;o__Xanthomonadales;f__Xanthomonadaceae;g__Luteimonas	158	0	0
ASV542	k__Bacteria;p__Proteobacteria;c__Gammaproteobacteria;o__Burkholderiales;f__Hydrogenophilaceae;g__Thiobacillus	158	0	0
ASV543	k__Bacteria;p__Bacillota;c__Clostridia;o__Peptostreptococcales-Tissierellales;f__Anaerovoracaceae;g__[Eubacterium]_brachy_group;s__	158	0	0
ASV544	k__Bacteria;p__Bacillota;c__Clostridia;o__Oscillospirales;f__Hungateiclostridiaceae;g__;s__	157	0	0
ASV548	k__Bacteria;p__Bacillota;c__Clostridia;o__Oscillospirales;f__[Eubacterium]_coprostanoligenes_group;g__;s__	155	0	0
ASV549	k__Bacteria;p__Cloacimonadota;c__Cloacimonadia;o__Cloacimonadales	155	0	0
ASV550	k__Bacteria;p__Verrucomicrobiota;c__Chlamydiae;o__Chlamydiales;f__Parachlamydiaceae;g__Neochlamydia;s__	155	0	0
ASV552	k__Bacteria;p__Bacillota;c__unidentified_Bacillota;o__DTU014;f__;g__;s__	154	0	0
ASV555	k__Bacteria;p__Actinobacteriota;c__Thermoleophilia;o__Gaiellales;f__;g__;s__	153	0	0
ASV559	k__Bacteria;p__Actinobacteriota;c__Actinobacteria;o__Micrococcales;f__Intrasporangiaceae	151	0	0
ASV560	k__Bacteria;p__Verrucomicrobiota;c__Verrucomicrobiae;o__Verrucomicrobiales;f__Akkermansiaceae;g__Akkermansia	151	0	0
ASV566	k__Bacteria;p__Proteobacteria;c__Alphaproteobacteria;o__Rhodobacterales;f__Rhodobacteraceae;g__Paracoccus	80	0	0
ASV567	k__Bacteria;p__Thermodesulfobacter;c__Syntrophobacteria;o__Syntrophobacterales;f__;g__;s__	149	0	0
ASV568	k__Bacteria;p__Bacillota;c__Clostridia;o__Peptostreptococcales-Tissierellales;f__Peptostreptococcaceae;g__Romboutsia	149	0	0
ASV569	k__Bacteria;p__Actinobacteriota;c__Actinobacteria;o__Micrococcales;f__Micrococcaceae;g__Rothia	149	0	0
ASV571	k__Bacteria;p__Bacillota;c__Clostridia;o__Lachnospirales;f__Lachnospiraceae;g__Lachnospiraceae_NK4A136_group;s__Clostridiales_bacterium_CIEAF_020	148	0	0
ASV573	k__Bacteria;p__Bacillota;c__Clostridia;o__Peptostreptococcales-Tissierellales;f__Peptostreptococcaceae;g__Romboutsia	148	0	0
ASV575	k__Bacteria;p__Proteobacteria;c__Gammaproteobacteria;o__SZB30;f__;g__;s__	148	0	0
ASV579	k__Bacteria;p__Thermodesulfobacter;c__Desulfobacteria;o__Desulfobacterales;f__Desulfosarcinaceae;g__Sva0081_sediment_group	144	0	0
ASV580	k__Bacteria;p__Actinobacteriota;c__Coriobacteriia;o__Coriobacteriales;f__Eggerthellaceae;g__Paraeggerthella	144	0	0
ASV581	k__Bacteria;p__Actinobacteriota;c__WCHB1-81;o__;f__;g__;s__	143	0	0
ASV585	k__Bacteria;p__Bacillota;c__Clostridia;o__Peptostreptococcales-Tissierellales;f__Peptostreptococcaceae;g__Romboutsia	141	0	0
ASV588	k__Bacteria;p__Bacillota;c__Clostridia;o__Peptostreptococcales-Tissierellales;f__Peptostreptococcaceae;g__Romboutsia	140	0	0
ASV589	k__Bacteria;p__Verrucomicrobiota;c__Verrucomicrobiae;o__Pedosphaerales;f__Pedosphaeraceae;g__;s__	139	0	0
ASV592	k__Bacteria;p__Proteobacteria;c__Gammaproteobacteria;o__Burkholderiales;f__Hydrogenophilaceae;g__unidentified_Hydrogenophilaceae	138	0	0
ASV593	k__Bacteria;p__Proteobacteria;c__Gammaproteobacteria;o__Enterobacterales;f__Hafniaceae;g__Edwardsiella	138	0	0
ASV594	k__Bacteria;p__Chloroflexi;c__Chloroflexia;o__Thermomicrobiales;f__JG30-KF-CM45;g__unidentified_JG30-KF-CM45;s__bacterium_QTYC46b	138	0	0
ASV595	k__Bacteria;p__Bacillota;c__Clostridia;o__Oscillospirales;f__Butyricicoccaceae;g__Butyricicoccus;s__bacterium_NLAE-zl-C313	138	0	0
ASV596	k__Bacteria;p__Spirochaetota;c__Spirochaetia;o__Spirochaetales;f__Spirochaetaceae;g__Treponema;s__Treponema_zuelzerae	138	0	0
ASV597	k__Bacteria;p__Bacillota;c__Clostridia;o__Oscillospirales;f__Oscillospiraceae	138	0	0
ASV599	k__Bacteria;p__Bacillota;c__Clostridia;o__Clostridiales;f__Clostridiaceae;g__Clostridium_sensu_stricto_13	137	0	0
ASV600	k__Bacteria;p__Proteobacteria;c__Alphaproteobacteria;o__Rhizobiales;f__Rhizobiaceae;g__Allorhizobium-Neorhizobium-Pararhizobium-Rhizobium	93	0	0
ASV601	k__Bacteria;p__Proteobacteria;c__Gammaproteobacteria;o__Pseudomonadales;f__Halomonadaceae;g__Chromohalobacter	75	0	0
ASV602	k__Bacteria;p__Thermodesulfobacter;c__Syntrophorhabdia;o__Syntrophorhabdales;f__Syntrophorhabdaceae;g__Syntrophorhabdus;s__	137	0	0
ASV606	k__Bacteria;p__Actinobacteriota;c__Actinobacteria;o__Frankiales	135	0	0
ASV607	k__Bacteria;p__Actinobacteriota;c__Actinobacteria;o__Corynebacteriales;f__Corynebacteriaceae;g__Corynebacterium;s__Corynebacterium_sp_ED61	34	0	0
ASV608	k__Bacteria;p__Patescibacteria;c__Saccharimonadia;o__Saccharimonadales;f__;g__;s__	134	0	0
ASV609	k__Bacteria;p__Thermodesulfobacter;c__Desulfobulbia;o__Desulfobulbales;f__Desulfobulbaceae;g__Desulfobulbus;s__	134	0	0
ASV612	k__Bacteria;p__Actinobacteriota;c__Actinobacteria;o__Propionibacteriales;f__Propionibacteriaceae;g__Propioniciclava;s__	40	0	0
ASV613	k__Bacteria;p__Proteobacteria;c__Alphaproteobacteria;o__Rhodobacterales;f__Rhodobacteraceae	133	0	0
ASV616	k__Bacteria;p__Actinobacteriota;c__Actinobacteria;o__PeM15;f__;g__;s__	132	0	0
ASV617	k__Bacteria;p__Thermodesulfobacter;c__Syntrophorhabdia;o__Syntrophorhabdales;f__Syntrophorhabdaceae;g__Syntrophorhabdus;s__	131	0	0
ASV620	k__Bacteria;p__Verrucomicrobiota;c__Verrucomicrobiae;o__Chthoniobacterales;f__Chthoniobacteraceae;g__LD29;s__	130	0	0
ASV621	k__Bacteria;p__Bacillota;c__Clostridia;o__Lachnospirales;f__Lachnospiraceae;g__[Eubacterium]_xylanophilum_group;s__	130	0	0
ASV622	k__Bacteria;p__Thermodesulfobacter;c__Desulfovibrionia;o__Desulfovibrionales;f__Desulfovibrionaceae;g__Desulfovibrio;s__bacterium_'New_Zealand_D'	130	0	0
ASV624	k__Bacteria;p__Thermotogota;c__Thermotogae;o__Petrotogales;f__Petrotogaceae;g__SC103;s__	129	0	0
ASV625	k__Bacteria;p__Bacillota;c__Clostridia;o__Lachnospirales;f__Lachnospiraceae	129	0	0
ASV626	k__Bacteria;p__Bacillota;c__Clostridia;o__Clostridiales;f__Clostridiaceae;g__Clostridium_sensu_stricto_13	129	0	0
ASV627	k__Bacteria;p__Bacillota;c__Clostridia;o__Peptostreptococcales-Tissierellales;f__Family_XI;g__Anaerococcus	3	0	0
ASV632	k__Bacteria;p__Bacteroidetes;c__Bacteroidia;o__Bacteroidales;f__Bacteroidaceae;g__Bacteroides	128	0	0
ASV636	k__Bacteria;p__Bacillota;c__Clostridia;o__Clostridiales;f__Clostridiaceae;g__Clostridium_sensu_stricto_1	127	0	0
ASV637	k__Bacteria;p__Bacillota;c__Clostridia;o__Oscillospirales;f__Oscillospiraceae	127	0	0
ASV638	k__Bacteria;p__Bacillota;c__Bacilli;o__Bacillales;f__Bacillaceae;g__Bacillus;s__Bacillus_horikoshii	127	0	0
ASV640	k__Bacteria;p__WS2;c__;o__;f__;g__;s__	127	0	0
ASV644	k__Bacteria;p__Bacteroidetes;c__Bacteroidia;o__Bacteroidales;f__Bacteroidaceae;g__Bacteroides;s__Bacteroides_barnesiae	125	0	0
ASV647	k__Bacteria;p__Bacteroidetes;c__Bacteroidia;o__Cytophagales;f__Cyclobacteriaceae;g__;s__	125	0	0
ASV648	k__Bacteria;p__Patescibacteria;c__Saccharimonadia;o__Saccharimonadales;f__;g__;s__	125	0	0
ASV652	k__Bacteria;p__Bacillota;c__Clostridia;o__Oscillospirales;f__Ruminococcaceae;g__Anaerofilum	124	0	0
ASV654	k__Bacteria;p__Bacillota;c__Clostridia;o__Lachnospirales;f__Lachnospiraceae	123	0	0
ASV656	k__Bacteria;p__Proteobacteria;c__Gammaproteobacteria;o__Xanthomonadales;f__Xanthomonadaceae;g__Stenotrophomonas	123	0	0
ASV657	k__Bacteria;p__Bacillota;c__Bacilli;o__Lactobacillales;f__Lactobacillaceae;g__Latilactobacillus	123	0	0
ASV660	k__Bacteria;p__Proteobacteria;c__Gammaproteobacteria;o__Burkholderiales;f__Rhodocyclaceae;g__Thauera	123	0	0
ASV661	k__Bacteria;p__Bacillota;c__Clostridia;o__Peptostreptococcales-Tissierellales;f__Anaerovoracaceae;g__Family_XIII_AD3011_group;s__	122	0	0
ASV665	k__Bacteria;p__Actinobacteriota;c__Coriobacteriia;o__Coriobacteriales;f__Eggerthellaceae;g__Paraeggerthella	122	0	0
ASV666	k__Bacteria;p__Acidobacteriota;c__Vicinamibacteria;o__Vicinamibacterales;f__;g__;s__	122	0	0
ASV667	k__Bacteria;p__Actinobacteriota;c__Acidimicrobiia;o__Microtrichales;f__Microtrichaceae	122	0	0
ASV668	k__Bacteria;p__Cyanobacteria;c__Cyanobacteriia;o__Synechococcales;f__Cyanobiaceae;g__Synechococcus_CC9902	9	0	0
ASV669	k__Bacteria;p__Fusobacteriota;c__Fusobacteriia;o__Fusobacteriales;f__Fusobacteriaceae;g__Fusobacterium	121	0	0
ASV673	k__Bacteria;p__Bacillota;c__Clostridia;o__Lachnospirales;f__Lachnospiraceae	120	0	0
ASV674	k__Bacteria;p__Gemmatimonadota;c__S0134_terrestrial_group;o__;f__;g__;s__	120	0	0
ASV675	k__Bacteria;p__Thermodesulfobacter;c__Syntrophobacteria;o__Syntrophobacterales;f__Syntrophobacteraceae;g__;s__	119	0	0
ASV676	k__Bacteria;p__Bacteroidetes;c__Bacteroidia;o__Sphingobacteriales	119	0	0
ASV677	k__Bacteria;p__Proteobacteria;c__Gammaproteobacteria;o__Pseudomonadales;f__Halomonadaceae;g__Halomonas;s__Halomonas_jeotgali	18	0	0
ASV682	k__Bacteria;p__Bacteroidetes;c__Bacteroidia;o__Flavobacteriales;f__Weeksellaceae;g__Chryseobacterium	118	0	0
ASV683	k__Bacteria;p__Actinobacteriota;c__Actinobacteria;o__Micrococcales;f__Intrasporangiaceae	118	0	0
ASV684	k__Bacteria;p__Bacillota;c__Bacilli;o__Erysipelotrichales;f__Erysipelotrichaceae;g__Solobacterium;s__	117	0	0
ASV686	k__Bacteria;p__Proteobacteria;c__Gammaproteobacteria;o__Cardiobacteriales;f__Wohlfahrtiimonadaceae;g__Ignatzschineria;s__Ignatzschineria_indica	117	0	0
ASV687	k__Bacteria;p__Bacillota;c__Clostridia;o__Monoglobales;f__Monoglobaceae;g__Monoglobus;s__	117	0	0
ASV689	k__Bacteria;p__Bacillota;c__Bacilli;o__Bacillales;f__Bacillaceae;g__Fictibacillus	116	0	0
ASV691	k__Bacteria;p__Bacillota;c__Bacilli;o__Lactobacillales;f__Lactobacillaceae;g__Latilactobacillus	116	0	0
ASV692	k__Bacteria;p__Bacillota;c__Clostridia;o__Lachnospirales;f__Lachnospiraceae;g__Lachnospiraceae_NK4A136_group;s__	116	0	0
ASV693	k__Bacteria;p__Actinobacteriota;c__Actinobacteria;o__Micrococcales	116	0	0
ASV695	k__Bacteria;p__Proteobacteria;c__Gammaproteobacteria;o__SZB30;f__;g__;s__	115	0	0
ASV697	k__Bacteria;p__Actinobacteriota;c__Actinobacteria;o__Micrococcales;f__Micrococcaceae	114	0	0
ASV698	k__Bacteria;p__Bacillota;c__Clostridia;o__Peptostreptococcales-Tissierellales;f__Peptostreptococcaceae	114	0	0
ASV699	k__Bacteria;p__Bacillota;c__Clostridia;o__Clostridiales;f__Caloramatoraceae;g__Fonticella;s__	114	0	0
ASV701	k__Bacteria;p__Bacillota;c__Clostridia;o__Peptostreptococcales-Tissierellales;f__Peptostreptococcaceae;g__Paeniclostridium	113	0	0
ASV703	k__Bacteria;p__Bacteroidetes;c__Ignavibacteria;o__SJA-28;f__;g__;s__	113	0	0
ASV704	k__Bacteria;p__Patescibacteria;c__Saccharimonadia;o__Saccharimonadales;f__;g__;s__	112	0	0
ASV705	k__Bacteria;p__Actinobacteriota;c__Actinobacteria	112	0	0
ASV711	k__Bacteria;p__Actinobacteriota;c__Acidimicrobiia;o__Microtrichales;f__Microtrichaceae;g__IMCC26207;s__	111	0	0
ASV712	k__Bacteria;p__Cyanobacteria;c__Cyanobacteriia;o__Chloroplast;f__unidentified_Chloroplast;g__unidentified_Chloroplast	23	0	0
ASV714	k__Bacteria;p__Proteobacteria;c__Gammaproteobacteria;o__Chromatiales;f__Chromatiaceae;g__Thiolamprovum;s__Chromatiaceae_bacterium_MTPP2IF163	110	0	0
ASV715	k__Bacteria;p__Proteobacteria;c__Alphaproteobacteria;o__Rhodobacterales;f__Rhodobacteraceae	5	0	0
ASV716	k__Bacteria;p__Bacillota;c__Clostridia;o__Peptostreptococcales-Tissierellales;f__Peptostreptococcaceae;g__Romboutsia	110	0	0
ASV718	k__Bacteria;p__Synergistota;c__Synergistia;o__Synergistales;f__Synergistaceae;g__Cloacibacillus;s__Cloacibacillus_porcorum	109	0	0
ASV722	k__Bacteria;p__Bacillota;c__Bacilli;o__Erysipelotrichales;f__Erysipelotrichaceae;g__Turicibacter;s__	108	0	0
ASV724	k__Bacteria;p__Bacteroidetes;c__Bacteroidia;o__Sphingobacteriales;f__Lentimicrobiaceae;g__;s__	108	0	0
ASV725	k__Bacteria;p__Thermodesulfobacter;c__Desulfobacteria;o__Desulfobacterales;f__Desulfosarcinaceae;g__Sva0081_sediment_group	107	0	0
ASV726	k__Bacteria;p__Bacillota;c__Clostridia;o__Peptostreptococcales-Tissierellales;f__Anaerovoracaceae;g__[Eubacterium]_brachy_group;s__	107	0	0
ASV727	k__Bacteria;p__Acidobacteriota;c__Thermoanaerobaculia;o__Thermoanaerobaculales;f__Thermoanaerobaculaceae;g__TPD-58;s__	107	0	0
ASV734	k__Bacteria;p__Proteobacteria;c__Gammaproteobacteria;o__Burkholderiales;f__Comamonadaceae	106	0	0
ASV735	k__Bacteria;p__Bacillota;c__Bacilli;o__Staphylococcales;f__Staphylococcaceae;g__Staphylococcus	106	0	0
ASV736	k__Bacteria;p__Actinobacteriota;c__Actinobacteria;o__Corynebacteriales;f__Nocardiaceae;g__Gordonia	106	0	0
ASV737	k__Bacteria;p__Proteobacteria;c__Gammaproteobacteria;o__Burkholderiales;f__Comamonadaceae;g__Acidovorax;s__Simplicispira_sp_enrichment_culture	40	0	0
ASV738	k__Bacteria;p__Bacillota;c__Clostridia;o__Oscillospirales;f__Oscillospiraceae	106	0	0
ASV740	k__Bacteria;p__Proteobacteria;c__Gammaproteobacteria;o__Burkholderiales;f__Sutterellaceae;g__;s__	106	0	0
ASV741	k__Bacteria;p__Proteobacteria;c__Gammaproteobacteria;o__Pseudomonadales;f__Pseudomonadaceae;g__Pseudomonas	16	0	0
ASV742	k__Bacteria;p__Actinobacteriota;c__Actinobacteria;o__Corynebacteriales;f__Corynebacteriaceae;g__Corynebacterium;s__Corynebacterium_tuberculostearicum	30	0	0
ASV743	k__Bacteria;p__Bacillota;c__Clostridia;o__Clostridiales;f__Clostridiaceae;g__Clostridium_sensu_stricto_4;s__	105	0	0
ASV744	k__Bacteria;p__Bacteroidetes;c__Bacteroidia;o__Bacteroidales;f__Muribaculaceae;g__;s__	105	0	0
ASV745	k__Bacteria;p__Actinobacteriota;c__Actinobacteria;o__Corynebacteriales;f__Dietziaceae;g__Dietzia	105	0	0
ASV746	k__Bacteria;p__Actinobacteriota;c__Actinobacteria;o__PeM15;f__;g__;s__	104	0	0
ASV747	k__Bacteria;p__Actinobacteriota;c__Acidimicrobiia;o__IMCC26256;f__;g__;s__	104	0	0
ASV748	k__Bacteria;p__Bacillota;c__Clostridia;o__Oscillospirales;f__Oscillospiraceae;g__UCG-002;s__	104	0	0
ASV752	k__Bacteria;p__Verrucomicrobiota;c__Verrucomicrobiae;o__Verrucomicrobiales;f__Akkermansiaceae;g__Akkermansia	104	0	0
ASV753	k__Bacteria;p__Actinobacteriota;c__Actinobacteria	104	0	0
ASV755	k__Bacteria;p__Bacillota;c__Clostridia;o__Clostridiales;f__Clostridiaceae;g__Clostridium_sensu_stricto_5	103	0	0
ASV756	k__Bacteria;p__Synergistota;c__Synergistia;o__Synergistales;f__Synergistaceae;g__JGI-0000079-D21	103	0	0
ASV758	k__Bacteria;p__Bacillota;c__Clostridia;o__Clostridiales;f__Clostridiaceae;g__Clostridium_sensu_stricto_1	103	0	0
ASV759	k__Bacteria;p__Proteobacteria;c__Alphaproteobacteria;o__Acetobacterales;f__Acetobacteraceae;g__Roseomonas;s__Roseomonas_rubra	102	0	0
ASV765	k__Bacteria;p__Bacteroidetes;c__Bacteroidia;o__Bacteroidales;f__Muribaculaceae;g__;s__	101	0	0
ASV766	k__Bacteria;p__Bacillota;c__Clostridia;o__Oscillospirales;f__Oscillospiraceae;g__UCG-005;s__	101	0	0
ASV768	k__Bacteria;p__Proteobacteria;c__Alphaproteobacteria;o__Rhizobiales	101	0	0
ASV769	k__Bacteria;p__Proteobacteria;c__Gammaproteobacteria;o__Coxiellales;f__Coxiellaceae;g__Coxiella;s__Gammaproteobacteria_bacterium_RBG_16_37_9	101	0	0
ASV772	k__Bacteria;p__Bacillota;c__Bacilli;o__Lactobacillales;f__Lactobacillaceae;g__Latilactobacillus;s__	99	0	0
ASV773	k__Bacteria;p__Bacillota;c__Clostridia;o__Clostridiales;f__;g__;s__	99	0	0
ASV774	k__Bacteria;p__Spirochaetota;c__Spirochaetia;o__Spirochaetales;f__Spirochaetaceae;g__;s__	99	0	0
ASV775	k__Bacteria;p__Actinobacteriota;c__Acidimicrobiia;o__IMCC26256;f__;g__;s__	99	0	0
ASV779	k__Bacteria;p__Bacillota;c__Desulfitobacteriia;o__Desulfitobacteriales;f__Syntrophobotulaceae;g__Dehalobacter	98	0	0
ASV782	k__Bacteria;p__Bacillota;c__Clostridia;o__Clostridiales;f__Clostridiaceae;g__Clostridium_sensu_stricto_1	98	0	0
ASV783	k__Bacteria;p__Bacteroidetes;c__Bacteroidia;o__Sphingobacteriales;f__Lentimicrobiaceae;g__;s__	98	0	0
ASV784	k__Bacteria;p__Bacillota;c__Clostridia;o__Clostridiales;f__Clostridiaceae;g__Clostridium_sensu_stricto_1	98	0	0
ASV785	k__Bacteria;p__Patescibacteria;c__Saccharimonadia;o__Saccharimonadales;f__;g__;s__	97	0	0
ASV786	k__Bacteria;p__Verrucomicrobiota;c__Verrucomicrobiae;o__Pedosphaerales;f__Pedosphaeraceae;g__;s__	97	0	0
ASV794	k__Bacteria;p__Bacillota;c__Clostridia;o__Lachnospirales;f__Lachnospiraceae	96	0	0
ASV796	k__Bacteria;p__Dependentiae;c__Babeliae;o__Babeliales;f__;g__;s__	96	0	0
ASV797	k__Bacteria	96	0	0
ASV802	k__Bacteria;p__Actinobacteriota;c__Actinobacteria;o__PeM15;f__;g__;s__	95	0	0
ASV803	k__Bacteria;p__Patescibacteria;c__Saccharimonadia;o__Saccharimonadales;f__;g__;s__	95	0	0
ASV804	k__Bacteria;p__Actinobacteriota;c__Actinobacteria;o__Micrococcales;f__Dermatophilaceae;g__Mobilicoccus	95	0	0
ASV805	k__Bacteria;p__Verrucomicrobiota;c__Chlamydiae;o__Chlamydiales;f__Parachlamydiaceae;g__Neochlamydia;s__	95	0	0
ASV806	k__Bacteria;p__Bacteroidetes;c__Bacteroidia;o__Bacteroidales;f__Bacteroidetes_vadinHA17;g__;s__	95	0	0
ASV807	k__Bacteria;p__Actinobacteriota;c__Actinobacteria;o__Corynebacteriales;f__Dietziaceae;g__Dietzia	95	0	0
ASV809	k__Bacteria;p__Proteobacteria;c__Alphaproteobacteria;o__Sphingomonadales;f__Sphingomonadaceae	94	0	0
ASV810	k__Bacteria;p__Proteobacteria;c__Alphaproteobacteria;o__Sphingomonadales;f__Sphingomonadaceae;g__Erythrobacter	94	0	0
ASV812	k__Bacteria;p__Actinobacteriota;c__Actinobacteria;o__Corynebacteriales;f__Mycobacteriaceae;g__Mycobacterium	94	0	0
ASV814	k__Bacteria;p__NKB15;c__;o__;f__;g__;s__	94	0	0
ASV816	k__Bacteria;p__Patescibacteria	93	0	0
ASV817	k__Bacteria;p__Bacteroidetes;c__Bacteroidia;o__Flavobacteriales;f__Weeksellaceae;g__Chryseobacterium	93	0	0
ASV820	k__Bacteria;p__Proteobacteria;c__Gammaproteobacteria;o__SZB30;f__;g__;s__	92	0	0
ASV823	k__Bacteria;p__Bacillota;c__Clostridia;o__Clostridiales;f__Clostridiaceae;g__Clostridium_sensu_stricto_1;s__	91	0	0
ASV827	k__Bacteria;p__NKB15;c__;o__;f__;g__;s__	91	0	0
ASV828	k__Bacteria;p__Verrucomicrobiota;c__Chlamydiae;o__Chlamydiales;f__Parachlamydiaceae;g__Neochlamydia;s__	91	0	0
ASV830	k__Bacteria;p__Patescibacteria;c__Dojkabacteria;o__;f__;g__;s__	90	0	0
ASV838	k__Bacteria;p__Cyanobacteria;c__Cyanobacteriia;o__Synechococcales;f__Cyanobiaceae;g__Cyanobium_PCC-6307	89	0	0
ASV841	k__Bacteria;p__Proteobacteria;c__Alphaproteobacteria;o__Rhodobacterales;f__Rhodobacteraceae;g__Paracoccus	88	0	0
ASV843	k__Bacteria;p__Bacillota;c__Bacilli;o__Lactobacillales;f__Lactobacillaceae;g__Lactobacillus;s__Lactobacillus_iners	88	0	0
ASV845	k__Bacteria;p__Proteobacteria;c__Alphaproteobacteria;o__Rhizobiales;f__Hyphomicrobiaceae;g__Hyphomicrobium	88	0	0
ASV846	k__Bacteria;p__Verrucomicrobiota;c__Verrucomicrobiae;o__Verrucomicrobiales;f__Verrucomicrobiaceae;g__;s__	88	0	0
ASV847	k__Bacteria;p__Bacteroidetes;c__Bacteroidia;o__Chitinophagales;f__Saprospiraceae	88	0	0
ASV848	k__Bacteria;p__Proteobacteria;c__Alphaproteobacteria;o__Rhodobacterales;f__Rhodobacteraceae;g__Paracoccus	88	0	0
ASV849	k__Bacteria;p__Proteobacteria;c__Gammaproteobacteria;o__SZB30;f__;g__;s__	87	0	0
ASV852	k__Bacteria;p__Bacillota;c__Clostridia;o__Peptostreptococcales-Tissierellales;f__Peptostreptococcaceae;g__Terrisporobacter	87	0	0
ASV855	k__Bacteria;p__Bacteroidetes;c__Bacteroidia;o__Bacteroidales;f__Muribaculaceae;g__;s__	86	0	0
ASV857	k__Bacteria;p__Proteobacteria;c__Gammaproteobacteria;o__Run-SP154;f__;g__;s__	86	0	0
ASV861	k__Bacteria;p__Cyanobacteria;c__Cyanobacteriia;o__Synechococcales;f__Cyanobiaceae;g__Cyanobium_PCC-6307	86	0	0
ASV865	k__Bacteria;p__Spirochaetota;c__Spirochaetia;o__Spirochaetales;f__Spirochaetaceae;g__Spirochaeta;s__	85	0	0
ASV866	k__Bacteria;p__Actinobacteriota;c__Actinobacteria;o__Micrococcales;f__Intrasporangiaceae	85	0	0
ASV867	k__Bacteria;p__Bacteroidetes;c__Chlorobia;o__Chlorobiales;f__Chlorobiaceae;g__Chlorobium	85	0	0
ASV868	k__Bacteria;p__Actinobacteriota;c__Actinobacteria;o__PeM15;f__;g__;s__	85	0	0
ASV869	k__Bacteria;p__Chloroflexi;c__Dehalococcoidia;o__GIF9;f__;g__;s__	84	0	0
ASV872	k__Bacteria;p__Bacillota;c__Clostridia;o__Oscillospirales;f__Butyricicoccaceae;g__UCG-009;s__	84	0	0
ASV880	k__Bacteria;p__Thermodesulfobacter;c__Syntrophobacteria;o__Syntrophobacterales;f__;g__;s__	83	0	0
ASV882	k__Bacteria;p__Actinobacteriota;c__Actinobacteria;o__Corynebacteriales;f__Dietziaceae;g__Dietzia	83	0	0
ASV883	k__Bacteria;p__Bacteroidetes;c__Bacteroidia;o__Bacteroidales	83	0	0
ASV885	k__Bacteria;p__Actinobacteriota;c__Acidimicrobiia;o__Microtrichales;f__Microtrichaceae;g__IMCC26207;s__	82	0	0
ASV886	k__Bacteria;p__Proteobacteria;c__Alphaproteobacteria;o__Rhizobiales;f__Beijerinckiaceae;g__Bosea	82	0	0
ASV888	k__Bacteria;p__Proteobacteria;c__Alphaproteobacteria;o__Sphingomonadales;f__Sphingomonadaceae	82	0	0
ASV889	k__Bacteria;p__Spirochaetota;c__Spirochaetia;o__Spirochaetales;f__Spirochaetaceae;g__Spirochaeta;s__	82	0	0
ASV890	k__Bacteria;p__Patescibacteria	82	0	0
ASV891	k__Bacteria;p__Patescibacteria;c__Dojkabacteria;o__;f__;g__;s__	82	0	0
ASV892	k__Bacteria;p__Bacteroidetes;c__Bacteroidia;o__Bacteroidales	81	0	0
ASV893	k__Bacteria;p__Patescibacteria;c__Dojkabacteria;o__;f__;g__;s__	81	0	0
ASV899	k__Bacteria;p__Bacteroidetes;c__Bacteroidia;o__Bacteroidales;f__Bacteroidaceae;g__Bacteroides;s__	80	0	0
ASV901	k__Bacteria;p__Bacteroidetes;c__Bacteroidia;o__Bacteroidales;f__Bacteroidetes_vadinHA17;g__;s__	80	0	0
ASV904	k__Bacteria;p__Bacillota;c__Clostridia;o__Lachnospirales;f__Lachnospiraceae	9	0	0
ASV905	k__Bacteria;p__Actinobacteriota;c__Thermoleophilia;o__Solirubrobacterales;f__67-14;g__;s__	79	0	0
ASV906	k__Bacteria;p__Proteobacteria;c__Alphaproteobacteria;o__Rhodobacterales;f__Rhodobacteraceae;g__Paracoccus	79	0	0
ASV909	k__Bacteria;p__Bacteroidetes;c__Bacteroidia;o__Bacteroidales;f__Prevotellaceae;g__Prevotellaceae_NK3B31_group;s__	78	0	0
ASV912	k__Bacteria;p__Bacillota;c__Clostridia;o__Peptostreptococcales-Tissierellales;f__Peptostreptococcaceae;g__Romboutsia	78	0	0
ASV915	k__Bacteria;p__Bacteroidetes;c__Bacteroidia;o__Bacteroidales;f__Bacteroidetes_vadinHA17;g__;s__	78	0	0
ASV916	k__Bacteria;p__Actinobacteriota;c__Actinobacteria;o__PeM15;f__;g__;s__	78	0	0
ASV917	k__Bacteria;p__Bacteroidetes;c__Bacteroidia;o__Bacteroidales;f__Bacteroidetes_BD2-2;g__;s__	78	0	0
ASV919	k__Bacteria;p__Spirochaetota;c__Spirochaetia;o__Spirochaetales;f__Spirochaetaceae;g__;s__	77	0	0
ASV920	k__Bacteria;p__Bacteroidetes;c__Bacteroidia;o__Bacteroidales;f__Tannerellaceae;g__Parabacteroides	77	0	0
ASV921	k__Bacteria;p__Actinobacteriota;c__WCHB1-81;o__;f__;g__;s__	77	0	0
ASV926	k__Bacteria;p__Cyanobacteria;c__Cyanobacteriia;o__Synechococcales;f__Cyanobiaceae;g__Synechococcus_CC9902	18	0	0
ASV928	k__Bacteria;p__Actinobacteriota;c__Actinobacteria	76	0	0
ASV930	k__Bacteria;p__Bacteroidetes;c__Bacteroidia;o__Bacteroidales;f__Porphyromonadaceae;g__Porphyromonas;s__	76	0	0
ASV931	k__Bacteria;p__Verrucomicrobiota;c__Chlamydiae;o__Chlamydiales;f__Parachlamydiaceae;g__Neochlamydia;s__	76	0	0
ASV932	k__Bacteria;p__Proteobacteria;c__Gammaproteobacteria;o__Run-SP154;f__;g__;s__	76	0	0
ASV936	k__Bacteria;p__Bacillota;c__Clostridia;o__Peptostreptococcales-Tissierellales;f__Peptostreptococcaceae;g__Romboutsia	75	0	0
ASV937	k__Bacteria;p__Bacillota;c__Clostridia;o__Peptostreptococcales-Tissierellales;f__Peptostreptococcaceae;g__Paeniclostridium	75	0	0
ASV938	k__Bacteria;p__Thermodesulfobacter;c__Desulfovibrionia;o__Desulfovibrionales;f__Desulfovibrionaceae;g__Desulfovibrio	75	0	0
ASV940	k__Bacteria;p__Patescibacteria;c__Saccharimonadia;o__Saccharimonadales	75	0	0
ASV941	k__Bacteria;p__Dependentiae;c__Babeliae;o__Babeliales;f__Vermiphilaceae;g__;s__	75	0	0
ASV942	k__Bacteria;p__Cyanobacteria;c__Cyanobacteriia;o__Chloroplast;f__unidentified_Chloroplast;g__unidentified_Chloroplast	75	0	0
ASV944	k__Bacteria;p__Proteobacteria;c__Gammaproteobacteria;o__Pseudomonadales;f__Halomonadaceae;g__Halomonas	75	0	0
ASV945	k__Bacteria;p__Proteobacteria;c__Alphaproteobacteria;o__Rhodobacterales;f__Rhodobacteraceae;g__Rhodovulum	75	0	0
ASV948	k__Bacteria;p__Actinobacteriota;c__Actinobacteria;o__Micrococcales;f__Dermacoccaceae	74	0	0
ASV953	k__Bacteria;p__Spirochaetota;c__Spirochaetia;o__Spirochaetales;f__Spirochaetaceae;g__Spirochaeta	74	0	0
ASV954	k__Bacteria;p__Verrucomicrobiota;c__Verrucomicrobiae;o__Pedosphaerales;f__Pedosphaeraceae	74	0	0
ASV955	k__Bacteria;p__Actinobacteriota;c__Actinobacteria;o__Corynebacteriales;f__Corynebacteriaceae;g__Corynebacterium;s__Corynebacterium_variabile	74	0	0
ASV961	k__Bacteria;p__Bacteroidetes;c__Bacteroidia;o__Bacteroidales;f__Bacteroidaceae;g__Bacteroides;s__Bacteroides_barnesiae	73	0	0
ASV964	k__Bacteria;p__Bacillota;c__Clostridia;o__Oscillospirales;f__Hungateiclostridiaceae;g__Anaerobacterium;s__	73	0	0
ASV965	k__Bacteria;p__Bacillota;c__unidentified_Bacillota;o__DTU014;f__;g__;s__	73	0	0
ASV966	k__Bacteria;p__Proteobacteria;c__Gammaproteobacteria;o__Xanthomonadales;f__Xanthomonadaceae;g__Stenotrophomonas	73	0	0
ASV967	k__Bacteria;p__NKB15;c__;o__;f__;g__;s__	73	0	0
ASV968	k__Bacteria;p__Acidobacteriota;c__Vicinamibacteria;o__Vicinamibacterales;f__Vicinamibacteraceae;g__Luteitalea;s__	73	0	0
ASV969	k__Bacteria;p__WS4;c__;o__;f__;g__;s__	73	0	0
ASV970	k__Bacteria;p__Actinobacteriota;c__Acidimicrobiia;o__IMCC26256;f__;g__;s__	73	0	0
ASV971	k__Bacteria;p__Proteobacteria;c__Gammaproteobacteria;o__Enterobacterales;f__Vibrionaceae;g__Salinivibrio	51	0	0
ASV972	k__Bacteria;p__Proteobacteria;c__Gammaproteobacteria;o__Cardiobacteriales;f__Wohlfahrtiimonadaceae;g__Ignatzschineria;s__Ignatzschineria_indica	72	0	0
ASV973	k__Bacteria;p__Myxococcota;c__Polyangia;o__mle1-27;f__;g__;s__	72	0	0
ASV978	k__Bacteria;p__Bacteroidetes;c__Bacteroidia;o__Bacteroidales;f__Bacteroidetes_vadinHA17;g__;s__	72	0	0
ASV980	k__Bacteria;p__Patescibacteria;c__Saccharimonadia;o__Saccharimonadales;f__;g__;s__	72	0	0
ASV981	k__Bacteria;p__Proteobacteria;c__Gammaproteobacteria;o__Burkholderiales;f__Burkholderiaceae;g__Lautropia	72	0	0
ASV982	k__Bacteria;p__Bacillota;c__unidentified_Bacillota;o__DTU014;f__;g__;s__	72	0	0
ASV983	k__Bacteria;p__Actinobacteriota;c__Acidimicrobiia;o__Microtrichales;f__Ilumatobacteraceae;g__;s__	72	0	0
ASV984	k__Bacteria;p__Bacillota;c__Clostridia;o__Clostridia_UCG-014;f__;g__;s__	71	0	0
ASV985	k__Bacteria;p__Halanaerobiaeota;c__Halanaerobiia;o__Halanaerobiales;f__Halanaerobiaceae;g__Halanaerobium	71	0	0
ASV986	k__Bacteria;p__Patescibacteria	71	0	0
ASV988	k__Bacteria;p__Bacillota;c__Clostridia;o__Lachnospirales;f__Lachnospiraceae;g__[Eubacterium]_xylanophilum_group;s__	71	0	0
ASV989	k__Bacteria;p__Actinobacteriota;c__Actinobacteria;o__Micrococcales;f__Dermacoccaceae	71	0	0
ASV992	k__Bacteria;p__Proteobacteria;c__Alphaproteobacteria;o__Rhodobacterales;f__Rhodobacteraceae;g__Paracoccus	57	0	0
ASV993	k__Bacteria	71	0	0
ASV995	k__Bacteria;p__Bacillota;c__Clostridia;o__Oscillospirales;f__Hungateiclostridiaceae	70	0	0
ASV997	k__Bacteria;p__Bacillota;c__Clostridia;o__Peptostreptococcales-Tissierellales;f__Peptostreptococcaceae;g__Romboutsia	70	0	0
ASV998	k__Bacteria;p__Bacillota;c__Clostridia;o__Peptostreptococcales-Tissierellales;f__Peptostreptococcaceae;g__Terrisporobacter	70	0	0
ASV999	k__Bacteria;p__Bacillota;c__Clostridia;o__Clostridia_UCG-014;f__;g__;s__	70	0	0
ASV1001	k__Bacteria;p__Proteobacteria;c__Gammaproteobacteria;o__Burkholderiales;f__Comamonadaceae;g__Delftia	70	0	0
ASV1003	k__Bacteria;p__Bacillota;c__Clostridia;o__Oscillospirales;f__Ruminococcaceae	70	0	0
ASV1004	k__Bacteria;p__Cloacimonadota;c__Cloacimonadia;o__Cloacimonadales;f__PBS-18;g__;s__	70	0	0
ASV1006	k__Bacteria;p__Proteobacteria;c__Gammaproteobacteria;o__Burkholderiales;f__Neisseriaceae;g__Uruburuella	70	0	0
ASV1007	k__Bacteria;p__Bacillota;c__Clostridia;o__Oscillospirales;f__Hungateiclostridiaceae;g__Ercella;s__	70	0	0
ASV1008	k__Bacteria;p__Bacillota;c__Clostridia;o__Peptostreptococcales-Tissierellales;f__Peptostreptococcaceae	69	0	0
ASV1011	k__Bacteria;p__Proteobacteria;c__Alphaproteobacteria;o__Sphingomonadales;f__Sphingomonadaceae;g__Sphingomonas	51	0	0
ASV1013	k__Bacteria;p__Bacillota;c__Clostridia;o__Peptostreptococcales-Tissierellales;f__Peptostreptococcaceae;g__Romboutsia	69	0	0
ASV1014	k__Bacteria;p__Bacillota;c__Clostridia;o__Oscillospirales;f__[Eubacterium]_coprostanoligenes_group;g__;s__	69	0	0
ASV1015	k__Bacteria;p__Actinobacteriota;c__Actinobacteria;o__PeM15;f__;g__;s__	69	0	0
ASV1019	k__Bacteria;p__Proteobacteria;c__Alphaproteobacteria;o__Rhodobacterales;f__Rhodobacteraceae;g__Gemmobacter;s__Gemmobacter_aquaticus	33	0	0
ASV1020	k__Bacteria;p__Proteobacteria;c__Gammaproteobacteria;o__Burkholderiales;f__Comamonadaceae	69	0	0
ASV1021	k__Bacteria;p__Thermodesulfobacter;c__Desulfovibrionia;o__Desulfovibrionales;f__Desulfomicrobiaceae;g__Desulfomicrobium	69	0	0
ASV1022	k__Bacteria;p__Patescibacteria;c__Saccharimonadia;o__Saccharimonadales;f__Saccharimonadaceae;g__;s__	69	0	0
ASV1023	k__Bacteria;p__Bacillota;c__Clostridia;o__Peptostreptococcales-Tissierellales;f__Anaerovoracaceae	68	0	0
ASV1025	k__Bacteria;p__Bacillota;c__Bacilli;o__Lactobacillales;f__Lactobacillaceae;g__Latilactobacillus	68	0	0
ASV1029	k__Bacteria;p__Proteobacteria;c__Alphaproteobacteria;o__Rhodobacterales;f__Rhodobacteraceae;g__Paracoccus	68	0	0
ASV1031	k__Bacteria;p__Bacteroidetes;c__Bacteroidia;o__Sphingobacteriales;f__Lentimicrobiaceae;g__;s__	68	0	0
ASV1032	k__Bacteria;p__Bacillota;c__Bacilli;o__Bacillales;f__Bacillaceae;g__Halobacillus	68	0	0
ASV1033	k__Bacteria;p__Verrucomicrobiota;c__Verrucomicrobiae;o__Verrucomicrobiales;f__Rubritaleaceae;g__;s__	68	0	0
ASV1034	k__Bacteria;p__Actinobacteriota;c__Actinobacteria;o__Corynebacteriales;f__Mycobacteriaceae;g__Mycobacterium	68	0	0
ASV1035	k__Bacteria;p__Chloroflexi;c__Anaerolineae;o__SJA-15;f__;g__;s__	68	0	0
ASV1036	k__Bacteria;p__Verrucomicrobiota	68	0	0
ASV1037	k__Bacteria;p__Verrucomicrobiota;c__Verrucomicrobiae;o__Pedosphaerales;f__Pedosphaeraceae;g__;s__	68	0	0
ASV1038	k__Bacteria	68	0	0
ASV1040	k__Bacteria;p__Thermodesulfobacter;c__Desulfovibrionia;o__Desulfovibrionales	67	0	0
ASV1041	k__Bacteria;p__Proteobacteria;c__Gammaproteobacteria;o__Burkholderiales;f__Neisseriaceae	67	0	0
ASV1042	k__Bacteria;p__Bacillota;c__Bacilli;o__Lactobacillales;f__Lactobacillaceae;g__Levilactobacillus	67	0	0
ASV1043	k__Bacteria;p__Verrucomicrobiota	67	0	0
ASV1044	k__Bacteria	67	0	0
ASV1048	k__Bacteria;p__Bacteroidetes;c__Bacteroidia;o__Bacteroidales;f__Muribaculaceae;g__;s__	67	0	0
ASV1049	k__Bacteria;p__Bacillota;c__Clostridia;o__Peptostreptococcales-Tissierellales;f__Peptostreptococcaceae;g__Romboutsia	66	0	0
ASV1052	k__Bacteria;p__Verrucomicrobiota;c__Verrucomicrobiae;o__Verrucomicrobiales;f__Rubritaleaceae;g__;s__	66	0	0
ASV1054	k__Bacteria;p__Verrucomicrobiota;c__Verrucomicrobiae;o__Chthoniobacterales;f__Chthoniobacteraceae;g__LD29;s__	66	0	0
ASV1055	k__Bacteria;p__Proteobacteria;c__Gammaproteobacteria;o__Burkholderiales;f__Hydrogenophilaceae;g__;s__	66	0	0
ASV1066	k__Bacteria;p__Bacteroidetes;c__Bacteroidia;o__Sphingobacteriales;f__Lentimicrobiaceae;g__;s__	65	0	0
ASV1070	k__Bacteria;p__Proteobacteria;c__Gammaproteobacteria;o__Coxiellales;f__Coxiellaceae;g__Coxiella;s__	64	0	0
ASV1074	k__Bacteria;p__Thermodesulfobacter;c__Syntrophia;o__Syntrophales;f__Syntrophaceae;g__Syntrophus;s__	64	0	0
ASV1084	k__Bacteria;p__Synergistota;c__Synergistia;o__Synergistales;f__Synergistaceae;g__Dethiosulfovibrio	63	0	0
ASV1086	k__Bacteria;p__Bacillota;c__Bacilli;o__Lactobacillales;f__Lactobacillaceae;g__Companilactobacillus	63	0	0
ASV1087	k__Bacteria;p__Verrucomicrobiota;c__Verrucomicrobiae;o__Chthoniobacterales;f__Chthoniobacteraceae;g__LD29;s__	63	0	0
ASV1088	k__Bacteria;p__Bacillota;c__Clostridia;o__Oscillospirales;f__Oscillospiraceae	63	0	0
ASV1089	k__Bacteria;p__WS2;c__;o__;f__;g__;s__	63	0	0
ASV1090	k__Bacteria;p__Actinobacteriota;c__Actinobacteria	63	0	0
ASV1091	k__Bacteria;p__Dependentiae;c__Babeliae;o__Babeliales;f__Vermiphilaceae;g__;s__	63	0	0
ASV1092	k__Bacteria;p__Patescibacteria;c__Dojkabacteria;o__;f__;g__;s__	63	0	0
ASV1093	k__Bacteria;p__Proteobacteria;c__Alphaproteobacteria;o__Acetobacterales;f__Acetobacteraceae;g__Roseomonas	62	0	0
ASV1095	k__Bacteria;p__Thermodesulfobacter;c__Desulfovibrionia;o__Desulfovibrionales;f__Desulfovibrionaceae;g__Bilophila	62	0	0
ASV1096	k__Bacteria;p__Thermodesulfobacter;c__Desulfovibrionia;o__Desulfovibrionales;f__Desulfovibrionaceae;g__;s__	62	0	0
ASV1100	k__Bacteria;p__Actinobacteriota;c__Actinobacteria;o__Corynebacteriales;f__Dietziaceae;g__Dietzia	14	0	0
ASV1101	k__Bacteria	62	0	0
ASV1103	k__Bacteria;p__Proteobacteria;c__Alphaproteobacteria;o__Rhizobiales;f__unidentified_Rhizobiales;g__Alsobacter;s__	62	0	0
ASV1104	k__Bacteria;p__Bacteroidetes;c__Bacteroidia;o__Bacteroidales;f__Marinifilaceae;g__Odoribacter;s__	62	0	0
ASV1105	k__Bacteria;p__Sumerlaeota;c__Sumerlaeia;o__Sumerlaeales;f__Sumerlaeaceae;g__Sumerlaea;s__soil_bacterium_WWH121	62	0	0
ASV1106	k__Bacteria;p__Bacteroidetes;c__Bacteroidia;o__Bacteroidales;f__Muribaculaceae;g__;s__	62	0	0
ASV1107	k__Bacteria;p__Proteobacteria;c__Alphaproteobacteria;o__Acetobacterales;f__Acetobacteraceae	62	0	0
ASV1108	k__Bacteria;p__Proteobacteria;c__Gammaproteobacteria;o__Burkholderiales;f__Burkholderiaceae;g__Lautropia;s__	62	0	0
ASV1110	k__Bacteria;p__Bacillota;c__Clostridia;o__Peptostreptococcales-Tissierellales;f__Peptostreptococcaceae;g__Romboutsia	61	0	0
ASV1113	k__Bacteria;p__Bacillota;c__Clostridia;o__Peptostreptococcales-Tissierellales;f__Anaerovoracaceae;g__[Eubacterium]_brachy_group;s__	61	0	0
ASV1114	k__Bacteria;p__Proteobacteria;c__Alphaproteobacteria;o__Rhodobacterales;f__Rhodobacteraceae;g__Paracoccus	15	0	0
ASV1115	k__Bacteria;p__Proteobacteria;c__Gammaproteobacteria;o__Enterobacterales;f__Aeromonadaceae;g__Aeromonas	9	0	0
ASV1116	k__Bacteria;p__NKB15;c__;o__;f__;g__;s__	61	0	0
ASV1117	k__Bacteria;p__Bacteroidetes;c__Bacteroidia;o__Bacteroidetes_VC2.1_Bac22;f__;g__;s__	61	0	0
ASV1118	k__Bacteria;p__WS2;c__;o__;f__;g__;s__	61	0	0
ASV1119	k__Bacteria;p__Bacteroidetes;c__Bacteroidia;o__Sphingobacteriales;f__Lentimicrobiaceae;g__;s__	61	0	0
ASV1120	k__Bacteria;p__Bacteroidetes;c__Bacteroidia;o__Bacteroidales;f__Bacteroidetes_vadinHA17;g__;s__	61	0	0
ASV1121	k__Bacteria;p__Thermodesulfobacter;c__Syntrophorhabdia;o__Syntrophorhabdales;f__Syntrophorhabdaceae;g__Syntrophorhabdus;s__	61	0	0
ASV1127	k__Bacteria;p__Bacillota;c__Clostridia;o__Oscillospirales;f__[Eubacterium]_coprostanoligenes_group;g__;s__	60	0	0
ASV1130	k__Bacteria;p__Chloroflexi;c__Anaerolineae;o__SJA-15;f__;g__;s__	60	0	0
ASV1133	k__Bacteria;p__Bacillota;c__Clostridia;o__Peptostreptococcales-Tissierellales;f__Family_XI	3	0	0
ASV1134	k__Bacteria;p__Proteobacteria;c__Gammaproteobacteria;o__Xanthomonadales;f__Xanthomonadaceae;g__Luteimonas;s__Luteimonas_aestuarii	60	0	0
ASV1135	k__Bacteria;p__Acidobacteriota;c__Thermoanaerobaculia;o__Thermoanaerobaculales;f__Thermoanaerobaculaceae;g__Subgroup_10;s__Acidobacteria_bacterium_ADurb.Bin051	60	0	0
ASV1136	k__Bacteria;p__Verrucomicrobiota;c__Verrucomicrobiae;o__Pedosphaerales;f__Pedosphaeraceae;g__;s__	60	0	0
ASV1138	k__Bacteria;p__Proteobacteria;c__Gammaproteobacteria;o__Enterobacterales;f__Enterobacteriaceae;g__Klebsiella	59	0	0
ASV1143	k__Bacteria;p__Bacillota;c__Clostridia;o__Peptostreptococcales-Tissierellales;f__Peptostreptococcaceae;g__Romboutsia	59	0	0
ASV1144	k__Bacteria;p__Actinobacteriota;c__Acidimicrobiia	59	0	0
ASV1148	k__Bacteria;p__Bacteroidetes;c__Bacteroidia;o__Sphingobacteriales;f__Lentimicrobiaceae;g__;s__	59	0	0
ASV1149	k__Bacteria;p__Proteobacteria;c__Alphaproteobacteria;o__Rhizobiales;f__Rhizobiaceae;g__Shinella	59	0	0
ASV1150	k__Bacteria;p__Spirochaetota;c__Spirochaetia;o__Spirochaetales;f__Spirochaetaceae;g__Spirochaeta;s__	59	0	0
ASV1152	k__Bacteria;p__Actinobacteriota;c__Coriobacteriia;o__OPB41;f__;g__;s__	58	0	0
ASV1159	k__Bacteria;p__Proteobacteria;c__Alphaproteobacteria;o__Rhodobacterales;f__Rhodobacteraceae	58	0	0
ASV1160	k__Bacteria;p__Proteobacteria;c__Gammaproteobacteria;o__Pseudomonadales;f__Moraxellaceae;g__Acinetobacter	58	0	0
ASV1161	k__Bacteria;p__Proteobacteria;c__Gammaproteobacteria;o__Burkholderiales;f__Sutterellaceae;g__;s__	58	0	0
ASV1162	k__Bacteria;p__Verrucomicrobiota;c__Verrucomicrobiae;o__S-BQ2-57_soil_group;f__;g__;s__	58	0	0
ASV1164	k__Bacteria;p__Acidobacteriota;c__Aminicenantia;o__Aminicenantales;f__;g__;s__	58	0	0
ASV1165	k__Bacteria;p__Verrucomicrobiota;c__Verrucomicrobiae;o__Verrucomicrobiales;f__Rubritaleaceae;g__Luteolibacter	58	0	0
ASV1166	k__Bacteria;p__Bacillota;c__Clostridia;o__Clostridiales;f__Clostridiaceae;g__Clostridium_sensu_stricto_1	58	0	0
ASV1167	k__Bacteria;p__Synergistota;c__Synergistia;o__Synergistales;f__Synergistaceae;g__Cloacibacillus	58	0	0
ASV1168	k__Bacteria;p__Thermodesulfobacter;c__Desulfobulbia;o__Desulfobulbales;f__Desulfobulbaceae;g__Desulfobulbus	58	0	0
ASV1173	k__Bacteria;p__Patescibacteria;c__Dojkabacteria;o__;f__;g__;s__	57	0	0
ASV1174	k__Bacteria;p__Acidobacteriota;c__Vicinamibacteria;o__Vicinamibacterales;f__Vicinamibacteraceae	57	0	0
ASV1175	k__Bacteria;p__Proteobacteria;c__Gammaproteobacteria;o__Burkholderiales;f__Neisseriaceae;g__Stenoxybacter;s__	57	0	0
ASV1176	k__Bacteria;p__Verrucomicrobiota;c__Verrucomicrobiae;o__Pedosphaerales;f__Pedosphaeraceae;g__;s__	57	0	0
ASV1178	k__Bacteria;p__Proteobacteria;c__Alphaproteobacteria;o__Rhodobacterales;f__Rhodobacteraceae	56	0	0
ASV1179	k__Bacteria;p__Bacillota;c__Clostridia;o__Clostridiales;f__Clostridiaceae;g__Clostridium_sensu_stricto_10;s__	56	0	0
ASV1180	k__Bacteria;p__Proteobacteria;c__Gammaproteobacteria;o__Xanthomonadales;f__Xanthomonadaceae;g__Luteimonas	56	0	0
ASV1184	k__Bacteria;p__Spirochaetota;c__Spirochaetia;o__Spirochaetales;f__Spirochaetaceae;g__Spirochaeta	56	0	0
ASV1185	k__Bacteria;p__Patescibacteria	56	0	0
ASV1186	k__Bacteria;p__Proteobacteria;c__Alphaproteobacteria;o__Rhizobiales;f__Rhizobiaceae	56	0	0
ASV1187	k__Bacteria;p__Patescibacteria;c__Saccharimonadia;o__Saccharimonadales;f__;g__;s__	56	0	0
ASV1188	k__Bacteria;p__Patescibacteria;c__Saccharimonadia;o__Saccharimonadales	56	0	0
ASV1189	k__Bacteria;p__Dependentiae;c__Babeliae;o__Babeliales;f__unidentified_Babeliales;g__unidentified_Babeliales;s__candidate_division_TM6_bacterium_GW2011_GWF2_37_49	56	0	0
ASV1190	k__Bacteria;p__Bacillota;c__Clostridia;o__Peptostreptococcales-Tissierellales;f__Peptostreptococcaceae;g__Romboutsia	56	0	0
ASV1191	k__Bacteria;p__Proteobacteria;c__Alphaproteobacteria;o__Rhizobiales;f__Rhizobiaceae;g__Ochrobactrum	55	0	0
ASV1192	k__Bacteria;p__Proteobacteria;c__Gammaproteobacteria;o__Enterobacterales;f__Pseudoalteromonadaceae;g__Pseudoalteromonas	55	0	0
ASV1195	k__Bacteria;p__Caldisericota;c__Caldisericia;o__Caldisericales;f__WCHB1-02;g__;s__	55	0	0
ASV1198	k__Bacteria;p__Proteobacteria;c__Gammaproteobacteria;o__Chromatiales;f__Chromatiaceae;g__;s__	55	0	0
ASV1201	k__Bacteria;p__Actinobacteriota;c__Actinobacteria;o__PeM15;f__;g__;s__	55	0	0
ASV1203	k__Bacteria;p__Proteobacteria;c__Gammaproteobacteria;o__Competibacterales;f__Competibacteraceae;g__Candidatus_Competibacter;s__	55	0	0
ASV1204	k__Bacteria;p__Thermodesulfobacter;c__Syntrophia;o__Syntrophales	55	0	0
ASV1205	k__Bacteria;p__Fusobacteriota;c__Fusobacteriia;o__Fusobacteriales;f__Fusobacteriaceae;g__Fusobacterium;s__Fusobacterium_sp_Marseille-P3599	55	0	0
ASV1206	k__Bacteria;p__Cyanobacteria;c__Cyanobacteriia;o__Chloroplast;f__unidentified_Chloroplast;g__unidentified_Chloroplast;s__Nannochloropsis_gaditana	55	0	0
ASV1207	k__Bacteria;p__Proteobacteria;c__Alphaproteobacteria;o__Reyranellales;f__Reyranellaceae;g__Reyranella	55	0	0
ASV1208	k__Bacteria;p__Actinobacteriota;c__Thermoleophilia;o__Gaiellales;f__;g__;s__	54	0	0
ASV1210	k__Bacteria;p__Bacillota;c__Clostridia;o__Oscillospirales;f__Oscillospiraceae	54	0	0
ASV1215	k__Bacteria;p__Bacteroidetes;c__Bacteroidia;o__Bacteroidales;f__Bacteroidetes_vadinHA17;g__;s__	54	0	0
ASV1216	k__Bacteria;p__Bacillota;c__Clostridia;o__Lachnospirales;f__Lachnospiraceae;g__Lachnospiraceae_NK4A136_group;s__	54	0	0
ASV1219	k__Bacteria;p__Cyanobacteria;c__Cyanobacteriia;o__Synechococcales;f__Cyanobiaceae;g__Cyanobium_PCC-6307	54	0	0
ASV1220	k__Bacteria;p__Bacteroidetes;c__Bacteroidia;o__Chitinophagales;f__Saprospiraceae;g__;s__	54	0	0
ASV1221	k__Bacteria;p__Proteobacteria;c__Alphaproteobacteria;o__Rhodobacterales;f__Rhodobacteraceae;g__Rhodobacter	54	0	0
ASV1225	k__Bacteria;p__Verrucomicrobiota;c__Verrucomicrobiae;o__Pedosphaerales;f__Pedosphaeraceae;g__;s__	54	0	0
ASV1226	k__Bacteria;p__Thermodesulfobacter;c__Desulfobacteria;o__Desulfatiglandales;f__Desulfatiglandaceae;g__Desulfatiglans;s__	54	0	0
ASV1227	k__Bacteria;p__Caldisericota;c__Caldisericia;o__Caldisericales;f__LF045;g__;s__	54	0	0
ASV1236	k__Bacteria;p__Proteobacteria;c__Alphaproteobacteria;o__Rickettsiales;f__AB1;g__;s__	53	0	0
ASV1242	k__Bacteria;p__Bacteroidetes;c__Bacteroidia;o__Bacteroidales;f__Bacteroidetes_vadinHA17;g__;s__	53	0	0
ASV1243	k__Bacteria;p__Bacillota;c__Clostridia;o__Clostridiales;f__Clostridiaceae;g__Clostridium_sensu_stricto_1	53	0	0
ASV1244	k__Bacteria;p__Proteobacteria;c__Gammaproteobacteria;o__Burkholderiales;f__Hydrogenophilaceae;g__;s__	53	0	0
ASV1245	k__Bacteria;p__Verrucomicrobiota;c__Verrucomicrobiae;o__Chthoniobacterales;f__Chthoniobacteraceae;g__LD29;s__	53	0	0
ASV1246	k__Bacteria;p__Thermodesulfobacter;c__Syntrophia;o__Syntrophales;f__Syntrophaceae;g__Syntrophus;s__	53	0	0
ASV1247	k__Bacteria;p__Cyanobacteria;c__Cyanobacteriia;o__Synechococcales;f__Cyanobiaceae;g__Cyanobium_PCC-6307	53	0	0
ASV1248	k__Bacteria;p__Bacillota;c__Bacilli;o__Erysipelotrichales;f__Erysipelotrichaceae	53	0	0
ASV1249	k__Bacteria;p__Actinobacteriota;c__Actinobacteria;o__PeM15;f__;g__;s__	53	0	0
ASV1250	k__Bacteria;p__Proteobacteria;c__Gammaproteobacteria;o__Xanthomonadales;f__Xanthomonadaceae;g__Luteimonas	53	0	0
ASV1251	k__Bacteria	53	0	0
ASV1252	k__Bacteria;p__Proteobacteria;c__Gammaproteobacteria;o__unidentified_Gammaproteobacteria;f__unidentified_Gammaproteobacteria;g__Acidibacter;s__	53	0	0
ASV1253	k__Bacteria;p__Thermodesulfobacter;c__Syntrophobacteria;o__Syntrophobacterales;f__Syntrophobacteraceae;g__Syntrophobacter;s__	53	0	0
ASV1254	k__Bacteria;p__Bacillota;c__Negativicutes;o__Veillonellales-Selenomonadales;f__Selenomonadaceae;g__Anaerovibrio;s__	53	0	0
ASV1255	k__Bacteria;p__Proteobacteria;c__Gammaproteobacteria;o__Enterobacterales;f__Hafniaceae;g__Edwardsiella	53	0	0
ASV1259	k__Bacteria;p__Proteobacteria;c__Alphaproteobacteria;o__Rhizobiales;f__Rhizobiaceae;g__Allorhizobium-Neorhizobium-Pararhizobium-Rhizobium	52	0	0
ASV1261	k__Bacteria;p__Patescibacteria;c__Saccharimonadia;o__Saccharimonadales;f__;g__;s__	52	0	0
ASV1264	k__Bacteria;p__Actinobacteriota;c__Acidimicrobiia;o__Microtrichales;f__Microtrichaceae;g__IMCC26207;s__	52	0	0
ASV1265	k__Bacteria;p__Bacillota;c__Negativicutes;o__Veillonellales-Selenomonadales;f__Sporomusaceae;g__;s__	52	0	0
ASV1270	k__Bacteria;p__Fusobacteriota;c__Fusobacteriia;o__Fusobacteriales;f__Fusobacteriaceae;g__Cetobacterium;s__	51	0	0
ASV1275	k__Bacteria;p__Bacillota;c__Clostridia;o__Clostridiales;f__Clostridiaceae;g__Clostridium_sensu_stricto_1	51	0	0
ASV1278	k__Bacteria;p__Bacillota;c__Clostridia;o__Clostridia_UCG-014;f__;g__;s__	51	0	0
ASV1279	k__Bacteria;p__Actinobacteriota;c__Actinobacteria;o__Propionibacteriales;f__Nocardioidaceae;g__Nocardioides	51	0	0
ASV1281	k__Bacteria;p__Verrucomicrobiota;c__Chlamydiae;o__Chlamydiales	51	0	0
ASV1282	k__Bacteria;p__Bacillota;c__Negativicutes;o__Veillonellales-Selenomonadales;f__Sporomusaceae;g__Anaeromusa-Anaeroarcus	51	0	0
ASV1286	k__Bacteria;p__Patescibacteria;c__Berkelbacteria;o__;f__;g__;s__	50	0	0
ASV1294	k__Bacteria;p__Bacteroidetes;c__Bacteroidia;o__Bacteroidales;f__Bacteroidetes_vadinHA17;g__;s__	50	0	0
ASV1295	k__Bacteria;p__Proteobacteria;c__Alphaproteobacteria;o__Rhodobacterales;f__Rhodobacteraceae;g__Paracoccus	29	0	0
ASV1296	k__Bacteria;p__Proteobacteria;c__Gammaproteobacteria;o__Enterobacterales;f__Hafniaceae;g__Edwardsiella	50	0	0
ASV1297	k__Bacteria;p__Thermodesulfobacter;c__Syntrophia;o__Syntrophales;f__unidentified_Syntrophales;g__unidentified_Syntrophales;s__Syntrophobacterales_bacterium_Delta_03	50	0	0
ASV1298	k__Bacteria;p__Actinobacteriota;c__Acidimicrobiia;o__Microtrichales;f__Ilumatobacteraceae;g__CL500-29_marine_group;s__bacterium_enrichment_culture_clone_B213(2011)	50	0	0
ASV1299	k__Bacteria;p__Actinobacteriota;c__Thermoleophilia;o__Gaiellales;f__;g__;s__	50	0	0
ASV1300	k__Bacteria;p__Thermodesulfobacter;c__Desulfovibrionia;o__Desulfovibrionales;f__Desulfovibrionaceae;g__Bilophila	50	0	0
ASV1301	k__Bacteria;p__Proteobacteria;c__Gammaproteobacteria;o__Pseudomonadales;f__Pseudomonadaceae;g__Pseudomonas	50	0	0
ASV1302	k__Bacteria;p__Verrucomicrobiota;c__Verrucomicrobiae;o__Chthoniobacterales;f__Chthoniobacteraceae;g__LD29;s__	50	0	0
ASV1303	k__Bacteria;p__Verrucomicrobiota;c__Verrucomicrobiae;o__Pedosphaerales;f__Pedosphaeraceae;g__;s__	50	0	0
ASV1304	k__Bacteria;p__Verrucomicrobiota;c__Verrucomicrobiae;o__Pedosphaerales;f__Pedosphaeraceae	50	0	0
ASV1307	k__Bacteria;p__Bacillota;c__Clostridia;o__Peptostreptococcales-Tissierellales;f__Peptostreptococcaceae;g__Romboutsia	49	0	0
ASV1313	k__Bacteria;p__Bacillota;c__Clostridia;o__Christensenellales;f__Christensenellaceae;g__Christensenellaceae_R-7_group;s__iron-reducing_bacterium_enrichment_culture_clone_HN117	49	0	0
ASV1315	k__Bacteria;p__Campylobacterota;c__Campylobacteria;o__Campylobacterales;f__Helicobacteraceae;g__Helicobacter;s__Helicobacter_rodentium	49	0	0
ASV1316	k__Bacteria;p__Bacteroidetes;c__Bacteroidia;o__Bacteroidales;f__Bacteroidetes_vadinHA17;g__;s__	49	0	0
ASV1317	k__Bacteria;p__Acidobacteriota;c__Acidobacteriae;o__unidentified_Acidobacteriae;f__unidentified_Acidobacteriae;g__Paludibaculum;s__	49	0	0
ASV1319	k__Bacteria;p__Actinobacteriota;c__Actinobacteria;o__Frankiales;f__Geodermatophilaceae;g__Antricoccus	49	0	0
ASV1320	k__Bacteria;p__Bacteroidetes;c__Bacteroidia;o__Bacteroidales;f__Bacteroidetes_vadinHA17;g__;s__	48	0	0
ASV1323	k__Bacteria;p__Bacillota;c__Clostridia;o__Peptostreptococcales-Tissierellales;f__Peptostreptococcaceae;g__Romboutsia	48	0	0
ASV1325	k__Bacteria;p__Actinobacteriota;c__Actinobacteria;o__Corynebacteriales;f__Mycobacteriaceae;g__Mycobacterium	48	0	0
ASV1326	k__Bacteria;p__Proteobacteria;c__Gammaproteobacteria;o__Steroidobacterales;f__Steroidobacteraceae	48	0	0
ASV1327	k__Bacteria;p__Bacillota;c__Clostridia;o__Clostridiales;f__Clostridiaceae;g__Clostridium_sensu_stricto_1	48	0	0
ASV1329	k__Bacteria;p__Actinobacteriota;c__Acidimicrobiia;o__Actinomarinales;f__;g__;s__	48	0	0
ASV1330	k__Bacteria;p__Bacillota;c__Limnochordia;o__Limnochordales;f__Limnochordaceae;g__;s__	48	0	0
ASV1332	k__Bacteria;p__Proteobacteria;c__Alphaproteobacteria;o__Acetobacterales;f__Elioraeaceae;g__Elioraea	48	0	0
ASV1333	k__Bacteria;p__Dependentiae;c__Babeliae;o__Babeliales;f__;g__;s__	48	0	0
ASV1334	k__Bacteria;p__Proteobacteria;c__Alphaproteobacteria;o__Rhizobiales	48	0	0
ASV1335	k__Bacteria;p__Bacillota;c__Bacilli	48	0	0
ASV1336	k__Bacteria;p__Bacillota;c__Clostridia;o__Oscillospirales;f__Oscillospiraceae	47	0	0
ASV1338	k__Bacteria;p__Proteobacteria;c__Alphaproteobacteria;o__Caulobacterales;f__Caulobacteraceae;g__Brevundimonas	47	0	0
ASV1339	k__Bacteria;p__Bacillota;c__Clostridia;o__Lachnospirales;f__Lachnospiraceae;g__[Eubacterium]_ruminantium_group;s__	47	0	0
ASV1340	k__Bacteria;p__Bacillota;c__Clostridia;o__Lachnospirales;f__Lachnospiraceae;g__[Eubacterium]_ruminantium_group;s__	47	0	0
ASV1342	k__Bacteria;p__Bacteroidetes;c__Bacteroidia;o__Bacteroidales;f__Muribaculaceae;g__;s__	47	0	0
ASV1349	k__Bacteria;p__Bacillota;c__Clostridia;o__Christensenellales;f__Christensenellaceae;g__;s__	47	0	0
ASV1350	k__Bacteria;p__Patescibacteria	47	0	0
ASV1351	k__Bacteria;p__Dadabacteria;c__Dadabacteriia;o__Dadabacteriales;f__;g__;s__	47	0	0
ASV1352	k__Bacteria;p__Proteobacteria;c__Gammaproteobacteria;o__Enterobacterales;f__Enterobacteriaceae;g__Klebsiella	47	0	0
ASV1353	k__Bacteria;p__Actinobacteriota;c__Actinobacteria;o__Corynebacteriales;f__Mycobacteriaceae;g__Mycobacterium	47	0	0
ASV1354	k__Bacteria;p__Sva0485;c__;o__;f__;g__;s__	47	0	0
ASV1355	k__Bacteria;p__Patescibacteria;c__Saccharimonadia;o__Saccharimonadales;f__;g__;s__	47	0	0
ASV1356	k__Bacteria;p__Bacillota;c__Clostridia;o__Clostridiales;f__Clostridiaceae	47	0	0
ASV1357	k__Bacteria;p__Cyanobacteria;c__Cyanobacteriia;o__Synechococcales;f__Cyanobiaceae;g__Cyanobium_PCC-6307	47	0	0
ASV1358	k__Bacteria;p__Verrucomicrobiota;c__Chlamydiae;o__LD1-PA32;f__;g__;s__	47	0	0
ASV1360	k__Bacteria;p__Proteobacteria;c__Gammaproteobacteria;o__Coxiellales;f__Coxiellaceae;g__Coxiella;s__Gammaproteobacteria_bacterium_RBG_16_37_9	47	0	0
ASV1361	k__Bacteria;p__Actinobacteriota;c__Actinobacteria;o__Propionibacteriales;f__Propionibacteriaceae;g__Luteococcus;s__Luteococcus_peritonei	31	0	0
ASV1362	k__Bacteria;p__Acidobacteriota;c__Vicinamibacteria;o__Vicinamibacterales;f__;g__;s__	47	0	0
ASV1363	k__Bacteria;p__Proteobacteria;c__Gammaproteobacteria;o__Steroidobacterales;f__Steroidobacteraceae;g__;s__	46	0	0
ASV1366	k__Bacteria;p__Proteobacteria;c__Gammaproteobacteria;o__SZB30;f__;g__;s__	46	0	0
ASV1367	k__Bacteria;p__Proteobacteria;c__Alphaproteobacteria;o__Rhizobiales;f__Rhizobiaceae;g__Allorhizobium-Neorhizobium-Pararhizobium-Rhizobium	46	0	0
ASV1372	k__Bacteria;p__Actinobacteriota;c__Actinobacteria;o__Propionibacteriales;f__Nocardioidaceae;g__Nocardioides	6	0	0
ASV1374	k__Bacteria;p__Fusobacteriota;c__Fusobacteriia;o__Fusobacteriales;f__Fusobacteriaceae;g__Fusobacterium;s__Fusobacterium_sp_Marseille-P3599	46	0	0
ASV1375	k__Bacteria;p__Actinobacteriota;c__Actinobacteria;o__Micrococcales;f__Intrasporangiaceae	46	0	0
ASV1377	k__Bacteria;p__Bacillota;c__Clostridia;o__Oscillospirales;f__Hungateiclostridiaceae;g__;s__	46	0	0
ASV1378	k__Bacteria;p__Acidobacteriota;c__Subgroup_18;o__;f__;g__;s__	46	0	0
ASV1379	k__Bacteria;p__Bacillota;c__Bacilli;o__Lactobacillales;f__Lactobacillaceae;g__Paucilactobacillus;s__Lactobacillus_oligofermentans	46	0	0
ASV1380	k__Bacteria;p__Dependentiae;c__Babeliae;o__Babeliales;f__Vermiphilaceae;g__;s__	46	0	0
ASV1382	k__Bacteria;p__Actinobacteriota;c__Actinobacteria;o__Micrococcales;f__Microbacteriaceae;g__Aurantimicrobium	46	0	0
ASV1383	k__Bacteria;p__Proteobacteria;c__Gammaproteobacteria;o__Burkholderiales	46	0	0
ASV1384	k__Bacteria;p__Actinobacteriota;c__Coriobacteriia;o__OPB41;f__;g__;s__	46	0	0
ASV1385	k__Bacteria;p__Verrucomicrobiota;c__Verrucomicrobiae;o__Pedosphaerales;f__Pedosphaeraceae;g__;s__	46	0	0
ASV1388	k__Bacteria;p__Actinobacteriota;c__Actinobacteria;o__PeM15;f__;g__;s__	45	0	0
ASV1393	k__Bacteria;p__Actinobacteriota;c__Actinobacteria;o__Micrococcales;f__Brevibacteriaceae;g__Brevibacterium;s__Brevibacterium_pityocampae	12	0	0
ASV1395	k__Bacteria;p__Actinobacteriota;c__Actinobacteria;o__Micrococcales;f__Intrasporangiaceae;g__Tetrasphaera;s__Tetrasphaera_australiensis	45	0	0
ASV1397	k__Bacteria;p__Bacillota;c__BRH-c20a;o__;f__;g__;s__	45	0	0
ASV1400	k__Bacteria;p__Bacteroidetes;c__Bacteroidia;o__Bacteroidales;f__Barnesiellaceae;g__;s__	45	0	0
ASV1401	k__Bacteria;p__Spirochaetota;c__Spirochaetia;o__Spirochaetales;f__Spirochaetaceae;g__unidentified_Spirochaetaceae;s__Spirochetales_bacterium_enrichment_culture_clone_D2CL_Bac_16S_Clone1	45	0	0
ASV1402	k__Bacteria;p__Actinobacteriota;c__Thermoleophilia;o__Gaiellales;f__;g__;s__	45	0	0
ASV1403	k__Bacteria;p__Bacillota;c__Clostridia;o__Christensenellales;f__Christensenellaceae;g__Christensenellaceae_R-7_group	45	0	0
ASV1404	k__Bacteria;p__Verrucomicrobiota;c__Omnitrophia;o__Omnitrophales;f__Omnitrophaceae;g__Candidatus_Omnitrophus;s__	45	0	0
ASV1408	k__Bacteria;p__Bacillota;c__Bacilli;o__Lactobacillales;f__Lactobacillaceae;g__Latilactobacillus	44	0	0
ASV1409	k__Bacteria;p__Actinobacteriota;c__Acidimicrobiia;o__IMCC26256;f__;g__;s__	44	0	0
ASV1411	k__Bacteria;p__Bacteroidetes;c__Bacteroidia;o__Bacteroidales;f__Bacteroidaceae;g__Bacteroides	44	0	0
ASV1413	k__Bacteria;p__Bacillota;c__Clostridia;o__Oscillospirales	44	0	0
ASV1414	k__Bacteria;p__Patescibacteria;c__Saccharimonadia;o__Saccharimonadales;f__;g__;s__	44	0	0
ASV1415	k__Bacteria;p__Proteobacteria;c__Alphaproteobacteria;o__Rhizobiales;f__Devosiaceae;g__Devosia	12	0	0
ASV1416	k__Bacteria;p__Bacteroidetes;c__Rhodothermia;o__Rhodothermales;f__Rhodothermaceae;g__Rubrivirga;s__	44	0	0
ASV1422	k__Bacteria;p__Proteobacteria;c__Gammaproteobacteria;o__Pseudomonadales;f__Moraxellaceae;g__Acinetobacter;s__Acinetobacter_marinus	43	0	0
ASV1423	k__Bacteria;p__Proteobacteria;c__Alphaproteobacteria;o__Sphingomonadales;f__Sphingomonadaceae;g__Sphingomonas	43	0	0
ASV1424	k__Bacteria;p__Bacillota;c__Clostridia;o__Oscillospirales;f__Butyricicoccaceae;g__UCG-009;s__	43	0	0
ASV1429	k__Bacteria;p__Thermodesulfobacter;c__Desulfobacteria;o__Desulfobacterales;f__Desulfosarcinaceae;g__Sva0081_sediment_group	43	0	0
ASV1430	k__Bacteria;p__Actinobacteriota;c__Acidimicrobiia;o__Microtrichales;f__;g__;s__	43	0	0
ASV1431	k__Bacteria;p__Thermodesulfobacter;c__Syntrophia;o__Syntrophales;f__Syntrophaceae;g__Syntrophus;s__	43	0	0
ASV1432	k__Bacteria;p__Thermodesulfobacter;c__Desulfobulbia;o__Desulfobulbales;f__Desulfobulbaceae;g__Desulfobulbus	43	0	0
ASV1433	k__Bacteria;p__Chloroflexi;c__Anaerolineae;o__Anaerolineales;f__Anaerolineaceae;g__Anaerolinea;s__	43	0	0
ASV1434	k__Bacteria;p__Bacillota;c__Clostridia;o__Lachnospirales;f__Lachnospiraceae;g__Shuttleworthia;s__	43	0	0
ASV1435	k__Bacteria;p__Bacillota;c__Clostridia;o__Oscillospirales;f__Hungateiclostridiaceae;g__Ercella;s__	43	0	0
ASV1436	k__Bacteria;p__Proteobacteria;c__Alphaproteobacteria;o__Rhodobacterales;f__Rhodobacteraceae	43	0	0
ASV1437	k__Bacteria;p__Actinobacteriota;c__Acidimicrobiia;o__IMCC26256;f__;g__;s__	43	0	0
ASV1449	k__Bacteria;p__Verrucomicrobiota;c__Verrucomicrobiae;o__Verrucomicrobiales;f__Akkermansiaceae;g__Akkermansia	42	0	0
ASV1451	k__Bacteria;p__Actinobacteriota;c__Thermoleophilia;o__Gaiellales;f__;g__;s__	42	0	0
ASV1452	k__Bacteria;p__Actinobacteriota;c__Actinobacteria;o__PeM15;f__;g__;s__	42	0	0
ASV1453	k__Bacteria;p__Verrucomicrobiota;c__Verrucomicrobiae;o__Verrucomicrobiales;f__Rubritaleaceae;g__Luteolibacter;s__	42	0	0
ASV1454	k__Bacteria;p__Actinobacteriota;c__Acidimicrobiia;o__IMCC26256;f__;g__;s__	42	0	0
ASV1455	k__Bacteria;p__Verrucomicrobiota;c__Verrucomicrobiae;o__S-BQ2-57_soil_group;f__;g__;s__	42	0	0
ASV1456	k__Bacteria;p__Acidobacteriota;c__Vicinamibacteria;o__Subgroup_17;f__;g__;s__	42	0	0
ASV1457	k__Bacteria;p__Proteobacteria;c__Alphaproteobacteria;o__Reyranellales;f__Reyranellaceae;g__Reyranella;s__	42	0	0
ASV1458	k__Bacteria;p__Actinobacteriota;c__Actinobacteria;o__Frankiales	42	0	0
ASV1459	k__Bacteria;p__Bacteroidetes;c__Bacteroidia;o__Bacteroidales;f__Tannerellaceae;g__Macellibacteroides	42	0	0
ASV1460	k__Bacteria;p__Thermodesulfobacter;c__Syntrophobacteria;o__Syntrophobacterales;f__;g__;s__	42	0	0
ASV1461	k__Bacteria;p__Bacillota;c__Clostridia;o__Christensenellales;f__Christensenellaceae;g__;s__	42	0	0
ASV1462	k__Bacteria;p__Chloroflexi;c__Dehalococcoidia;o__GIF3;f__;g__;s__	42	0	0
ASV1463	k__Bacteria;p__Actinobacteriota;c__Thermoleophilia;o__Gaiellales;f__unidentified_Gaiellales;g__unidentified_Gaiellales;s__Gaiella_sp_EBR4-RS1	15	0	0
ASV1464	k__Bacteria;p__Proteobacteria;c__Alphaproteobacteria;o__Rhizobiales	42	0	0
ASV1465	k__Bacteria;p__Bacillota;c__Clostridia;o__Clostridiales;f__Clostridiaceae;g__Clostridium_sensu_stricto_1;s__	41	0	0
ASV1466	k__Bacteria;p__Bacillota;c__Clostridia;o__Peptostreptococcales-Tissierellales;f__Peptostreptococcaceae;g__Paeniclostridium	41	0	0
ASV1467	k__Bacteria;p__Actinobacteriota;c__Actinobacteria;o__Euzebyales;f__Euzebyaceae;g__;s__	41	0	0
ASV1468	k__Bacteria;p__Proteobacteria;c__Gammaproteobacteria;o__Xanthomonadales;f__Xanthomonadaceae;g__Pseudoxanthomonas;s__Pseudoxanthomonas_mexicana	41	0	0
ASV1476	k__Bacteria;p__Proteobacteria;c__Gammaproteobacteria;o__SZB30;f__;g__;s__	41	0	0
ASV1477	k__Bacteria	41	0	0
ASV1478	k__Bacteria;p__Bacteroidetes;c__Kapabacteria;o__Kapabacteriales;f__unidentified_Kapabacteriales;g__unidentified_Kapabacteriales;s__Chlorobi_bacterium_OLB6	41	0	0
ASV1479	k__Bacteria;p__Actinobacteriota;c__Actinobacteria;o__Micrococcales;f__Microbacteriaceae	41	0	0
ASV1480	k__Bacteria;p__Acidobacteriota;c__Thermoanaerobaculia;o__Thermoanaerobaculales;f__Thermoanaerobaculaceae;g__Subgroup_23;s__	41	0	0
ASV1481	k__Bacteria;p__Bdellovibrionota;c__Bdellovibrionia;o__Bdellovibrionales;f__Bdellovibrionaceae;g__OM27_clade;s__	41	0	0
ASV1482	k__Bacteria;p__WS2;c__;o__;f__;g__;s__	41	0	0
ASV1483	k__Bacteria;p__Bacteroidetes;c__Ignavibacteria;o__SJA-28;f__;g__;s__	41	0	0
ASV1484	k__Bacteria;p__Thermodesulfobacter;c__Syntrophobacteria;o__Syntrophobacterales;f__Syntrophobacteraceae;g__Syntrophobacter	41	0	0
ASV1485	k__Bacteria;p__Actinobacteriota;c__Acidimicrobiia	41	0	0
ASV1486	k__Bacteria;p__Proteobacteria;c__Gammaproteobacteria;o__Burkholderiales;f__Comamonadaceae;g__Hydrogenophaga	41	0	0
ASV1487	k__Bacteria;p__Actinobacteriota;c__Actinobacteria;o__Micrococcales;f__Intrasporangiaceae	40	0	0
ASV1495	k__Bacteria;p__Bacteroidetes;c__Bacteroidia;o__Bacteroidales;f__Muribaculaceae;g__;s__	40	0	0
ASV1496	k__Bacteria;p__Actinobacteriota;c__Actinobacteria;o__Kineosporiales;f__Kineosporiaceae	40	0	0
ASV1497	k__Bacteria;p__Actinobacteriota;c__Thermoleophilia;o__Solirubrobacterales;f__67-14;g__;s__	40	0	0
ASV1498	k__Bacteria;p__Patescibacteria;c__Saccharimonadia;o__Saccharimonadales;f__Saccharimonadaceae;g__TM7a;s__	40	0	0
ASV1500	k__Bacteria;p__TA06;c__;o__;f__;g__;s__	40	0	0
ASV1501	k__Bacteria;p__Dependentiae;c__Babeliae;o__Babeliales	40	0	0
ASV1502	k__Bacteria;p__Chloroflexi;c__KD4-96;o__;f__;g__;s__	40	0	0
ASV1503	k__Bacteria;p__WS2;c__;o__;f__;g__;s__	40	0	0
ASV1504	k__Bacteria;p__Proteobacteria;c__Gammaproteobacteria;o__Burkholderiales;f__Comamonadaceae;g__Rivibacter	40	0	0
ASV1505	k__Bacteria;p__Planctomycetota;c__Phycisphaerae;o__Tepidisphaerales;f__WD2101_soil_group;g__;s__	40	0	0
ASV1506	k__Bacteria;p__Proteobacteria;c__Gammaproteobacteria;o__Pseudomonadales;f__Pseudomonadaceae;g__Pseudomonas	40	0	0
ASV1507	k__Bacteria;p__Bacillota;c__Bacilli;o__Lactobacillales;f__Streptococcaceae;g__Streptococcus	40	0	0
ASV1508	k__Bacteria;p__Chloroflexi;c__Chloroflexia;o__Thermomicrobiales;f__JG30-KF-CM45;g__unidentified_JG30-KF-CM45;s__bacterium_QTYC46b	14	0	0
ASV1515	k__Bacteria;p__Proteobacteria;c__Alphaproteobacteria;o__Rhodobacterales;f__Rhodobacteraceae	39	0	0
ASV1516	k__Bacteria;p__Proteobacteria;c__Alphaproteobacteria;o__Rhizobiales;f__Devosiaceae;g__Devosia	39	0	0
ASV1518	k__Bacteria;p__Actinobacteriota;c__Thermoleophilia;o__Gaiellales;f__unidentified_Gaiellales;g__unidentified_Gaiellales;s__Gaiella_sp_EBR4-RS1	39	0	0
ASV1524	k__Bacteria;p__Proteobacteria;c__Alphaproteobacteria;o__Rhodobacterales;f__Rhodobacteraceae	39	0	0
ASV1526	k__Bacteria;p__Actinobacteriota;c__Thermoleophilia;o__Solirubrobacterales;f__67-14;g__;s__	39	0	0
ASV1528	k__Bacteria	39	0	0
ASV1529	k__Bacteria;p__Caldisericota;c__Caldisericia;o__Caldisericales;f__LF045;g__;s__	39	0	0
ASV1531	k__Bacteria;p__Actinobacteriota;c__Actinobacteria;o__Corynebacteriales;f__Mycobacteriaceae;g__Mycobacterium	39	0	0
ASV1532	k__Bacteria;p__Patescibacteria;c__Dojkabacteria	39	0	0
ASV1533	k__Bacteria;p__Bacteroidetes;c__Bacteroidia;o__Bacteroidales;f__Muribaculaceae;g__;s__	39	0	0
ASV1534	k__Bacteria;p__Bacteroidetes;c__Bacteroidia;o__Bacteroidales;f__Prolixibacteraceae;g__;s__	39	0	0
ASV1535	k__Bacteria;p__Actinobacteriota;c__Acidimicrobiia;o__Microtrichales;f__Microtrichaceae;g__IMCC26207;s__	39	0	0
ASV1536	k__Bacteria;p__Bacillota;c__unidentified_Bacillota;o__DTU014;f__;g__;s__	39	0	0
ASV1538	k__Bacteria;p__Spirochaetota;c__Spirochaetia;o__Spirochaetales;f__Spirochaetaceae;g__Spirochaeta;s__	38	0	0
ASV1543	k__Bacteria;p__Proteobacteria;c__Gammaproteobacteria;o__Xanthomonadales;f__Xanthomonadaceae;g__Stenotrophomonas	33	0	0
ASV1548	k__Bacteria;p__Fusobacteriota;c__Fusobacteriia;o__Fusobacteriales;f__Fusobacteriaceae;g__Fusobacterium;s__Fusobacterium_sp_RMA_1065	38	0	0
ASV1552	k__Bacteria;p__Proteobacteria;c__Gammaproteobacteria;o__Burkholderiales;f__Burkholderiaceae;g__Lautropia;s__	38	0	0
ASV1553	k__Bacteria;p__Bacillota;c__Clostridia;o__Oscillospirales;f__[Eubacterium]_coprostanoligenes_group;g__;s__	38	0	0
ASV1554	k__Bacteria;p__Bacillota;c__Bacilli;o__Bacillales;f__Bacillaceae;g__Bacillus	38	0	0
ASV1555	k__Bacteria;p__Dependentiae;c__Babeliae;o__Babeliales;f__;g__;s__	38	0	0
ASV1556	k__Bacteria;p__Patescibacteria	38	0	0
ASV1557	k__Bacteria;p__Chloroflexi;c__Anaerolineae;o__Anaerolineales;f__Anaerolineaceae	38	0	0
ASV1558	k__Bacteria;p__Thermodesulfobacter;c__Syntrophorhabdia;o__Syntrophorhabdales;f__Syntrophorhabdaceae;g__Syntrophorhabdus;s__	38	0	0
ASV1559	k__Bacteria	38	0	0
ASV1560	k__Bacteria;p__Fibrobacterota;c__Fibrobacteria;o__Fibrobacterales;f__unidentified_Fibrobacterales;g__BBMC-4;s__	38	0	0
ASV1561	k__Bacteria;p__Actinobacteriota;c__Actinobacteria;o__PeM15;f__;g__;s__	38	0	0
ASV1563	k__Bacteria;p__Sva0485;c__;o__;f__;g__;s__	38	0	0
ASV1564	k__Bacteria;p__Proteobacteria;c__Alphaproteobacteria;o__Acetobacterales;f__Acetobacteraceae;g__Roseomonas;s__Roseomonas_sp_6A9N4	38	0	0
ASV1565	k__Bacteria	38	0	0
ASV1566	k__Bacteria;p__Sva0485;c__;o__;f__;g__;s__	38	0	0
ASV1567	k__Bacteria;p__Bacillota;c__Clostridia;o__Clostridiales;f__Clostridiaceae;g__Clostridium_sensu_stricto_1	37	0	0
ASV1568	k__Bacteria;p__Proteobacteria;c__Gammaproteobacteria;o__Xanthomonadales;f__Xanthomonadaceae;g__Thermomonas;s__	37	0	0
ASV1569	k__Bacteria;p__Thermotogota;c__Thermotogae;o__Petrotogales;f__Petrotogaceae;g__SC103;s__	37	0	0
ASV1572	k__Bacteria;p__Bacillota;c__Clostridia;o__Peptostreptococcales-Tissierellales;f__Family_XI;g__Tissierella;s__Tissierella_sp	37	0	0
ASV1573	k__Bacteria;p__Bacillota;c__Negativicutes;o__Veillonellales-Selenomonadales;f__Sporomusaceae;g__Anaeromusa-Anaeroarcus	37	0	0
ASV1574	k__Bacteria;p__Actinobacteriota;c__Actinobacteria;o__PeM15;f__;g__;s__	37	0	0
ASV1575	k__Bacteria;p__Thermodesulfobacter;c__Desulfarculia;o__Desulfarculales;f__;g__;s__	37	0	0
ASV1577	k__Bacteria;p__NKB15;c__;o__;f__;g__;s__	37	0	0
ASV1578	k__Bacteria;p__Bacillota;c__unidentified_Bacillota;o__DTU014;f__;g__;s__	37	0	0
ASV1579	k__Bacteria;p__Fusobacteriota;c__Fusobacteriia;o__Fusobacteriales;f__Fusobacteriaceae;g__Fusobacterium;s__Fusobacterium_sp_RMA_1065	37	0	0
ASV1580	k__Bacteria;p__Bacillota;c__Clostridia;o__Peptostreptococcales-Tissierellales;f__Anaerovoracaceae;g__[Eubacterium]_brachy_group;s__	37	0	0
ASV1581	k__Bacteria;p__Acidobacteriota;c__Vicinamibacteria;o__Vicinamibacterales;f__;g__;s__	37	0	0
ASV1583	k__Bacteria;p__Actinobacteriota;c__Acidimicrobiia;o__Actinomarinales;f__;g__;s__	37	0	0
ASV1584	k__Bacteria;p__Thermodesulfobacter;c__Syntrophorhabdia;o__Syntrophorhabdales;f__Syntrophorhabdaceae;g__Syntrophorhabdus;s__	37	0	0
ASV1585	k__Bacteria;p__Chloroflexi;c__Anaerolineae;o__ADurb.Bin180	37	0	0
ASV1586	k__Bacteria;p__Bacillota;c__Bacilli;o__Bacillales;f__Bacillaceae;g__Bacillus	37	0	0
ASV1587	k__Bacteria;p__Actinobacteriota;c__Actinobacteria;o__Propionibacteriales;f__Nocardioidaceae;g__Nocardioides	37	0	0
ASV1588	k__Bacteria;p__Bacteroidetes;c__Bacteroidia;o__Sphingobacteriales;f__Lentimicrobiaceae;g__;s__	37	0	0
ASV1589	k__Bacteria;p__Acidobacteriota;c__Vicinamibacteria;o__Vicinamibacterales;f__unidentified_Vicinamibacterales;g__unidentified_Vicinamibacterales;s__Acidobacteria_bacterium_WX27	37	0	0
ASV1590	k__Bacteria;p__Patescibacteria;c__Dojkabacteria;o__;f__;g__;s__	37	0	0
ASV1591	k__Bacteria;p__Thermodesulfobacter;c__Desulfuromonadia;o__Geobacterales;f__Geobacteraceae;g__unidentified_Geobacteraceae	37	0	0
ASV1592	k__Bacteria;p__Spirochaetota;c__Spirochaetia;o__Spirochaetales;f__Spirochaetaceae;g__Spirochaeta;s__	37	0	0
ASV1593	k__Bacteria;p__Bacillota;c__Clostridia;o__Clostridiales;f__Clostridiaceae;g__Clostridium_sensu_stricto_11	36	0	0
ASV1596	k__Bacteria;p__Bacteroidetes;c__Bacteroidia;o__Bacteroidales;f__Bacteroidetes_vadinHA17;g__;s__	36	0	0
ASV1597	k__Bacteria;p__Bacillota;c__TSAC18;o__;f__;g__;s__	36	0	0
ASV1598	k__Bacteria	36	0	0
ASV1599	k__Bacteria;p__Fusobacteriota;c__Fusobacteriia;o__Fusobacteriales;f__Fusobacteriaceae;g__Fusobacterium	36	0	0
ASV1600	k__Bacteria;p__Thermodesulfobacter;c__Desulfobulbia;o__Desulfobulbales;f__Desulfobulbaceae;g__Desulfobulbus	36	0	0
ASV1601	k__Bacteria;p__Proteobacteria;c__Alphaproteobacteria;o__Rhodobacterales;f__Rhodobacteraceae;g__Paracoccus	14	0	0
ASV1602	k__Bacteria;p__Bacillota;c__Clostridia;o__Peptostreptococcales-Tissierellales;f__Peptostreptococcaceae;g__Romboutsia	36	0	0
ASV1604	k__Bacteria;p__Actinobacteriota	36	0	0
ASV1605	k__Bacteria;p__Acidobacteriota;c__Aminicenantia;o__Aminicenantales;f__;g__;s__	36	0	0
ASV1606	k__Bacteria;p__Proteobacteria;c__Gammaproteobacteria;o__Burkholderiales;f__Hydrogenophilaceae;g__;s__	36	0	0
ASV1607	k__Bacteria;p__Bdellovibrionota;c__Oligoflexia;o__0319-6G20;f__;g__;s__	36	0	0
ASV1608	k__Bacteria;p__Chloroflexi;c__Anaerolineae;o__Anaerolineales;f__Anaerolineaceae;g__Pelolinea;s__	36	0	0
ASV1609	k__Bacteria;p__Proteobacteria;c__Gammaproteobacteria;o__Run-SP154;f__;g__;s__	36	0	0
ASV1611	k__Bacteria;p__Proteobacteria;c__Gammaproteobacteria;o__Burkholderiales;f__Rhodocyclaceae;g__Methyloversatilis	36	0	0
ASV1612	k__Bacteria;p__Thermotogota;c__Thermotogae;o__Kosmotogales;f__Kosmotogaceae;g__Mesotoga;s__	36	0	0
ASV1614	k__Bacteria;p__Thermodesulfobacter;c__Syntrophobacteria;o__Syntrophobacterales;f__Syntrophobacteraceae	35	0	0
ASV1615	k__Bacteria;p__Proteobacteria;c__Alphaproteobacteria;o__Sphingomonadales;f__Sphingomonadaceae;g__Sphingomonas	12	0	0
ASV1618	k__Bacteria;p__Bacillota;c__Clostridia;o__Oscillospirales;f__[Eubacterium]_coprostanoligenes_group;g__;s__	35	0	0
ASV1629	k__Bacteria;p__Acidobacteriota;c__Thermoanaerobaculia;o__Thermoanaerobaculales;f__Thermoanaerobaculaceae;g__Thermoanaerobaculum;s__	35	0	0
ASV1630	k__Bacteria;p__Actinobacteriota;c__Acidimicrobiia;o__Microtrichales	35	0	0
ASV1631	k__Bacteria;p__Bacillota;c__Negativicutes;o__Veillonellales-Selenomonadales;f__Sporomusaceae;g__Anaeromusa-Anaeroarcus	35	0	0
ASV1632	k__Bacteria;p__Actinobacteriota;c__Actinobacteria;o__Micrococcales;f__Dermabacteraceae;g__Brachybacterium	35	0	0
ASV1633	k__Bacteria;p__Armatimonadota;c__;o__;f__;g__;s__	35	0	0
ASV1634	k__Bacteria;p__Actinobacteriota;c__Actinobacteria;o__Micrococcales;f__Intrasporangiaceae	35	0	0
ASV1635	k__Bacteria;p__Actinobacteriota;c__Acidimicrobiia;o__Microtrichales;f__unidentified_Microtrichales;g__unidentified_Microtrichales;s__bacterium_YC-LK-LKJ22	35	0	0
ASV1636	k__Bacteria;p__Methylomirabilota;c__Methylomirabilia;o__Methylomirabilales;f__Methylomirabilaceae;g__Sh765B-TzT-35	35	0	0
ASV1637	k__Bacteria;p__Actinobacteriota;c__Actinobacteria;o__Corynebacteriales;f__Mycobacteriaceae;g__Mycobacterium	35	0	0
ASV1638	k__Bacteria;p__Patescibacteria;c__Saccharimonadia;o__Saccharimonadales;f__Saccharimonadaceae;g__TM7a;s__	35	0	0
ASV1639	k__Bacteria;p__Bacteroidetes;c__Bacteroidia;o__Bacteroidales;f__Bacteroidetes_vadinHA17;g__;s__	35	0	0
ASV1641	k__Bacteria;p__Bacillota;c__Clostridia;o__Christensenellales;f__Christensenellaceae	35	0	0
ASV1642	k__Bacteria;p__Bacillota;c__Clostridia;o__Clostridiales;f__Clostridiaceae;g__Clostridium_sensu_stricto_12	35	0	0
ASV1643	k__Bacteria;p__Patescibacteria;c__Saccharimonadia;o__Saccharimonadales;f__;g__;s__	35	0	0
ASV1644	k__Bacteria;p__Verrucomicrobiota;c__Chlamydiae;o__Chlamydiales;f__Parachlamydiaceae;g__Neochlamydia;s__	35	0	0
ASV1645	k__Bacteria;p__Planctomycetota;c__Planctomycetes;o__Pirellulales;f__Pirellulaceae;g__;s__	35	0	0
ASV1646	k__Bacteria;p__Bacteroidetes;c__Bacteroidia;o__Bacteroidales;f__Paludibacteraceae	35	0	0
ASV1648	k__Bacteria;p__Bacillota;c__Clostridia;o__Peptostreptococcales-Tissierellales;f__Peptostreptococcaceae;g__Terrisporobacter	34	0	0
ASV1649	k__Bacteria;p__Actinobacteriota;c__Actinobacteria;o__Propionibacteriales;f__Nocardioidaceae	34	0	0
ASV1658	k__Bacteria;p__Proteobacteria;c__Gammaproteobacteria;o__Xanthomonadales;f__Xanthomonadaceae;g__Pseudoxanthomonas	15	0	0
ASV1662	k__Bacteria;p__Cyanobacteria;c__Cyanobacteriia;o__Synechococcales;f__Cyanobiaceae;g__Synechococcus_CC9902	10	0	0
ASV1663	k__Bacteria;p__Proteobacteria;c__Alphaproteobacteria;o__Rhodobacterales;f__Rhodobacteraceae;g__Paracoccus	34	0	0
ASV1664	k__Bacteria;p__Proteobacteria;c__Alphaproteobacteria;o__Rhizobiales;f__Rhizobiaceae;g__Shinella	34	0	0
ASV1665	k__Bacteria;p__Fusobacteriota;c__Fusobacteriia;o__Fusobacteriales;f__Fusobacteriaceae;g__Fusobacterium	34	0	0
ASV1666	k__Bacteria;p__Actinobacteriota;c__Actinobacteria;o__PeM15;f__;g__;s__	34	0	0
ASV1667	k__Bacteria;p__Actinobacteriota;c__RBG-16-55-12;o__;f__;g__;s__	34	0	0
ASV1668	k__Bacteria;p__Verrucomicrobiota;c__Verrucomicrobiae;o__Pedosphaerales;f__Pedosphaeraceae	34	0	0
ASV1669	k__Bacteria;p__Bacteroidetes;c__Bacteroidia;o__Chitinophagales;f__Chitinophagaceae;g__Dinghuibacter;s__	34	0	0
ASV1670	k__Bacteria;p__Thermodesulfobacter;c__Syntrophorhabdia;o__Syntrophorhabdales;f__Syntrophorhabdaceae;g__Syntrophorhabdus;s__	34	0	0
ASV1671	k__Bacteria;p__Chloroflexi;c__Anaerolineae;o__Caldilineales;f__Caldilineaceae;g__;s__	34	0	0
ASV1672	k__Bacteria;p__Bacillota;c__Clostridia;o__Christensenellales;f__Christensenellaceae;g__Christensenellaceae_R-7_group	34	0	0
ASV1673	k__Bacteria;p__Bacillota;c__Clostridia;o__Clostridiales;f__Clostridiaceae	34	0	0
ASV1674	k__Bacteria;p__Gemmatimonadota;c__Gemmatimonadetes;o__Gemmatimonadales;f__Gemmatimonadaceae;g__;s__	34	0	0
ASV1675	k__Bacteria;p__Chloroflexi;c__Anaerolineae;o__Anaerolineales;f__Anaerolineaceae	34	0	0
ASV1676	k__Bacteria;p__Proteobacteria;c__Gammaproteobacteria;o__Coxiellales;f__Coxiellaceae;g__Coxiella;s__	34	0	0
ASV1677	k__Bacteria;p__TA06;c__;o__;f__;g__;s__	34	0	0
ASV1678	k__Bacteria;p__Proteobacteria;c__Gammaproteobacteria;o__Chromatiales;f__Chromatiaceae;g__Halochromatium	34	0	0
ASV1680	k__Bacteria;p__Proteobacteria;c__Gammaproteobacteria;o__Diplorickettsiales;f__Diplorickettsiaceae;g__Aquicella;s__	34	0	0
ASV1682	k__Bacteria;p__Actinobacteriota;c__Acidimicrobiia;o__Microtrichales;f__Microtrichaceae;g__IMCC26207;s__	33	0	0
ASV1688	k__Bacteria;p__Bacillota;c__Bacilli;o__Lactobacillales;f__Enterococcaceae;g__Enterococcus;s__Enterococcus_cecorum	33	0	0
ASV1690	k__Bacteria;p__Thermodesulfobacter;c__Syntrophia;o__Syntrophales	33	0	0
ASV1691	k__Bacteria;p__Bacillota;c__Bacilli;o__Lactobacillales;f__Lactobacillaceae;g__Latilactobacillus	33	0	0
ASV1692	k__Bacteria;p__Proteobacteria;c__Gammaproteobacteria;o__Enterobacterales;f__Enterobacteriaceae	33	0	0
ASV1696	k__Bacteria;p__Bacillota;c__Clostridia;o__Peptostreptococcales-Tissierellales;f__Anaerovoracaceae;g__[Eubacterium]_brachy_group;s__	33	0	0
ASV1697	k__Bacteria;p__Proteobacteria;c__Gammaproteobacteria;o__Burkholderiales;f__SC-I-84;g__;s__	33	0	0
ASV1698	k__Bacteria;p__Actinobacteriota;c__Actinobacteria;o__PeM15;f__;g__;s__	33	0	0
ASV1699	k__Bacteria;p__Bacteroidetes;c__Bacteroidia;o__Bacteroidales;f__Prolixibacteraceae;g__;s__	33	0	0
ASV1701	k__Bacteria;p__Patescibacteria;c__Berkelbacteria;o__;f__;g__;s__	33	0	0
ASV1702	k__Bacteria;p__Bacillota;c__Clostridia;o__Christensenellales;f__Christensenellaceae;g__Christensenellaceae_R-7_group;s__bacterium_enrichment_culture_clone_DPF35	33	0	0
ASV1703	k__Bacteria;p__Bacillota;c__Clostridia;o__Oscillospirales;f__UCG-010;g__;s__	33	0	0
ASV1704	k__Bacteria;p__Dependentiae;c__Babeliae;o__Babeliales;f__;g__;s__	33	0	0
ASV1705	k__Bacteria;p__Thermodesulfobacter;c__Syntrophia;o__Syntrophales;f__Smithellaceae;g__Smithella;s__	33	0	0
ASV1706	k__Bacteria;p__Proteobacteria;c__Alphaproteobacteria;o__Caulobacterales;f__Caulobacteraceae;g__Phenylobacterium	33	0	0
ASV1707	k__Bacteria;p__Actinobacteriota;c__Actinobacteria;o__Micrococcales;f__Intrasporangiaceae	33	0	0
ASV1708	k__Bacteria;p__Spirochaetota;c__Spirochaetia;o__Spirochaetales;f__Spirochaetaceae;g__Treponema	33	0	0
ASV1709	k__Bacteria;p__Dependentiae;c__Babeliae;o__Babeliales;f__;g__;s__	33	0	0
ASV1710	k__Bacteria;p__Actinobacteriota;c__Actinobacteria	33	0	0
ASV1711	k__Bacteria;p__Thermodesulfobacter;c__Syntrophobacteria;o__Syntrophobacterales;f__Syntrophobacteraceae	33	0	0
ASV1712	k__Bacteria;p__Verrucomicrobiota;c__Kiritimatiellae;o__WCHB1-41;f__;g__;s__	33	0	0
ASV1713	k__Bacteria;p__Bacillota;c__Bacilli;o__Alicyclobacillales;f__Alicyclobacillaceae;g__Tumebacillus	32	0	0
ASV1723	k__Bacteria;p__Thermodesulfobacter;c__Desulfovibrionia;o__Desulfovibrionales;f__Desulfovibrionaceae;g__Desulfovibrio	15	0	0
ASV1724	k__Bacteria;p__Proteobacteria;c__Gammaproteobacteria;o__Pseudomonadales;f__Moraxellaceae;g__Acinetobacter	32	0	0
ASV1725	k__Bacteria;p__Thermodesulfobacter;c__Desulfovibrionia;o__Desulfovibrionales;f__Desulfovibrionaceae;g__Desulfovibrio	32	0	0
ASV1726	k__Bacteria;p__Bacillota;c__Clostridia;o__Peptostreptococcales-Tissierellales;f__Peptostreptococcaceae	32	0	0
ASV1735	k__Bacteria;p__Thermodesulfobacter;c__Syntrophobacteria;o__Syntrophobacterales;f__Syntrophobacteraceae;g__Syntrophobacter;s__	32	0	0
ASV1736	k__Bacteria;p__Proteobacteria;c__Gammaproteobacteria;o__CCM19a;f__;g__;s__	32	0	0
ASV1737	k__Bacteria;p__Bacteroidetes;c__Kryptonia;o__Kryptoniales;f__BSV26	32	0	0
ASV1738	k__Bacteria;p__Chloroflexi;c__Dehalococcoidia;o__GIF9;f__;g__;s__	32	0	0
ASV1740	k__Bacteria;p__Bacteroidetes;c__Bacteroidia;o__Bacteroidales;f__Bacteroidetes_vadinHA17;g__;s__	32	0	0
ASV1742	k__Bacteria;p__Bacillota;c__Clostridia;o__Clostridiales;f__Caloramatoraceae;g__Fonticella;s__	32	0	0
ASV1743	k__Bacteria;p__Proteobacteria;c__Gammaproteobacteria;o__Methylococcales;f__Methylococcaceae;g__Methyloparacoccus;s__	32	0	0
ASV1744	k__Bacteria;p__Thermodesulfobacter;c__Syntrophobacteria;o__Syntrophobacterales;f__Syntrophobacteraceae	32	0	0
ASV1745	k__Bacteria;p__Cloacimonadota;c__Cloacimonadia;o__Cloacimonadales;f__PBS-18;g__;s__	32	0	0
ASV1746	k__Bacteria;p__Bacillota;c__Clostridia;o__Clostridia_UCG-014;f__;g__;s__	32	0	0
ASV1747	k__Bacteria;p__Chloroflexi;c__Dehalococcoidia;o__MSBL5;f__;g__;s__	32	0	0
ASV1748	k__Bacteria;p__Bacteroidetes;c__Kapabacteria;o__Kapabacteriales;f__;g__;s__	32	0	0
ASV1749	k__Bacteria;p__Bacteroidetes;c__Bacteroidia;o__Bacteroidales;f__SB-5;g__;s__	32	0	0
ASV1750	k__Bacteria;p__Thermodesulfobacter;c__Desulfobulbia;o__Desulfobulbales;f__Desulfocapsaceae	32	0	0
ASV1751	k__Bacteria	32	0	0
ASV1752	k__Bacteria;p__Proteobacteria;c__Gammaproteobacteria;o__Chromatiales;f__Chromatiaceae;g__Thiolamprovum;s__Chromatiaceae_bacterium_MTPP2IF163	32	0	0
ASV1753	k__Bacteria;p__Actinobacteriota;c__Actinobacteria;o__PeM15;f__;g__;s__	32	0	0
ASV1754	k__Bacteria;p__Bacillota;c__Clostridia;o__Christensenellales;f__Christensenellaceae;g__Christensenellaceae_R-7_group;s__bacterium_enrichment_culture_clone_DPF35	32	0	0
ASV1764	k__Bacteria;p__Bacteroidetes;c__Rhodothermia;o__Rhodothermales;f__Rhodothermaceae;g__;s__	31	0	0
ASV1765	k__Bacteria;p__Bacillota;c__Bacilli;o__Erysipelotrichales;f__Erysipelotrichaceae	31	0	0
ASV1768	k__Bacteria;p__Actinobacteriota;c__Actinobacteria;o__PeM15;f__;g__;s__	31	0	0
ASV1770	k__Bacteria;p__Proteobacteria;c__Alphaproteobacteria;o__Caulobacterales;f__Caulobacteraceae;g__Phenylobacterium	31	0	0
ASV1771	k__Bacteria;p__Bacillota;c__Bacilli;o__Lactobacillales;f__Lactobacillaceae;g__Levilactobacillus;s__Lactobacillus_namurensis	31	0	0
ASV1772	k__Bacteria;p__Proteobacteria;c__Gammaproteobacteria;o__PLTA13;f__;g__;s__	31	0	0
ASV1773	k__Bacteria;p__Patescibacteria;c__Dojkabacteria;o__;f__;g__;s__	31	0	0
ASV1774	k__Bacteria;p__Cloacimonadota;c__Cloacimonadia;o__Cloacimonadales;f__PBS-18;g__;s__	31	0	0
ASV1775	k__Bacteria;p__Proteobacteria;c__Gammaproteobacteria;o__Chromatiales;f__Chromatiaceae;g__Thiocapsa	31	0	0
ASV1776	k__Bacteria;p__Bacteroidetes;c__Bacteroidia;o__Chitinophagales;f__Chitinophagaceae;g__Dinghuibacter;s__	31	0	0
ASV1777	k__Bacteria;p__Actinobacteriota;c__Acidimicrobiia;o__Microtrichales;f__Microtrichaceae;g__IMCC26207;s__	31	0	0
ASV1778	k__Bacteria;p__Spirochaetota;c__Spirochaetia;o__Spirochaetales;f__Spirochaetaceae	31	0	0
ASV1779	k__Bacteria;p__Thermodesulfobacter;c__Syntrophorhabdia;o__Syntrophorhabdales;f__Syntrophorhabdaceae;g__Syntrophorhabdus;s__	31	0	0
ASV1780	k__Bacteria;p__Patescibacteria;c__Dojkabacteria;o__;f__;g__;s__	31	0	0
ASV1783	k__Bacteria;p__Proteobacteria;c__Gammaproteobacteria;o__Chromatiales;f__Chromatiaceae;g__Thiolamprovum;s__Chromatiaceae_bacterium_MTPP2IF163	30	0	0
ASV1784	k__Bacteria;p__Patescibacteria;c__Saccharimonadia;o__Saccharimonadales;f__;g__;s__	30	0	0
ASV1785	k__Bacteria;p__Bacillota;c__Bacilli;o__Lactobacillales;f__Enterococcaceae;g__Enterococcus	30	0	0
ASV1793	k__Bacteria;p__Proteobacteria;c__Alphaproteobacteria;o__Rhizobiales;f__Rhizobiaceae;g__Tianweitania	24	0	0
ASV1796	k__Bacteria;p__Bacillota;c__Clostridia;o__Lachnospirales;f__Lachnospiraceae;g__Butyrivibrio;s__	30	0	0
ASV1797	k__Bacteria;p__Proteobacteria;c__Gammaproteobacteria;o__Pseudomonadales;f__Halomonadaceae;g__Halomonas	30	0	0
ASV1798	k__Bacteria;p__Bacillota;c__Clostridia;o__Lachnospirales;f__Lachnospiraceae	30	0	0
ASV1799	k__Bacteria;p__Synergistota;c__Synergistia;o__Synergistales;f__Synergistaceae;g__Cloacibacillus;s__Cloacibacillus_porcorum	30	0	0
ASV1800	k__Bacteria;p__Bacillota;c__Bacilli;o__Erysipelotrichales;f__Erysipelotrichaceae	30	0	0
ASV1803	k__Bacteria	30	0	0
ASV1804	k__Bacteria;p__Bacteroidetes;c__Bacteroidia;o__Bacteroidales;f__Bacteroidaceae;g__Bacteroides	30	0	0
ASV1805	k__Bacteria;p__Chloroflexi;c__KD4-96;o__;f__;g__;s__	30	0	0
ASV1807	k__Bacteria;p__Actinobacteriota;c__Thermoleophilia;o__Gaiellales;f__;g__;s__	30	0	0
ASV1808	k__Bacteria;p__Acidobacteriota;c__Thermoanaerobaculia;o__Thermoanaerobaculales;f__Thermoanaerobaculaceae;g__Subgroup_23;s__	30	0	0
ASV1809	k__Bacteria;p__Proteobacteria;c__Alphaproteobacteria;o__Rhodobacterales;f__Rhodobacteraceae	30	0	0
ASV1810	k__Bacteria	30	0	0
ASV1811	k__Bacteria;p__Proteobacteria;c__Alphaproteobacteria;o__Caulobacterales;f__Hyphomonadaceae;g__SWB02;s__	30	0	0
ASV1812	k__Bacteria;p__Thermodesulfobacter;c__Syntrophobacteria;o__Syntrophobacterales;f__Syntrophobacteraceae	30	0	0
ASV1813	k__Bacteria;p__Proteobacteria;c__Gammaproteobacteria;o__Burkholderiales;f__B1-7BS;g__;s__	30	0	0
ASV1814	k__Bacteria;p__Proteobacteria;c__Alphaproteobacteria;o__Caulobacterales;f__Caulobacteraceae;g__Brevundimonas	30	0	0
ASV1815	k__Bacteria;p__Chloroflexi;c__Dehalococcoidia;o__GIF9;f__;g__;s__	30	0	0
ASV1816	k__Bacteria;p__Chloroflexi;c__Anaerolineae;o__Anaerolineales;f__Anaerolineaceae;g__;s__	30	0	0
ASV1817	k__Bacteria;p__Bacteroidetes;c__Ignavibacteria;o__Ignavibacteriales;f__PHOS-HE36;g__;s__	30	0	0
ASV1818	k__Bacteria;p__Actinobacteriota;c__Acidimicrobiia;o__Microtrichales;f__;g__;s__	30	0	0
ASV1819	k__Bacteria;p__Bacillota;c__Desulfotomaculia;o__Desulfotomaculales;f__Pelotomaculaceae;g__Cryptanaerobacter;s__	30	0	0
ASV1820	k__Bacteria;p__Chloroflexi;c__Anaerolineae;o__Anaerolineales;f__Anaerolineaceae;g__;s__	30	0	0
ASV1821	k__Bacteria;p__Bacillota;c__Clostridia;o__Clostridiales;f__Clostridiaceae;g__Clostridium_sensu_stricto_1;s__	30	0	0
ASV1822	k__Bacteria;p__Proteobacteria;c__Gammaproteobacteria;o__Burkholderiales;f__Rhodocyclaceae	30	0	0
ASV1823	k__Bacteria;p__Bacteroidetes;c__Kryptonia;o__Kryptoniales;f__BSV26;g__;s__	30	0	0
ASV1824	k__Bacteria;p__Proteobacteria;c__Gammaproteobacteria;o__Burkholderiales;f__Rhodocyclaceae;g__Propionivibrio;s__	30	0	0
ASV1825	k__Bacteria;p__Acetothermia;c__Acetothermiia;o__;f__;g__;s__	30	0	0
ASV1826	k__Bacteria;p__Acidobacteriota;c__Holophagae;o__Subgroup_7;f__;g__;s__	30	0	0
ASV1827	k__Bacteria;p__Proteobacteria;c__Alphaproteobacteria;o__Rhizobiales;f__Beijerinckiaceae;g__Methylobacterium-Methylorubrum	30	0	0
ASV1828	k__Bacteria;p__Actinobacteriota;c__Acidimicrobiia;o__Microtrichales;f__Ilumatobacteraceae;g__Ilumatobacter;s__	30	0	0
ASV1829	k__Bacteria;p__Bacteroidetes;c__Bacteroidia;o__Bacteroidales;f__Bacteroidetes_BD2-2;g__;s__	30	0	0
ASV1830	k__Bacteria;p__Actinobacteriota;c__WCHB1-81;o__;f__;g__;s__	30	0	0
ASV1832	k__Bacteria;p__Actinobacteriota;c__Actinobacteria;o__PeM15;f__;g__;s__	29	0	0
ASV1837	k__Bacteria;p__Verrucomicrobiota;c__Verrucomicrobiae;o__Verrucomicrobiales;f__Rubritaleaceae;g__Luteolibacter;s__	29	0	0
ASV1840	k__Bacteria;p__Actinobacteriota;c__Acidimicrobiia;o__Actinomarinales;f__;g__;s__	29	0	0
ASV1841	k__Bacteria;p__Thermodesulfobacter;c__Syntrophorhabdia;o__Syntrophorhabdales;f__Syntrophorhabdaceae;g__Syntrophorhabdus;s__	29	0	0
ASV1842	k__Bacteria;p__Actinobacteriota;c__Actinobacteria;o__Corynebacteriales;f__Mycobacteriaceae;g__Mycobacterium	29	0	0
ASV1850	k__Bacteria;p__Hydrogenedentes;c__Hydrogenedentia;o__Hydrogenedentiales;f__Hydrogenedensaceae;g__;s__	29	0	0
ASV1851	k__Bacteria;p__Proteobacteria;c__Gammaproteobacteria;o__Enterobacterales;f__Enterobacteriaceae;g__Escherichia-Shigella	29	0	0
ASV1852	k__Bacteria;p__Bacillota;c__Clostridia;o__Peptostreptococcales-Tissierellales;f__Peptostreptococcaceae;g__Paraclostridium	29	0	0
ASV1858	k__Bacteria;p__Thermodesulfobacter;c__Desulfovibrionia;o__Desulfovibrionales;f__Desulfomicrobiaceae;g__Desulfomicrobium	29	0	0
ASV1859	k__Bacteria;p__Actinobacteriota;c__RBG-16-55-12;o__;f__;g__;s__	29	0	0
ASV1860	k__Bacteria;p__Bacillota;c__Clostridia;o__Oscillospirales;f__Oscillospiraceae;g__NK4A214_group	29	0	0
ASV1861	k__Bacteria;p__Proteobacteria;c__Alphaproteobacteria;o__Rhodobacterales;f__Rhodobacteraceae	29	0	0
ASV1862	k__Bacteria;p__Bacillota;c__Clostridia;o__Oscillospirales;f__Hungateiclostridiaceae;g__;s__	29	0	0
ASV1864	k__Bacteria;p__TA06;c__;o__;f__;g__;s__	29	0	0
ASV1865	k__Bacteria;p__Proteobacteria;c__Alphaproteobacteria;o__Rhodobacterales;f__Rhodobacteraceae	29	0	0
ASV1866	k__Bacteria;p__Bacteroidetes;c__Bacteroidia;o__Sphingobacteriales;f__Lentimicrobiaceae;g__Lentimicrobium;s__	29	0	0
ASV1867	k__Bacteria;p__Bacteroidetes;c__Bacteroidia;o__Bacteroidales;f__Bacteroidaceae;g__Bacteroides	29	0	0
ASV1868	k__Bacteria;p__Patescibacteria;c__Dojkabacteria;o__;f__;g__;s__	29	0	0
ASV1869	k__Bacteria;p__Verrucomicrobiota;c__Verrucomicrobiae;o__Pedosphaerales;f__Pedosphaeraceae;g__ADurb.Bin063-1;s__	29	0	0
ASV1871	k__Bacteria;p__Thermodesulfobacter;c__Desulfovibrionia;o__Desulfovibrionales;f__Desulfovibrionaceae;g__Desulfovibrio;s__bacterium_'New_Zealand_D'	29	0	0
ASV1872	k__Bacteria;p__Thermodesulfobacter;c__Syntrophobacteria;o__Syntrophobacterales;f__Syntrophobacteraceae	29	0	0
ASV1873	k__Bacteria;p__Actinobacteriota;c__Acidimicrobiia;o__Microtrichales;f__Ilumatobacteraceae;g__CL500-29_marine_group;s__bacterium_enrichment_culture_clone_B18(2011)	29	0	0
ASV1874	k__Bacteria;p__Planctomycetota;c__Phycisphaerae;o__Phycisphaerales;f__Phycisphaeraceae;g__CL500-3;s__	29	0	0
ASV1875	k__Bacteria;p__Bacteroidetes;c__Bacteroidia;o__Sphingobacteriales;f__Lentimicrobiaceae;g__;s__	29	0	0
ASV1876	k__Bacteria;p__Actinobacteriota;c__Acidimicrobiia;o__Microtrichales;f__;g__;s__	29	0	0
ASV1877	k__Bacteria;p__Acidobacteriota;c__Acidobacteriae;o__GOUTB8;f__;g__;s__	29	0	0
ASV1878	k__Bacteria;p__Patescibacteria;c__Berkelbacteria;o__unidentified_Berkelbacteria;f__unidentified_Berkelbacteria;g__unidentified_Berkelbacteria;s__Candidatus_Berkelbacteria_bacterium_RIFOXYA2_FULL_43_10	29	0	0
ASV1879	k__Bacteria;p__Bacteroidetes;c__Bacteroidia;o__Chitinophagales;f__Chitinophagaceae;g__Aurantisolimonas	29	0	0
ASV1880	k__Bacteria;p__Actinobacteriota;c__Actinobacteria;o__PeM15;f__;g__;s__	29	0	0
ASV1881	k__Bacteria	29	0	0
ASV1882	k__Bacteria;p__Bacteroidetes;c__Bacteroidia;o__Bacteroidales;f__SB-5;g__;s__	29	0	0
ASV1883	k__Bacteria;p__Proteobacteria;c__Gammaproteobacteria;o__Burkholderiales;f__Comamonadaceae	29	0	0
ASV1884	k__Bacteria;p__Proteobacteria;c__Alphaproteobacteria;o__Rhodobacterales;f__Rhodobacteraceae;g__Paracoccus	29	0	0
ASV1885	k__Bacteria;p__Bacteroidetes;c__Bacteroidia;o__Bacteroidales;f__Prolixibacteraceae;g__;s__	29	0	0
ASV1886	k__Bacteria;p__Thermodesulfobacter;c__Syntrophobacteria;o__Syntrophobacterales;f__Syntrophobacteraceae;g__Syntrophobacter;s__	29	0	0
ASV1887	k__Bacteria;p__Proteobacteria;c__Gammaproteobacteria;o__Burkholderiales;f__Comamonadaceae;g__Comamonas;s__Comamonas_sediminis	29	0	0
ASV1888	k__Bacteria;p__Thermodesulfobacter;c__Syntrophobacteria;o__Syntrophobacterales;f__Syntrophobacteraceae;g__Desulfovirga;s__	29	0	0
ASV1889	k__Bacteria;p__Gemmatimonadota;c__S0134_terrestrial_group;o__;f__;g__;s__	29	0	0
ASV1899	k__Bacteria;p__Thermodesulfobacter;c__Desulfobacteria;o__Desulfobacterales;f__Desulfosarcinaceae;g__Sva0081_sediment_group;s__delta_proteobacterium_enrichment_culture_clone_AP-FeEnrich12	28	0	0
ASV1900	k__Bacteria;p__Patescibacteria;c__Saccharimonadia;o__Saccharimonadales;f__;g__;s__	28	0	0
ASV1904	k__Bacteria;p__Bacillota;c__Clostridia;o__Oscillospirales;f__Hungateiclostridiaceae;g__Ercella;s__	28	0	0
ASV1906	k__Bacteria;p__Proteobacteria;c__Gammaproteobacteria;o__Steroidobacterales;f__Steroidobacteraceae;g__;s__	28	0	0
ASV1907	k__Bacteria;p__Thermodesulfobacter;c__Syntrophobacteria;o__Syntrophobacterales;f__Syntrophobacteraceae;g__;s__	28	0	0
ASV1908	k__Bacteria;p__Bacillota;c__Clostridia;o__Lachnospirales	28	0	0
ASV1909	k__Bacteria;p__Proteobacteria;c__Alphaproteobacteria;o__Holosporales;f__Holosporaceae;g__;s__	28	0	0
ASV1910	k__Bacteria;p__Bacteroidetes;c__Bacteroidia;o__Sphingobacteriales;f__Lentimicrobiaceae;g__;s__	28	0	0
ASV1911	k__Bacteria;p__Cyanobacteria;c__Cyanobacteriia;o__Synechococcales;f__Cyanobiaceae;g__Cyanobium_PCC-6307	28	0	0
ASV1912	k__Bacteria;p__Acidobacteriota;c__Subgroup_18;o__;f__;g__;s__	28	0	0
ASV1914	k__Bacteria;p__Proteobacteria;c__Gammaproteobacteria;o__Pseudomonadales;f__Moraxellaceae;g__Psychrobacter	28	0	0
ASV1915	k__Bacteria;p__Actinobacteriota;c__Actinobacteria;o__PeM15;f__;g__;s__	28	0	0
ASV1916	k__Bacteria;p__Actinobacteriota;c__Actinobacteria;o__Micrococcales;f__Micrococcaceae;g__Rothia	28	0	0
ASV1917	k__Bacteria;p__Spirochaetota;c__Spirochaetia;o__Spirochaetales;f__Spirochaetaceae;g__Spirochaeta;s__	28	0	0
ASV1918	k__Bacteria;p__Verrucomicrobiota;c__Chlamydiae;o__Chlamydiales;f__Parachlamydiaceae;g__Neochlamydia;s__	28	0	0
ASV1919	k__Bacteria;p__Proteobacteria;c__Gammaproteobacteria;o__Pseudomonadales;f__Moraxellaceae;g__Acinetobacter	28	0	0
ASV1920	k__Bacteria;p__Cyanobacteria;c__Cyanobacteriia;o__Synechococcales;f__Cyanobiaceae;g__Cyanobium_PCC-6307	28	0	0
ASV1921	k__Bacteria;p__Actinobacteriota;c__Acidimicrobiia;o__Microtrichales;f__Microtrichaceae;g__IMCC26207;s__	27	0	0
ASV1922	k__Bacteria;p__Proteobacteria;c__Alphaproteobacteria;o__Reyranellales;f__Reyranellaceae;g__Reyranella	27	0	0
ASV1923	k__Bacteria;p__Sva0485;c__;o__;f__;g__;s__	27	0	0
ASV1924	k__Bacteria;p__Bacillota;c__Clostridia;o__Lachnospirales;f__Lachnospiraceae	27	0	0
ASV1925	k__Bacteria;p__Actinobacteriota;c__Acidimicrobiia	27	0	0
ASV1926	k__Bacteria;p__Acetothermia;c__Acetothermiia;o__;f__;g__;s__	27	0	0
ASV1927	k__Bacteria;p__Proteobacteria;c__Alphaproteobacteria;o__Rhodobacterales;f__Rhodobacteraceae;g__Gemmobacter	27	0	0
ASV1928	k__Bacteria;p__Actinobacteriota;c__Actinobacteria;o__PeM15;f__;g__;s__	27	0	0
ASV1929	k__Bacteria;p__Thermodesulfobacter;c__Syntrophia;o__Syntrophales;f__Syntrophaceae;g__Syntrophus;s__	27	0	0
ASV1930	k__Bacteria;p__Bacillota;c__Bacilli;o__Erysipelotrichales;f__Erysipelotrichaceae	27	0	0
ASV1938	k__Bacteria;p__Chloroflexi;c__Anaerolineae;o__Anaerolineales;f__Anaerolineaceae;g__Anaerolinea;s__	27	0	0
ASV1944	k__Bacteria;p__Proteobacteria;c__Alphaproteobacteria;o__Rhodobacterales;f__Rhodobacteraceae	27	0	0
ASV1945	k__Bacteria;p__Thermodesulfobacter;c__Desulfobacteria;o__Desulfobacterales;f__Desulfosarcinaceae	27	0	0
ASV1946	k__Bacteria;p__Chloroflexi;c__Anaerolineae;o__RBG-13-54-9;f__;g__;s__	27	0	0
ASV1948	k__Bacteria;p__Bacteroidetes;c__Bacteroidia;o__Bacteroidales;f__Bacteroidetes_vadinHA17;g__;s__	27	0	0
ASV1949	k__Bacteria;p__Bacillota;c__Clostridia;o__Peptostreptococcales-Tissierellales;f__Anaerovoracaceae;g__Anaerovorax	27	0	0
ASV1950	k__Bacteria;p__Proteobacteria;c__Alphaproteobacteria;o__Sphingomonadales;f__Sphingomonadaceae;g__Sphingomonas	27	0	0
ASV1951	k__Bacteria;p__Proteobacteria;c__Alphaproteobacteria;o__Rhodobacterales;f__Rhodobacteraceae	27	0	0
ASV1952	k__Bacteria;p__Gemmatimonadota;c__Gemmatimonadetes;o__Gemmatimonadales;f__Gemmatimonadaceae	27	0	0
ASV1953	k__Bacteria;p__Proteobacteria;c__Alphaproteobacteria;o__Defluviicoccales;f__;g__;s__	27	0	0
ASV1954	k__Bacteria;p__Acidobacteriota;c__Holophagae;o__Subgroup_7;f__;g__;s__	27	0	0
ASV1955	k__Bacteria;p__Actinobacteriota;c__Acidimicrobiia;o__Microtrichales;f__Ilumatobacteraceae;g__CL500-29_marine_group;s__	27	0	0
ASV1956	k__Bacteria;p__Chloroflexi;c__Anaerolineae;o__unidentified_Anaerolineae;f__unidentified_Anaerolineae;g__unidentified_Anaerolineae;s__bacterium	27	0	0
ASV1957	k__Bacteria;p__Patescibacteria;c__Dojkabacteria;o__;f__;g__;s__	27	0	0
ASV1958	k__Bacteria;p__Bacillota;c__Clostridia;o__Christensenellales;f__Christensenellaceae	27	0	0
ASV1959	k__Bacteria;p__Thermodesulfobacter;c__Desulfobulbia;o__Desulfobulbales;f__Desulfobulbaceae;g__Desulfobulbus;s__	27	0	0
ASV1960	k__Bacteria;p__Proteobacteria;c__Gammaproteobacteria;o__Burkholderiales;f__Rhodocyclaceae	27	0	0
ASV1961	k__Bacteria;p__Armatimonadota;c__;o__;f__;g__;s__	27	0	0
ASV1962	k__Bacteria;p__Bacillota;c__Clostridia;o__Peptostreptococcales-Tissierellales;f__Peptostreptococcaceae;g__Terrisporobacter	27	0	0
ASV1963	k__Bacteria;p__Actinobacteriota;c__Acidimicrobiia	27	0	0
ASV1964	k__Bacteria;p__Thermodesulfobacter;c__Desulfovibrionia;o__Desulfovibrionales;f__Desulfomicrobiaceae;g__Desulfomicrobium	27	0	0
ASV1970	k__Bacteria;p__Acidobacteriota;c__Aminicenantia;o__Aminicenantales;f__;g__;s__	26	0	0
ASV1973	k__Bacteria;p__Bacillota;c__Clostridia;o__Clostridiales;f__Clostridiaceae;g__Clostridium_sensu_stricto_18	26	0	0
ASV1974	k__Bacteria;p__Proteobacteria;c__Alphaproteobacteria;o__Rhizobiales;f__Rhizobiaceae;g__Mesorhizobium	26	0	0
ASV1978	k__Bacteria;p__Verrucomicrobiota;c__Verrucomicrobiae;o__Pedosphaerales;f__Pedosphaeraceae;g__ADurb.Bin063-1;s__	26	0	0
ASV1979	k__Bacteria;p__Proteobacteria;c__Gammaproteobacteria;o__Coxiellales;f__Coxiellaceae;g__Coxiella;s__	26	0	0
ASV1980	k__Bacteria;p__Actinobacteriota;c__Thermoleophilia;o__Solirubrobacterales;f__67-14;g__;s__	26	0	0
ASV1981	k__Bacteria;p__Bacillota;c__Bacilli;o__Bacillales;f__Bacillaceae;g__Bacillus	26	0	0
ASV1982	k__Bacteria;p__Patescibacteria;c__Saccharimonadia;o__Saccharimonadales;f__Saccharimonadaceae;g__TM7a;s__	26	0	0
ASV1983	k__Bacteria;p__Proteobacteria;c__Gammaproteobacteria;o__Burkholderiales;f__Nitrosomonadaceae;g__Ellin6067;s__	26	0	0
ASV1984	k__Bacteria;p__Actinobacteriota;c__Thermoleophilia;o__Gaiellales;f__;g__;s__	26	0	0
ASV1985	k__Bacteria;p__Proteobacteria;c__Gammaproteobacteria;o__Coxiellales;f__Coxiellaceae;g__Coxiella;s__Gammaproteobacteria_bacterium_RBG_16_37_9	26	0	0
ASV1986	k__Bacteria;p__Proteobacteria;c__Alphaproteobacteria;o__Rhizobiales;f__Rhizobiaceae;g__Allorhizobium-Neorhizobium-Pararhizobium-Rhizobium	26	0	0
ASV1987	k__Bacteria;p__Cyanobacteria;c__Cyanobacteriia;o__Synechococcales;f__Cyanobiaceae;g__Cyanobium_PCC-6307	26	0	0
ASV1988	k__Bacteria;p__Thermodesulfobacter;c__Desulfovibrionia;o__Desulfovibrionales;f__Desulfomicrobiaceae;g__Desulfomicrobium	26	0	0
ASV1989	k__Bacteria;p__Acidobacteriota;c__Aminicenantia;o__Aminicenantales;f__;g__;s__	26	0	0
ASV1990	k__Bacteria;p__Bacillota;c__Clostridia;o__Peptococcales;f__Peptococcaceae;g__;s__	26	0	0
ASV1991	k__Bacteria;p__Bacteroidetes;c__Bacteroidia;o__Bacteroidales;f__Bacteroidaceae;g__Bacteroides	26	0	0
ASV1993	k__Bacteria;p__Patescibacteria;c__Dojkabacteria;o__;f__;g__;s__	25	0	0
ASV2004	k__Bacteria;p__Patescibacteria;c__Saccharimonadia;o__Saccharimonadales;f__;g__;s__	25	0	0
ASV2005	k__Bacteria;p__Bacillota;c__Clostridia;o__Clostridiales;f__Clostridiaceae;g__Clostridium_sensu_stricto_11	25	0	0
ASV2006	k__Bacteria;p__Cyanobacteria;c__Cyanobacteriia;o__Synechococcales;f__Cyanobiaceae;g__Synechococcus_CC9902	25	0	0
ASV2007	k__Bacteria;p__Bacillota;c__Bacilli;o__Bacillales;f__Bacillaceae;g__Bacillus	25	0	0
ASV2008	k__Bacteria;p__Bacillota;c__Clostridia;o__Christensenellales;f__Christensenellaceae;g__Christensenellaceae_R-7_group;s__bacterium_enrichment_culture_clone_DPF35	25	0	0
ASV2009	k__Bacteria;p__Bacillota;c__Bacilli;o__Lactobacillales	25	0	0
ASV2012	k__Bacteria;p__Proteobacteria;c__Alphaproteobacteria;o__Rhodobacterales;f__Rhodobacteraceae	25	0	0
ASV2014	k__Bacteria;p__Proteobacteria;c__Gammaproteobacteria;o__Coxiellales;f__Coxiellaceae;g__Coxiella;s__Gammaproteobacteria_bacterium_RBG_16_37_9	25	0	0
ASV2015	k__Bacteria;p__Proteobacteria;c__Gammaproteobacteria;o__Burkholderiales;f__Sutterellaceae;g__;s__	25	0	0
ASV2016	k__Bacteria;p__Thermodesulfobacter;c__Desulfovibrionia;o__Desulfovibrionales;f__Desulfomicrobiaceae;g__Desulfomicrobium	25	0	0
ASV2017	k__Bacteria;p__Verrucomicrobiota;c__Verrucomicrobiae;o__Pedosphaerales;f__Pedosphaeraceae;g__ADurb.Bin118;s__	25	0	0
ASV2018	k__Bacteria;p__Spirochaetota;c__Spirochaetia;o__Spirochaetales;f__Spirochaetaceae;g__Spirochaeta;s__	25	0	0
ASV2019	k__Bacteria;p__Proteobacteria;c__Alphaproteobacteria;o__Rhizobiales;f__Devosiaceae;g__Pelagibacterium	25	0	0
ASV2020	k__Bacteria;p__Verrucomicrobiota;c__Verrucomicrobiae;o__Pedosphaerales;f__Pedosphaeraceae;g__;s__	25	0	0
ASV2021	k__Bacteria;p__Bacteroidetes;c__Bacteroidia;o__Bacteroidales;f__Williamwhitmaniaceae;g__Acetobacteroides;s__	25	0	0
ASV2022	k__Bacteria;p__Spirochaetota;c__Spirochaetia;o__Spirochaetales;f__Spirochaetaceae;g__Spirochaeta;s__	25	0	0
ASV2024	k__Bacteria;p__Planctomycetota	25	0	0
ASV2025	k__Bacteria;p__Chloroflexi;c__Anaerolineae;o__Anaerolineales;f__Anaerolineaceae	25	0	0
ASV2026	k__Bacteria;p__Acidobacteriota;c__Subgroup_25;o__;f__;g__;s__	25	0	0
ASV2028	k__Bacteria;p__Bacillota;c__Negativicutes;o__Veillonellales-Selenomonadales;f__Sporomusaceae;g__;s__	25	0	0
ASV2029	k__Bacteria;p__Proteobacteria;c__Gammaproteobacteria;o__Burkholderiales;f__Rhodocyclaceae;g__Thauera	25	0	0
ASV2030	k__Bacteria;p__Proteobacteria;c__Alphaproteobacteria;o__Rhizobiales;f__Hyphomicrobiaceae;g__Hyphomicrobium	25	0	0
ASV2032	k__Bacteria;p__Bacillota;c__Clostridia;o__Christensenellales;f__Christensenellaceae;g__;s__	25	0	0
ASV2033	k__Bacteria;p__Bacillota;c__Clostridia;o__Lachnospirales;f__Lachnospiraceae;g__Epulopiscium;s__	25	0	0
ASV2034	k__Bacteria;p__Bacillota;c__Clostridia;o__Oscillospirales;f__Hungateiclostridiaceae;g__unidentified_Hungateiclostridiaceae;s__iron-reducing_bacterium_enrichment_culture_clone_FEA_2_A6	25	0	0
ASV2035	k__Bacteria;p__Actinobacteriota;c__Acidimicrobiia;o__Microtrichales	25	0	0
ASV2042	k__Bacteria;p__Actinobacteriota;c__Actinobacteria;o__Corynebacteriales;f__Mycobacteriaceae;g__Mycobacterium	24	0	0
ASV2045	k__Bacteria;p__Proteobacteria;c__Gammaproteobacteria;o__Steroidobacterales;f__Steroidobacteraceae;g__;s__	24	0	0
ASV2046	k__Bacteria;p__Bacillota;c__Bacilli;o__Lactobacillales;f__Lactobacillaceae;g__Latilactobacillus	24	0	0
ASV2048	k__Bacteria;p__Bacillota;c__Clostridia;o__Peptostreptococcales-Tissierellales;f__Peptostreptococcaceae;g__Romboutsia	24	0	0
ASV2055	k__Bacteria;p__Proteobacteria;c__Alphaproteobacteria;o__Acetobacterales;f__Acetobacteraceae;g__Roseomonas	24	0	0
ASV2056	k__Bacteria;p__Bacillota;c__Clostridia;o__Lachnospirales;f__Lachnospiraceae;g__Shuttleworthia;s__	24	0	0
ASV2057	k__Bacteria;p__Bacillota;c__Bacilli;o__Bacillales;f__Bacillaceae;g__Bacillus	24	0	0
ASV2060	k__Bacteria;p__WPS-2;c__unidentified_WPS-2;o__unidentified_WPS-2;f__unidentified_WPS-2;g__unidentified_WPS-2;s__Burkholderiales_bacterium_Beta_02	24	0	0
ASV2064	k__Bacteria;p__Thermodesulfobacter;c__Desulfovibrionia;o__Desulfovibrionales;f__Desulfomicrobiaceae;g__Desulfomicrobium	24	0	0
ASV2065	k__Bacteria;p__Actinobacteriota;c__Acidimicrobiia;o__Actinomarinales;f__;g__;s__	24	0	0
ASV2066	k__Bacteria;p__Proteobacteria;c__Gammaproteobacteria;o__Xanthomonadales;f__Xanthomonadaceae	24	0	0
ASV2067	k__Bacteria;p__Thermodesulfobacter;c__Syntrophobacteria;o__Syntrophobacterales;f__Syntrophobacteraceae;g__Syntrophobacter;s__	24	0	0
ASV2068	k__Bacteria;p__Dependentiae;c__Babeliae;o__Babeliales;f__Vermiphilaceae;g__;s__	24	0	0
ASV2069	k__Bacteria;p__Bacteroidetes;c__Kapabacteria;o__Kapabacteriales;f__;g__;s__	24	0	0
ASV2070	k__Bacteria;p__Proteobacteria;c__Gammaproteobacteria;o__Burkholderiales;f__Rhodocyclaceae;g__Thauera	24	0	0
ASV2071	k__Bacteria;p__Bacillota;c__Clostridia;o__Christensenellales;f__Christensenellaceae;g__;s__	24	0	0
ASV2072	k__Bacteria;p__Thermodesulfobacter;c__Syntrophobacteria;o__Syntrophobacterales;f__Syntrophobacteraceae;g__Syntrophobacter;s__	24	0	0
ASV2074	k__Bacteria;p__Actinobacteriota;c__Actinobacteria;o__Propionibacteriales;f__Nocardioidaceae;g__Nocardioides	24	0	0
ASV2075	k__Bacteria;p__Bacteroidetes;c__Bacteroidia;o__Bacteroidales;f__Dysgonomonadaceae;g__Proteiniphilum;s__	24	0	0
ASV2076	k__Bacteria;p__Proteobacteria;c__Alphaproteobacteria;o__Caulobacterales;f__Hyphomonadaceae;g__SWB02;s__	24	0	0
ASV2078	k__Bacteria;p__Bacteroidetes;c__Bacteroidia;o__Bacteroidales;f__Bacteroidetes_BD2-2;g__;s__	24	0	0
ASV2079	k__Bacteria;p__Caldisericota;c__Caldisericia;o__Caldisericales;f__LF045;g__;s__	24	0	0
ASV2080	k__Bacteria;p__Patescibacteria;c__Saccharimonadia;o__Saccharimonadales;f__Saccharimonadaceae;g__TM7a;s__	24	0	0
ASV2081	k__Bacteria;p__Patescibacteria;c__Saccharimonadia;o__Saccharimonadales;f__;g__;s__	24	0	0
ASV2082	k__Bacteria;p__Dependentiae;c__Babeliae;o__Babeliales	24	0	0
ASV2083	k__Bacteria;p__Thermodesulfobacter;c__Syntrophorhabdia;o__Syntrophorhabdales;f__Syntrophorhabdaceae;g__Syntrophorhabdus;s__	24	0	0
ASV2084	k__Bacteria;p__Chloroflexi;c__Anaerolineae;o__Anaerolineales;f__Anaerolineaceae;g__Leptolinea;s__	24	0	0
ASV2085	k__Bacteria;p__Bacteroidetes;c__Bacteroidia;o__Chitinophagales;f__Saprospiraceae;g__;s__	24	0	0
ASV2086	k__Bacteria;p__Proteobacteria;c__Gammaproteobacteria;o__Pseudomonadales;f__Moraxellaceae;g__Acinetobacter	24	0	0
ASV2087	k__Bacteria;p__Bacillota;c__Clostridia;o__Oscillospirales;f__Hungateiclostridiaceae;g__;s__	24	0	0
ASV2088	k__Bacteria;p__Thermodesulfobacter;c__Syntrophia;o__Syntrophales;f__Smithellaceae;g__Smithella;s__	24	0	0
ASV2089	k__Bacteria;p__Thermodesulfobacter;c__Desulfovibrionia;o__Desulfovibrionales;f__Desulfomicrobiaceae;g__Desulfomicrobium	24	0	0
ASV2090	k__Bacteria;p__Bacteroidetes;c__Bacteroidia;o__Sphingobacteriales;f__Lentimicrobiaceae;g__;s__	24	0	0
ASV2091	k__Bacteria;p__Bacteroidetes;c__Ignavibacteria;o__Ignavibacteriales;f__Melioribacteraceae;g__IheB3-7;s__	24	0	0
ASV2092	k__Bacteria;p__Chloroflexi;c__Dehalococcoidia;o__GIF9;f__;g__;s__	24	0	0
ASV2093	k__Bacteria;p__Verrucomicrobiota;c__Verrucomicrobiae;o__Verrucomicrobiales;f__Rubritaleaceae;g__Luteolibacter	24	0	0
ASV2094	k__Bacteria;p__Bacteroidetes;c__Bacteroidia;o__Sphingobacteriales;f__Lentimicrobiaceae;g__;s__	24	0	0
ASV2095	k__Bacteria;p__Bacillota;c__Clostridia;o__Oscillospirales;f__Hungateiclostridiaceae	24	0	0
ASV2096	k__Bacteria;p__Verrucomicrobiota;c__Verrucomicrobiae;o__Pedosphaerales;f__Pedosphaeraceae;g__;s__	24	0	0
ASV2097	k__Bacteria;p__Proteobacteria;c__Alphaproteobacteria;o__Rhodobacterales;f__Rhodobacteraceae;g__Paracoccus	23	0	0
ASV2107	k__Bacteria;p__Proteobacteria;c__Gammaproteobacteria;o__Enterobacterales;f__Enterobacteriaceae	23	0	0
ASV2108	k__Bacteria;p__Actinobacteriota;c__Actinobacteria;o__Corynebacteriales;f__Mycobacteriaceae;g__Mycobacterium	23	0	0
ASV2117	k__Bacteria;p__Bacillota;c__Clostridia;o__Oscillospirales;f__Hungateiclostridiaceae;g__Ercella;s__	23	0	0
ASV2118	k__Bacteria;p__Bacillota;c__Clostridia;o__Clostridiales;f__Clostridiaceae;g__Clostridium_sensu_stricto_1	23	0	0
ASV2119	k__Bacteria;p__Proteobacteria;c__Alphaproteobacteria;o__Rhodobacterales;f__Rhodobacteraceae	23	0	0
ASV2120	k__Bacteria;p__Bacillota;c__Bacilli;o__Lactobacillales;f__Lactobacillaceae;g__Latilactobacillus	23	0	0
ASV2121	k__Bacteria;p__Proteobacteria;c__Gammaproteobacteria;o__Cardiobacteriales;f__Wohlfahrtiimonadaceae;g__Koukoulia;s__Koukoulia_aurantiaca	23	0	0
ASV2122	k__Bacteria;p__Actinobacteriota;c__Acidimicrobiia;o__Microtrichales;f__Ilumatobacteraceae;g__CL500-29_marine_group;s__	23	0	0
ASV2123	k__Bacteria;p__Proteobacteria;c__Alphaproteobacteria;o__Sphingomonadales;f__Sphingomonadaceae	23	0	0
ASV2124	k__Bacteria;p__Chloroflexi;c__Anaerolineae;o__Caldilineales;f__Caldilineaceae;g__;s__	23	0	0
ASV2125	k__Bacteria;p__Patescibacteria	23	0	0
ASV2126	k__Bacteria;p__Proteobacteria;c__Gammaproteobacteria;o__Enterobacterales;f__Pasteurellaceae	23	0	0
ASV2127	k__Bacteria;p__Bacillota;c__Clostridia;o__Christensenellales;f__Christensenellaceae;g__Christensenellaceae_R-7_group;s__Clostridium_sp_enrichment_culture_clone_VanCtr93	23	0	0
ASV2128	k__Bacteria;p__Proteobacteria;c__Alphaproteobacteria;o__Caulobacterales;f__Caulobacteraceae;g__Brevundimonas	23	0	0
ASV2129	k__Bacteria;p__Proteobacteria;c__Gammaproteobacteria;o__Burkholderiales;f__Comamonadaceae;g__Aquabacterium	23	0	0
ASV2130	k__Bacteria;p__Acidobacteriota;c__Vicinamibacteria;o__Subgroup_17;f__;g__;s__	23	0	0
ASV2132	k__Bacteria;p__Synergistota;c__Synergistia;o__Synergistales;f__Synergistaceae	23	0	0
ASV2133	k__Bacteria;p__Actinobacteriota;c__Actinobacteria;o__Corynebacteriales;f__Nocardiaceae;g__Gordonia	23	0	0
ASV2134	k__Bacteria;p__Sumerlaeota;c__Sumerlaeia;o__Sumerlaeales;f__Sumerlaeaceae;g__Sumerlaea;s__	23	0	0
ASV2135	k__Bacteria;p__Proteobacteria;c__Gammaproteobacteria;o__Run-SP154;f__;g__;s__	23	0	0
ASV2136	k__Bacteria;p__Proteobacteria;c__Alphaproteobacteria;o__Acetobacterales;f__Acetobacteraceae;g__Roseomonas;s__Roseomonas_cervicalis	23	0	0
ASV2137	k__Bacteria;p__Proteobacteria;c__Alphaproteobacteria;o__Rhodobacterales;f__Rhodobacteraceae	23	0	0
ASV2143	k__Bacteria;p__Actinobacteriota;c__Acidimicrobiia;o__Microtrichales;f__Microtrichaceae;g__IMCC26207;s__	22	0	0
ASV2145	k__Bacteria;p__Bacillota;c__TSAC18;o__;f__;g__;s__	22	0	0
ASV2146	k__Bacteria;p__Actinobacteriota;c__Actinobacteria;o__PeM15;f__;g__;s__	22	0	0
ASV2152	k__Bacteria;p__Proteobacteria;c__Alphaproteobacteria;o__Sphingomonadales;f__Sphingomonadaceae	22	0	0
ASV2153	k__Bacteria;p__Acidobacteriota;c__Thermoanaerobaculia;o__Thermoanaerobaculales;f__Thermoanaerobaculaceae;g__Thermoanaerobaculum;s__	22	0	0
ASV2158	k__Bacteria;p__Cyanobacteria;c__Cyanobacteriia;o__Synechococcales;f__Cyanobiaceae;g__Cyanobium_PCC-6307	22	0	0
ASV2160	k__Bacteria;p__Cyanobacteria;c__Cyanobacteriia;o__Synechococcales;f__Cyanobiaceae;g__Cyanobium_PCC-6307	22	0	0
ASV2162	k__Bacteria;p__Bacillota;c__Clostridia;o__Peptostreptococcales-Tissierellales;f__Anaerovoracaceae;g__[Eubacterium]_brachy_group;s__	22	0	0
ASV2163	k__Bacteria;p__Spirochaetota;c__Spirochaetia;o__Spirochaetales;f__Spirochaetaceae	22	0	0
ASV2164	k__Bacteria;p__Actinobacteriota;c__Coriobacteriia;o__Coriobacteriales;f__unidentified_Coriobacteriales;g__unidentified_Coriobacteriales;s__Coriobacteriaceae_bacterium_SNR48-44	22	0	0
ASV2165	k__Bacteria;p__Actinobacteriota;c__Coriobacteriia;o__OPB41;f__;g__;s__	22	0	0
ASV2166	k__Bacteria;p__Verrucomicrobiota;c__Omnitrophia;o__Omnitrophales;f__Omnitrophaceae;g__Candidatus_Omnitrophus;s__Omnitrophica_bacterium_RIFOXYB12_FULL_50_7	22	0	0
ASV2167	k__Bacteria;p__Acidobacteriota;c__Thermoanaerobaculia;o__Thermoanaerobaculales;f__Thermoanaerobaculaceae;g__Thermoanaerobaculum;s__	22	0	0
ASV2168	k__Bacteria;p__Thermodesulfobacter;c__Desulfomonilia;o__Desulfomonilales;f__Desulfomonilaceae;g__Desulfomonile;s__	22	0	0
ASV2169	k__Bacteria;p__Proteobacteria;c__Alphaproteobacteria;o__Rhizobiales;f__Beijerinckiaceae;g__Methylobacterium-Methylorubrum	22	0	0
ASV2170	k__Bacteria;p__Bacteroidetes;c__Bacteroidia;o__Bacteroidales;f__Rikenellaceae;g__;s__	22	0	0
ASV2171	k__Bacteria;p__Myxococcota;c__Polyangia;o__Nannocystales;f__Nannocystaceae	22	0	0
ASV2172	k__Bacteria;p__Chloroflexi;c__KD4-96;o__;f__;g__;s__	22	0	0
ASV2173	k__Bacteria;p__Proteobacteria;c__Gammaproteobacteria;o__Pseudomonadales;f__Moraxellaceae;g__Acinetobacter	22	0	0
ASV2174	k__Bacteria;p__Proteobacteria;c__Alphaproteobacteria;o__Rhodobacterales;f__Rhodobacteraceae;g__Paracoccus	22	0	0
ASV2175	k__Bacteria;p__Bacteroidetes;c__Bacteroidia;o__Bacteroidales;f__Bacteroidetes_vadinHA17;g__;s__	22	0	0
ASV2176	k__Bacteria;p__Bacteroidetes;c__Bacteroidia;o__Bacteroidales;f__Prolixibacteraceae;g__;s__	22	0	0
ASV2177	k__Bacteria;p__Bacillota;c__Clostridia;o__Clostridiales;f__Clostridiaceae;g__Clostridium_sensu_stricto_5;s__Clostridium_bovipellis	22	0	0
ASV2178	k__Bacteria;p__Bacteroidetes;c__Bacteroidia;o__Sphingobacteriales;f__Lentimicrobiaceae;g__;s__	22	0	0
ASV2180	k__Bacteria;p__Actinobacteriota;c__Actinobacteria;o__Micrococcales;f__Intrasporangiaceae	22	0	0
ASV2181	k__Bacteria;p__Actinobacteriota;c__Actinobacteria;o__PeM15;f__;g__;s__	22	0	0
ASV2182	k__Bacteria;p__Thermodesulfobacter;c__Desulfovibrionia;o__Desulfovibrionales;f__Desulfovibrionaceae;g__Bilophila	22	0	0
ASV2183	k__Bacteria;p__Thermodesulfobacter;c__Desulfobacteria;o__Desulfatiglandales;f__Desulfatiglandaceae;g__Desulfatiglans;s__	22	0	0
ASV2184	k__Bacteria;p__Dependentiae;c__Babeliae;o__Babeliales	22	0	0
ASV2185	k__Bacteria;p__Actinobacteriota;c__Actinobacteria;o__Micrococcales;f__Dermatophilaceae;g__Kineosphaera	22	0	0
ASV2187	k__Bacteria;p__Proteobacteria;c__Gammaproteobacteria;o__Burkholderiales;f__Hydrogenophilaceae;g__Thiobacillus;s__	21	0	0
ASV2199	k__Bacteria;p__Bacillota;c__Bacilli;o__RF39;f__;g__;s__	21	0	0
ASV2204	k__Bacteria;p__Proteobacteria;c__Gammaproteobacteria;o__Burkholderiales;f__Burkholderiaceae;g__Lautropia;s__	21	0	0
ASV2205	k__Bacteria;p__Proteobacteria;c__Gammaproteobacteria;o__Burkholderiales;f__Burkholderiaceae	21	0	0
ASV2206	k__Bacteria;p__Actinobacteriota;c__Acidimicrobiia;o__Microtrichales;f__;g__;s__	21	0	0
ASV2207	k__Bacteria;p__Thermodesulfobacter;c__Desulfobulbia;o__Desulfobulbales;f__Desulfobulbaceae;g__Desulfobulbus;s__Desulfomicrobium_sp_enrichment_culture_clone_LDC-15	21	0	0
ASV2208	k__Bacteria;p__Verrucomicrobiota;c__Verrucomicrobiae;o__Opitutales;f__Opitutaceae;g__Lacunisphaera;s__	21	0	0
ASV2209	k__Bacteria;p__Proteobacteria;c__Gammaproteobacteria;o__Xanthomonadales;f__Xanthomonadaceae;g__Luteimonas;s__Luteimonas_padinae	21	0	0
ASV2210	k__Bacteria;p__WS2;c__;o__;f__;g__;s__	21	0	0
ASV2211	k__Bacteria;p__Sva0485;c__;o__;f__;g__;s__	21	0	0
ASV2212	k__Bacteria;p__WS2;c__;o__;f__;g__;s__	21	0	0
ASV2213	k__Bacteria;p__Bacillota;c__Clostridia;o__Clostridiales;f__Clostridiaceae;g__Clostridium_sensu_stricto_7	21	0	0
ASV2214	k__Bacteria;p__Hydrogenedentes;c__Hydrogenedentia;o__Hydrogenedentiales;f__Hydrogenedensaceae;g__;s__	21	0	0
ASV2215	k__Bacteria;p__Acidobacteriota;c__Thermoanaerobaculia;o__Thermoanaerobaculales;f__Thermoanaerobaculaceae;g__Thermoanaerobaculum;s__	21	0	0
ASV2216	k__Bacteria;p__Bacteroidetes;c__Bacteroidia;o__Bacteroidales;f__SB-5;g__;s__	21	0	0
ASV2217	k__Bacteria;p__Proteobacteria;c__Gammaproteobacteria;o__CCM19a;f__;g__;s__	21	0	0
ASV2218	k__Bacteria;p__Verrucomicrobiota;c__Verrucomicrobiae;o__Pedosphaerales;f__Pedosphaeraceae;g__ADurb.Bin063-1;s__	21	0	0
ASV2219	k__Bacteria;p__Proteobacteria;c__Gammaproteobacteria;o__Coxiellales;f__Coxiellaceae;g__Coxiella;s__	21	0	0
ASV2220	k__Bacteria;p__Bacillota;c__Clostridia;o__Christensenellales;f__Christensenellaceae;g__;s__	21	0	0
ASV2221	k__Bacteria;p__Dependentiae;c__Babeliae;o__Babeliales	21	0	0
ASV2222	k__Bacteria;p__Bacillota;c__Clostridia;o__Christensenellales;f__Christensenellaceae;g__;s__	21	0	0
ASV2223	k__Bacteria;p__Patescibacteria;c__Berkelbacteria;o__;f__;g__;s__	21	0	0
ASV2224	k__Bacteria;p__Proteobacteria;c__Gammaproteobacteria;o__Pseudomonadales;f__Moraxellaceae;g__Acinetobacter	21	0	0
ASV2225	k__Bacteria;p__Actinobacteriota;c__Acidimicrobiia;o__Microtrichales;f__Iamiaceae;g__Iamia;s__Aquihabitans_daechungensis	21	0	0
ASV2227	k__Bacteria;p__Synergistota;c__Synergistia;o__Synergistales;f__Synergistaceae;g__Syner-01;s__Synergistales_bacterium_Syner_01	20	0	0
ASV2228	k__Bacteria;p__Spirochaetota;c__Spirochaetia;o__Spirochaetales;f__Spirochaetaceae;g__Spirochaeta;s__Spirochaeta_sp	20	0	0
ASV2229	k__Bacteria;p__Proteobacteria;c__Gammaproteobacteria;o__Pseudomonadales;f__KI89A_clade;g__;s__	20	0	0
ASV2230	k__Bacteria;p__Proteobacteria;c__Alphaproteobacteria;o__Rhodobacterales;f__Rhodobacteraceae;g__Rhodobacter	20	0	0
ASV2231	k__Bacteria;p__Proteobacteria;c__Gammaproteobacteria;o__Xanthomonadales;f__Xanthomonadaceae;g__Stenotrophomonas	20	0	0
ASV2235	k__Bacteria;p__Sumerlaeota;c__Sumerlaeia	20	0	0
ASV2243	k__Bacteria;p__Bacillota;c__Clostridia;o__Peptococcales;f__Peptococcaceae;g__;s__	20	0	0
ASV2244	k__Bacteria;p__Bacteroidetes;c__Bacteroidia;o__Bacteroidales;f__Prevotellaceae	20	0	0
ASV2245	k__Bacteria;p__Proteobacteria;c__Alphaproteobacteria;o__Sphingomonadales;f__Sphingomonadaceae	20	0	0
ASV2246	k__Bacteria;p__Actinobacteriota;c__WCHB1-81;o__;f__;g__;s__	20	0	0
ASV2247	k__Bacteria;p__Cyanobacteria;c__Cyanobacteriia;o__Chloroplast;f__unidentified_Chloroplast;g__unidentified_Chloroplast	20	0	0
ASV2248	k__Bacteria;p__FW113;c__;o__;f__;g__;s__	20	0	0
ASV2249	k__Bacteria;p__Actinobacteriota;c__Actinobacteria;o__Kineosporiales;f__Kineosporiaceae	20	0	0
ASV2250	k__Bacteria;p__Spirochaetota;c__Spirochaetia;o__Spirochaetales;f__Spirochaetaceae	20	0	0
ASV2251	k__Bacteria;p__Proteobacteria;c__Alphaproteobacteria;o__Thalassobaculales;f__;g__;s__	20	0	0
ASV2252	k__Bacteria;p__Verrucomicrobiota;c__Verrucomicrobiae;o__Chthoniobacterales;f__;g__;s__	20	0	0
ASV2253	k__Bacteria;p__Chloroflexi;c__Anaerolineae;o__Caldilineales;f__Caldilineaceae;g__unidentified_Caldilineaceae;s__Chloroflexi_bacterium_ET1	20	0	0
ASV2254	k__Bacteria;p__Thermodesulfobacter;c__Desulfovibrionia;o__Desulfovibrionales;f__Desulfovibrionaceae;g__Desulfovibrio	20	0	0
ASV2255	k__Bacteria;p__Proteobacteria;c__Gammaproteobacteria;o__Diplorickettsiales;f__Diplorickettsiaceae;g__;s__	20	0	0
ASV2256	k__Bacteria;p__Proteobacteria;c__Gammaproteobacteria;o__Enterobacterales;f__Aeromonadaceae;g__Aeromonas	20	0	0
ASV2257	k__Bacteria;p__Proteobacteria;c__Gammaproteobacteria	20	0	0
ASV2258	k__Bacteria;p__Thermodesulfobacter;c__Syntrophobacteria;o__Syntrophobacterales;f__Syntrophobacteraceae	20	0	0
ASV2259	k__Bacteria;p__Actinobacteriota;c__Acidimicrobiia;o__Microtrichales;f__Ilumatobacteraceae;g__;s__	20	0	0
ASV2260	k__Bacteria;p__Chloroflexi;c__KD4-96;o__;f__;g__;s__	20	0	0
ASV2261	k__Bacteria;p__Bacillota;c__Bacilli;o__Acholeplasmatales;f__Acholeplasmataceae;g__Acholeplasma	20	0	0
ASV2262	k__Bacteria;p__Chloroflexi;c__Anaerolineae;o__Anaerolineales;f__Anaerolineaceae;g__Anaerolinea;s__	20	0	0
ASV2264	k__Bacteria;p__Acidobacteriota;c__Vicinamibacteria;o__Vicinamibacterales;f__Vicinamibacteraceae	20	0	0
ASV2265	k__Bacteria;p__Chloroflexi	20	0	0
ASV2277	k__Bacteria;p__Bacteroidetes;c__Bacteroidia;o__Sphingobacteriales	19	0	0
ASV2278	k__Bacteria;p__Spirochaetota;c__Spirochaetia;o__Spirochaetales;f__Spirochaetaceae;g__Spirochaeta;s__Spirochaeta_sp	19	0	0
ASV2289	k__Bacteria;p__Actinobacteriota;c__Actinobacteria;o__Corynebacteriales;f__Corynebacteriaceae;g__Corynebacterium	19	0	0
ASV2291	k__Bacteria;p__Bacillota;c__Clostridia;o__Clostridiales;f__Clostridiaceae;g__Clostridium_sensu_stricto_1;s__	19	0	0
ASV2297	k__Bacteria;p__Proteobacteria;c__Alphaproteobacteria;o__Rhodobacterales;f__Rhodobacteraceae;g__Paracoccus	19	0	0
ASV2300	k__Bacteria;p__Armatimonadota;c__;o__;f__;g__;s__	19	0	0
ASV2301	k__Bacteria;p__Bacteroidetes;c__Bacteroidia;o__Bacteroidales;f__Bacteroidetes_vadinHA17;g__;s__	19	0	0
ASV2302	k__Bacteria;p__Thermodesulfobacter;c__Syntrophorhabdia;o__Syntrophorhabdales;f__Syntrophorhabdaceae;g__Syntrophorhabdus;s__	19	0	0
ASV2303	k__Bacteria;p__Proteobacteria;c__Gammaproteobacteria;o__Legionellales;f__Legionellaceae;g__Legionella	19	0	0
ASV2304	k__Bacteria;p__Chloroflexi;c__Anaerolineae;o__Anaerolineales;f__Anaerolineaceae	19	0	0
ASV2305	k__Bacteria;p__Verrucomicrobiota;c__Verrucomicrobiae;o__Pedosphaerales;f__Pedosphaeraceae;g__;s__	19	0	0
ASV2306	k__Bacteria;p__Chloroflexi;c__Dehalococcoidia;o__661239;f__unidentified_661239;g__unidentified_661239;s__Chloroflexi_bacterium_RBG_13_46_14	19	0	0
ASV2307	k__Bacteria;p__Thermodesulfobacter;c__Syntrophorhabdia;o__Syntrophorhabdales;f__Syntrophorhabdaceae;g__Syntrophorhabdus;s__	19	0	0
ASV2308	k__Bacteria;p__Proteobacteria;c__Alphaproteobacteria;o__Rhizobiales;f__unidentified_Rhizobiales;g__Bauldia;s__	19	0	0
ASV2309	k__Bacteria;p__Chloroflexi;c__Anaerolineae;o__1-20;f__;g__;s__	19	0	0
ASV2311	k__Bacteria;p__Verrucomicrobiota;c__Chlamydiae;o__Chlamydiales;f__Parachlamydiaceae;g__Neochlamydia;s__endosymbiont_of_Naegleria_clarki	19	0	0
ASV2312	k__Bacteria;p__Bacteroidetes;c__Bacteroidia;o__Bacteroidales;f__Bacteroidetes_vadinHA17;g__;s__	19	0	0
ASV2313	k__Bacteria;p__Dependentiae;c__Babeliae;o__Babeliales;f__unidentified_Babeliales;g__unidentified_Babeliales;s__candidate_division_TM6_bacterium_GW2011_GWF2_37_49	19	0	0
ASV2314	k__Bacteria;p__Fusobacteriota;c__Fusobacteriia;o__Fusobacteriales;f__Fusobacteriaceae;g__Fusobacterium	19	0	0
ASV2315	k__Bacteria;p__Patescibacteria;c__Dojkabacteria;o__;f__;g__;s__	19	0	0
ASV2316	k__Bacteria;p__Proteobacteria;c__Alphaproteobacteria;o__Caulobacterales;f__Caulobacteraceae;g__Caulobacter	19	0	0
ASV2317	k__Bacteria;p__Chloroflexi;c__Anaerolineae;o__Anaerolineales;f__Anaerolineaceae;g__;s__	19	0	0
ASV2318	k__Bacteria;p__Thermodesulfobacter;c__Syntrophobacteria;o__Syntrophobacterales;f__Syntrophobacteraceae;g__;s__	19	0	0
ASV2319	k__Bacteria;p__Verrucomicrobiota;c__Kiritimatiellae;o__WCHB1-41;f__;g__;s__	19	0	0
ASV2320	k__Bacteria;p__Proteobacteria;c__Gammaproteobacteria;o__Burkholderiales;f__Burkholderiaceae;g__Lautropia;s__	19	0	0
ASV2321	k__Bacteria;p__Thermodesulfobacter;c__Syntrophobacteria;o__Syntrophobacterales;f__Syntrophobacteraceae;g__Desulfovirga;s__	19	0	0
ASV2323	k__Bacteria;p__Verrucomicrobiota;c__Verrucomicrobiae;o__Chthoniobacterales;f__Chthoniobacteraceae;g__LD29;s__	19	0	0
ASV2324	k__Bacteria;p__Bacillota;c__Bacilli;o__Lactobacillales;f__Carnobacteriaceae;g__Atopostipes;s__	8	0	0
ASV2326	k__Bacteria;p__Proteobacteria;c__Gammaproteobacteria;o__Pseudomonadales;f__Halomonadaceae;g__Salinicola	19	0	0
ASV2327	k__Bacteria;p__Proteobacteria;c__Alphaproteobacteria;o__Sphingomonadales;f__Sphingomonadaceae;g__Porphyrobacter	19	0	0
ASV2328	k__Bacteria;p__Proteobacteria;c__Alphaproteobacteria;o__Caulobacterales;f__Hyphomonadaceae;g__Hirschia;s__	19	0	0
ASV2329	k__Bacteria;p__Bacillota;c__Clostridia;o__Christensenellales;f__Christensenellaceae;g__Christensenellaceae_R-7_group;s__	19	0	0
ASV2330	k__Bacteria	19	0	0
ASV2331	k__Bacteria;p__Thermodesulfobacter;c__Desulfobulbia;o__Desulfobulbales;f__Desulfobulbaceae;g__Desulfobulbus;s__	19	0	0
ASV2345	k__Bacteria;p__Actinobacteriota;c__Acidimicrobiia;o__Microtrichales;f__Ilumatobacteraceae;g__CL500-29_marine_group;s__	18	0	0
ASV2346	k__Bacteria;p__Bacillota;c__Clostridia;o__Peptostreptococcales-Tissierellales;f__Peptostreptococcaceae;g__Terrisporobacter	18	0	0
ASV2352	k__Bacteria;p__Verrucomicrobiota;c__Verrucomicrobiae;o__Chthoniobacterales;f__Chthoniobacteraceae;g__LD29;s__	18	0	0
ASV2358	k__Bacteria;p__Bacteroidetes;c__Bacteroidia;o__Bacteroidales;f__Bacteroidaceae;g__Bacteroides;s__	18	0	0
ASV2360	k__Bacteria;p__Verrucomicrobiota;c__Kiritimatiellae;o__WCHB1-41;f__;g__;s__	18	0	0
ASV2361	k__Bacteria;p__Thermodesulfobacter;c__Desulfovibrionia;o__Desulfovibrionales;f__Desulfovibrionaceae	18	0	0
ASV2366	k__Bacteria;p__Thermodesulfobacter;c__Desulfobacteria;o__Desulfobacterales;f__Desulfosarcinaceae;g__Sva0081_sediment_group;s__delta_proteobacterium_enrichment_culture_clone_AP-FeEnrich12	18	0	0
ASV2367	k__Bacteria;p__Actinobacteriota;c__Thermoleophilia;o__Solirubrobacterales;f__67-14;g__;s__	18	0	0
ASV2368	k__Bacteria;p__Bacillota;c__Clostridia;o__Christensenellales;f__Christensenellaceae;g__;s__	18	0	0
ASV2369	k__Bacteria;p__Bacillota;c__Bacilli;o__Bacillales;f__Bacillaceae;g__Bacillus;s__Bacillus_sp_L-bf-R2A-30.3	18	0	0
ASV2370	k__Bacteria;p__Acidobacteriota;c__Thermoanaerobaculia;o__Thermoanaerobaculales;f__Thermoanaerobaculaceae;g__Subgroup_23;s__	18	0	0
ASV2371	k__Bacteria;p__Proteobacteria;c__Gammaproteobacteria;o__Pseudomonadales;f__KI89A_clade;g__;s__	18	0	0
ASV2372	k__Bacteria;p__Proteobacteria;c__Alphaproteobacteria;o__Acetobacterales;f__Acetobacteraceae;g__Roseomonas	18	0	0
ASV2374	k__Bacteria;p__Thermodesulfobacter;c__Desulfomonilia;o__Desulfomonilales;f__Desulfomonilaceae;g__Desulfomonile;s__	18	0	0
ASV2375	k__Bacteria;p__Verrucomicrobiota;c__Verrucomicrobiae;o__Pedosphaerales;f__Pedosphaeraceae;g__ADurb.Bin063-1;s__	18	0	0
ASV2376	k__Bacteria;p__Bacillota;c__Clostridia;o__Clostridiales;f__Clostridiaceae;g__Clostridium_sensu_stricto_1	18	0	0
ASV2377	k__Bacteria;p__Patescibacteria;c__Dojkabacteria	18	0	0
ASV2378	k__Bacteria;p__Cloacimonadota;c__Cloacimonadia;o__Cloacimonadales;f__PBS-18;g__;s__	18	0	0
ASV2379	k__Bacteria;p__Bacteroidetes;c__Bacteroidia;o__Flavobacteriales;f__Crocinitomicaceae;g__Fluviicola;s__	18	0	0
ASV2380	k__Bacteria;p__Proteobacteria;c__Gammaproteobacteria;o__Enterobacterales;f__Vibrionaceae;g__Vibrio	18	0	0
ASV2381	k__Bacteria;p__Bacillota;c__Bacilli;o__Lactobacillales;f__Vagococcaceae;g__Vagococcus	18	0	0
ASV2382	k__Bacteria;p__Bacteroidetes;c__Bacteroidia	18	0	0
ASV2383	k__Bacteria	18	0	0
ASV2384	k__Bacteria;p__Actinobacteriota;c__WCHB1-81;o__;f__;g__;s__	18	0	0
ASV2385	k__Bacteria;p__Thermodesulfobacter;c__Desulfobacteria;o__Desulfobacterales;f__Desulfosarcinaceae	18	0	0
ASV2386	k__Bacteria;p__Patescibacteria;c__Saccharimonadia;o__Saccharimonadales;f__;g__;s__	18	0	0
ASV2387	k__Bacteria	18	0	0
ASV2388	k__Bacteria;p__Chloroflexi;c__Anaerolineae;o__Anaerolineales;f__Anaerolineaceae;g__;s__	18	0	0
ASV2389	k__Bacteria;p__Acidobacteriota;c__Vicinamibacteria;o__Subgroup_17;f__;g__;s__	18	0	0
ASV2390	k__Bacteria;p__Proteobacteria;c__Alphaproteobacteria;o__Rhodobacterales;f__Rhodobacteraceae	18	0	0
ASV2392	k__Bacteria;p__Actinobacteriota;c__Acidimicrobiia;o__IMCC26256;f__;g__;s__	18	0	0
ASV2393	k__Bacteria;p__Bacteroidetes;c__Bacteroidia;o__Flavobacteriales;f__Weeksellaceae;g__Empedobacter;s__	18	0	0
ASV2394	k__Bacteria;p__Bacteroidetes;c__Bacteroidia;o__Bacteroidales;f__SB-5;g__;s__	18	0	0
ASV2395	k__Bacteria;p__Bacillota;c__Clostridia;o__Oscillospirales;f__Hungateiclostridiaceae	18	0	0
ASV2396	k__Bacteria;p__Acidobacteriota;c__Vicinamibacteria;o__Vicinamibacterales;f__;g__;s__	18	0	0
ASV2397	k__Bacteria;p__Actinobacteriota;c__Thermoleophilia;o__Gaiellales;f__;g__;s__	18	0	0
ASV2398	k__Bacteria;p__Bacillota;c__Clostridia;o__Oscillospirales;f__Hungateiclostridiaceae	18	0	0
ASV2399	k__Bacteria	18	0	0
ASV2400	k__Bacteria;p__Fusobacteriota;c__Fusobacteriia;o__Fusobacteriales;f__Fusobacteriaceae;g__Cetobacterium;s__	18	0	0
ASV2401	k__Bacteria;p__Actinobacteriota;c__Acidimicrobiia;o__Microtrichales;f__Ilumatobacteraceae;g__CL500-29_marine_group;s__'Hevea_brasiliensis'_phytoplasma	18	0	0
ASV2402	k__Bacteria;p__Acidobacteriota;c__Aminicenantia;o__Aminicenantales;f__;g__;s__	18	0	0
ASV2404	k__Bacteria;p__Proteobacteria;c__Gammaproteobacteria;o__Xanthomonadales;f__Xanthomonadaceae	17	0	0
ASV2405	k__Bacteria;p__Proteobacteria;c__Gammaproteobacteria;o__Enterobacterales;f__Enterobacteriaceae	17	0	0
ASV2406	k__Bacteria;p__Actinobacteriota;c__Acidimicrobiia;o__Microtrichales;f__Microtrichaceae;g__IMCC26207;s__	17	0	0
ASV2415	k__Bacteria;p__Actinobacteriota;c__Actinobacteria;o__Micrococcales;f__Microbacteriaceae;g__Microbacterium	17	0	0
ASV2417	k__Bacteria;p__Bdellovibrionota;c__Oligoflexia;o__0319-6G20;f__unidentified_0319-6G20;g__unidentified_0319-6G20;s__bacterium_enrichment_culture_clone_B126(2011)	17	0	0
ASV2418	k__Bacteria;p__Acidobacteriota;c__Vicinamibacteria;o__Vicinamibacterales;f__;g__;s__	17	0	0
ASV2419	k__Bacteria;p__Bacillota;c__Clostridia;o__Clostridiales;f__Clostridiaceae;g__Clostridium_sensu_stricto_9;s__	17	0	0
ASV2420	k__Bacteria;p__Patescibacteria;c__Dojkabacteria;o__;f__;g__;s__	17	0	0
ASV2435	k__Bacteria;p__Proteobacteria;c__Gammaproteobacteria;o__Burkholderiales;f__Hydrogenophilaceae	17	0	0
ASV2436	k__Bacteria;p__Actinobacteriota;c__Actinobacteria;o__PeM15;f__;g__;s__	17	0	0
ASV2437	k__Bacteria;p__Proteobacteria;c__Gammaproteobacteria;o__Diplorickettsiales;f__Diplorickettsiaceae;g__;s__	17	0	0
ASV2438	k__Bacteria;p__Spirochaetota;c__Spirochaetia;o__Spirochaetales;f__Spirochaetaceae;g__Spirochaeta;s__Spirochaeta_sp	17	0	0
ASV2439	k__Bacteria;p__Proteobacteria;c__Alphaproteobacteria;o__Acetobacterales;f__Acetobacteraceae	17	0	0
ASV2440	k__Bacteria;p__Patescibacteria	17	0	0
ASV2441	k__Bacteria;p__Proteobacteria;c__Alphaproteobacteria;o__Acetobacterales;f__Acetobacteraceae;g__Roseomonas	17	0	0
ASV2442	k__Bacteria;p__Bacillota;c__Clostridia;o__Oscillospirales;f__Hungateiclostridiaceae	17	0	0
ASV2443	k__Bacteria;p__Cloacimonadota;c__Cloacimonadia;o__Cloacimonadales	17	0	0
ASV2444	k__Bacteria;p__Proteobacteria;c__Gammaproteobacteria;o__Ectothiorhodospirales;f__Ectothiorhodospiraceae;g__;s__	17	0	0
ASV2445	k__Bacteria;p__Proteobacteria;c__Gammaproteobacteria;o__Burkholderiales;f__Comamonadaceae;g__Ottowia	17	0	0
ASV2446	k__Bacteria;p__Bacteroidetes;c__Kapabacteria;o__Kapabacteriales	17	0	0
ASV2447	k__Bacteria;p__Fermentibacterota;c__Fermentibacteria;o__Fermentibacterales;f__Fermentibacteraceae;g__;s__	17	0	0
ASV2448	k__Bacteria;p__Cloacimonadota;c__Cloacimonadia;o__Cloacimonadales;f__PBS-18;g__;s__	17	0	0
ASV2449	k__Bacteria;p__Proteobacteria;c__Alphaproteobacteria;o__Rhodobacterales;f__Rhodobacteraceae	17	0	0
ASV2450	k__Bacteria;p__SAR324_clade(Marine_group_B);c__;o__;f__;g__;s__	17	0	0
ASV2451	k__Bacteria;p__Chloroflexi;c__Anaerolineae;o__Anaerolineales;f__Anaerolineaceae	17	0	0
ASV2452	k__Bacteria;p__Proteobacteria;c__Alphaproteobacteria;o__Rhodobacterales;f__Rhodobacteraceae;g__Tabrizicola	17	0	0
ASV2453	k__Bacteria;p__Bacillota;c__Clostridia;o__Oscillospirales;f__Hungateiclostridiaceae;g__;s__	17	0	0
ASV2454	k__Bacteria;p__Spirochaetota;c__Spirochaetia;o__Spirochaetales;f__Spirochaetaceae;g__Treponema;s__	17	0	0
ASV2455	k__Bacteria;p__Proteobacteria;c__Alphaproteobacteria;o__Acetobacterales;f__Acetobacteraceae;g__Roseomonas	17	0	0
ASV2456	k__Bacteria;p__Gemmatimonadota;c__S0134_terrestrial_group;o__;f__;g__;s__	17	0	0
ASV2457	k__Bacteria;p__Bacillota;c__Clostridia;o__Peptostreptococcales-Tissierellales;f__Anaerovoracaceae	17	0	0
ASV2458	k__Bacteria;p__NKB15;c__;o__;f__;g__;s__	17	0	0
ASV2459	k__Bacteria;p__Bacteroidetes;c__Bacteroidia;o__Bacteroidales;f__Bacteroidetes_vadinHA17;g__;s__	17	0	0
ASV2460	k__Bacteria	17	0	0
ASV2461	k__Bacteria;p__Proteobacteria;c__Gammaproteobacteria;o__Burkholderiales;f__Comamonadaceae	17	0	0
ASV2462	k__Bacteria	17	0	0
ASV2463	k__Bacteria;p__Chloroflexi;c__Anaerolineae;o__Anaerolineales;f__Anaerolineaceae;g__Longilinea;s__	17	0	0
ASV2464	k__Bacteria;p__Bacteroidetes;c__Bacteroidia;o__Bacteroidales;f__Bacteroidetes_vadinHA17;g__;s__	17	0	0
ASV2465	k__Bacteria;p__Campylobacterota;c__Campylobacteria;o__Campylobacterales;f__Arcobacteraceae;g__Arcobacter;s__Arcobacter_butzleri	17	0	0
ASV2466	k__Bacteria;p__Bacillota;c__Clostridia;o__Lachnospirales;f__Lachnospiraceae;g__Acetatifactor;s__	17	0	0
ASV2484	k__Bacteria;p__Proteobacteria;c__Gammaproteobacteria;o__Pseudomonadales;f__Halomonadaceae;g__Halomonas	16	0	0
ASV2486	k__Bacteria;p__Proteobacteria;c__Gammaproteobacteria;o__Burkholderiales;f__Rhodocyclaceae;g__Dechlorosoma;s__bacterium_str._51885	16	0	0
ASV2487	k__Bacteria;p__Fusobacteriota;c__Fusobacteriia;o__Fusobacteriales;f__Fusobacteriaceae;g__Psychrilyobacter;s__	16	0	0
ASV2496	k__Bacteria;p__Proteobacteria;c__Alphaproteobacteria;o__Rhodobacterales;f__Rhodobacteraceae	16	0	0
ASV2498	k__Bacteria;p__Bacillota;c__Limnochordia;o__unidentified_Limnochordia;f__unidentified_Limnochordia;g__Hydrogenispora;s__	16	0	0
ASV2499	k__Bacteria;p__Actinobacteriota;c__Thermoleophilia;o__Gaiellales;f__;g__;s__	16	0	0
ASV2501	k__Bacteria;p__Deinococcota;c__Deinococci;o__Deinococcales;f__Trueperaceae;g__Truepera;s__	16	0	0
ASV2502	k__Bacteria;p__Bacillota;c__Clostridia;o__Lachnospirales;f__Lachnospiraceae;g__Epulopiscium;s__	16	0	0
ASV2503	k__Bacteria;p__Proteobacteria;c__Gammaproteobacteria;o__Coxiellales;f__Coxiellaceae;g__Coxiella;s__	16	0	0
ASV2504	k__Bacteria;p__Chloroflexi;c__Anaerolineae;o__Anaerolineales;f__Anaerolineaceae;g__;s__	16	0	0
ASV2505	k__Bacteria;p__Spirochaetota;c__Spirochaetia;o__Spirochaetales;f__Spirochaetaceae;g__GWE2-31-10;s__	16	0	0
ASV2506	k__Bacteria;p__Patescibacteria;c__Berkelbacteria;o__unidentified_Berkelbacteria;f__unidentified_Berkelbacteria;g__unidentified_Berkelbacteria;s__Candidatus_Berkelbacteria_bacterium_RIFOXYA2_FULL_43_10	16	0	0
ASV2507	k__Bacteria;p__Patescibacteria;c__Dojkabacteria;o__;f__;g__;s__	16	0	0
ASV2508	k__Bacteria;p__Dependentiae;c__Babeliae;o__Babeliales;f__unidentified_Babeliales;g__unidentified_Babeliales;s__candidate_division_TM6_bacterium_GW2011_GWF2_37_49	16	0	0
ASV2509	k__Bacteria;p__TA06;c__;o__;f__;g__;s__	16	0	0
ASV2510	k__Bacteria;p__Patescibacteria;c__Dojkabacteria;o__;f__;g__;s__	16	0	0
ASV2511	k__Bacteria;p__Dependentiae;c__Babeliae;o__Babeliales;f__;g__;s__	16	0	0
ASV2512	k__Bacteria;p__Chloroflexi;c__Anaerolineae;o__Caldilineales;f__Caldilineaceae;g__;s__	16	0	0
ASV2513	k__Bacteria;p__Bdellovibrionota;c__Oligoflexia;o__0319-6G20;f__unidentified_0319-6G20;g__unidentified_0319-6G20;s__bacterium_enrichment_culture_clone_B126(2011)	16	0	0
ASV2514	k__Bacteria;p__Thermodesulfobacter;c__Syntrophobacteria;o__Syntrophobacterales;f__Syntrophobacteraceae;g__Syntrophobacter;s__	16	0	0
ASV2515	k__Bacteria;p__Chloroflexi;c__Dehalococcoidia;o__Dehalococcoidales;f__;g__;s__	16	0	0
ASV2516	k__Bacteria;p__Thermodesulfobacter;c__Desulfobulbia;o__Desulfobulbales;f__Desulfobulbaceae;g__Desulfobulbus	16	0	0
ASV2517	k__Bacteria;p__Hydrogenedentes;c__Hydrogenedentia;o__Hydrogenedentiales;f__Hydrogenedensaceae;g__;s__	16	0	0
ASV2518	k__Bacteria;p__Actinobacteriota;c__Actinobacteria;o__Frankiales;f__Sporichthyaceae;g__Longivirga;s__	16	0	0
ASV2520	k__Bacteria;p__Hydrogenedentes;c__Hydrogenedentia;o__Hydrogenedentiales;f__Hydrogenedensaceae;g__;s__	16	0	0
ASV2521	k__Bacteria;p__Bacillota;c__Clostridia	16	0	0
ASV2522	k__Bacteria;p__Bacteroidetes;c__Bacteroidia;o__Sphingobacteriales;f__Z4MB62;g__;s__	16	0	0
ASV2523	k__Bacteria;p__Chloroflexi;c__Anaerolineae;o__Anaerolineales;f__Anaerolineaceae;g__Anaerolinea;s__	16	0	0
ASV2524	k__Bacteria;p__Thermodesulfobacter;c__Syntrophobacteria;o__Syntrophobacterales;f__Syntrophobacteraceae;g__Desulfovirga	16	0	0
ASV2525	k__Bacteria;p__Bacillota;c__Clostridia;o__Oscillospirales;f__Oscillospiraceae;g__Oscillibacter	16	0	0
ASV2536	k__Bacteria;p__Bacillota;c__Bacilli;o__Bacillales;f__Bacillaceae;g__Lentibacillus;s__Lentibacillus_kimchii	15	0	0
ASV2541	k__Bacteria;p__Actinobacteriota;c__Thermoleophilia;o__Solirubrobacterales;f__67-14;g__;s__	15	0	0
ASV2549	k__Bacteria;p__Verrucomicrobiota;c__Verrucomicrobiae;o__Pedosphaerales;f__Pedosphaeraceae;g__;s__	15	0	0
ASV2550	k__Bacteria;p__Proteobacteria;c__Gammaproteobacteria;o__Run-SP154;f__;g__;s__	15	0	0
ASV2551	k__Bacteria;p__Bacillota;c__unidentified_Bacillota;o__DTU014;f__;g__;s__	15	0	0
ASV2552	k__Bacteria;p__Actinobacteriota;c__WCHB1-81;o__;f__;g__;s__	15	0	0
ASV2553	k__Bacteria;p__Bacillota;c__Clostridia;o__Eubacteriales;f__Eubacteriaceae;g__Eubacterium	15	0	0
ASV2554	k__Bacteria;p__Cloacimonadota;c__Cloacimonadia;o__Cloacimonadales;f__PBS-18;g__;s__	15	0	0
ASV2555	k__Bacteria;p__Proteobacteria;c__Alphaproteobacteria;o__Sphingomonadales;f__Sphingomonadaceae;g__Sphingomonas	15	0	0
ASV2556	k__Bacteria;p__Chloroflexi;c__Anaerolineae;o__Anaerolineales;f__Anaerolineaceae	15	0	0
ASV2557	k__Bacteria;p__Spirochaetota;c__V2072-189E03;o__;f__;g__;s__	15	0	0
ASV2558	k__Bacteria;p__Bacillota;c__Clostridia;o__Lachnospirales;f__Lachnospiraceae;g__Tyzzerella;s__[Clostridium]_colinum	15	0	0
ASV2559	k__Bacteria;p__Bacteroidetes;c__Bacteroidia;o__Flavobacteriales;f__Weeksellaceae;g__Weeksella;s__Weeksella_sp_FF8	15	0	0
ASV2560	k__Bacteria;p__Chloroflexi;c__Anaerolineae;o__SJA-15;f__;g__;s__	15	0	0
ASV2561	k__Bacteria;p__Proteobacteria;c__Gammaproteobacteria;o__Burkholderiales;f__Comamonadaceae	15	0	0
ASV2563	k__Bacteria;p__Bacillota;c__Clostridia;o__Clostridiales;f__Caloramatoraceae;g__Fonticella;s__	15	0	0
ASV2564	k__Bacteria;p__Bacteroidetes;c__Bacteroidia;o__Sphingobacteriales;f__Lentimicrobiaceae;g__;s__	15	0	0
ASV2565	k__Bacteria;p__Actinobacteriota;c__Actinobacteria;o__Propionibacteriales;f__Propionibacteriaceae	15	0	0
ASV2566	k__Bacteria;p__Chloroflexi;c__Dehalococcoidia;o__vadinBA26;f__;g__;s__	15	0	0
ASV2567	k__Bacteria;p__Patescibacteria;c__Parcubacteria	15	0	0
ASV2568	k__Bacteria;p__Bacillota;c__Clostridia;o__Oscillospirales;f__Oscillospiraceae;g__NK4A214_group	7	0	0
ASV2569	k__Bacteria;p__Proteobacteria;c__Gammaproteobacteria;o__Pseudomonadales;f__Halomonadaceae;g__Halomonas	15	0	0
ASV2570	k__Bacteria;p__Verrucomicrobiota;c__Chlamydiae;o__Chlamydiales;f__Parachlamydiaceae;g__Neochlamydia;s__	15	0	0
ASV2571	k__Bacteria;p__Thermodesulfobacter;c__Syntrophia;o__Syntrophales	15	0	0
ASV2572	k__Bacteria;p__Bacillota;c__Limnochordia;o__unidentified_Limnochordia;f__unidentified_Limnochordia;g__Hydrogenispora;s__	15	0	0
ASV2573	k__Bacteria;p__Bacillota;c__Bacilli;o__Bacillales;f__Bacillaceae;g__Bacillus	15	0	0
ASV2574	k__Bacteria;p__Verrucomicrobiota;c__Chlamydiae;o__Chlamydiales;f__cvE6	15	0	0
ASV2575	k__Bacteria;p__Thermodesulfobacter;c__Syntrophia;o__Syntrophales;f__Smithellaceae;g__Smithella;s__	15	0	0
ASV2576	k__Bacteria;p__Patescibacteria;c__Parcubacteria	15	0	0
ASV2577	k__Bacteria;p__Proteobacteria;c__Gammaproteobacteria;o__Burkholderiales;f__Neisseriaceae	15	0	0
ASV2598	k__Bacteria;p__Proteobacteria;c__Alphaproteobacteria;o__Rhizobiales;f__Rhizobiaceae;g__Ensifer	14	0	0
ASV2599	k__Bacteria;p__Bacillota;c__Clostridia;o__Clostridiales;f__Clostridiaceae;g__Clostridium_sensu_stricto_7;s__Clostridium_sp_14AAG2-ana7-2	14	0	0
ASV2601	Unassigned	14	0	0
ASV2602	k__Bacteria;p__Bacillota;c__Bacilli;o__Erysipelotrichales;f__Erysipelotrichaceae;g__Dubosiella;s__	14	0	0
ASV2603	k__Bacteria;p__Proteobacteria;c__Alphaproteobacteria;o__Rhizobiales;f__Xanthobacteraceae;g__Bradyrhizobium	14	0	0
ASV2611	k__Bacteria;p__Proteobacteria;c__Alphaproteobacteria;o__Rhodobacterales;f__Rhodobacteraceae;g__Paracoccus	14	0	0
ASV2612	k__Bacteria;p__Verrucomicrobiota;c__Verrucomicrobiae;o__Chthoniobacterales;f__Chthoniobacteraceae;g__LD29;s__	14	0	0
ASV2613	k__Bacteria;p__Bacillota;c__Clostridia;o__Oscillospirales;f__Hungateiclostridiaceae;g__;s__	14	0	0
ASV2614	k__Bacteria;p__Proteobacteria;c__Alphaproteobacteria;o__Sphingomonadales;f__Sphingomonadaceae	14	0	0
ASV2615	k__Bacteria;p__Proteobacteria;c__Gammaproteobacteria;o__Pseudomonadales;f__Moraxellaceae;g__Moraxella;s__Moraxella_osloensis	14	0	0
ASV2616	k__Bacteria;p__Bacteroidetes;c__Bacteroidia;o__Bacteroidales;f__Rikenellaceae;g__dgA-11_gut_group;s__	14	0	0
ASV2617	k__Bacteria;p__Acidobacteriota;c__Thermoanaerobaculia;o__Thermoanaerobaculales;f__Thermoanaerobaculaceae;g__Thermoanaerobaculum;s__	14	0	0
ASV2618	k__Bacteria;p__Dependentiae;c__Babeliae;o__Babeliales;f__Vermiphilaceae;g__;s__	14	0	0
ASV2619	k__Bacteria;p__Planctomycetota;c__Planctomycetes;o__Pirellulales;f__Pirellulaceae;g__Rhodopirellula	14	0	0
ASV2620	k__Bacteria;p__Verrucomicrobiota;c__Verrucomicrobiae;o__Pedosphaerales;f__Pedosphaeraceae	14	0	0
ASV2621	k__Bacteria;p__Actinobacteriota;c__Acidimicrobiia;o__Microtrichales;f__Ilumatobacteraceae;g__;s__	14	0	0
ASV2622	k__Bacteria;p__Actinobacteriota;c__Actinobacteria	14	0	0
ASV2623	k__Bacteria;p__Actinobacteriota;c__Actinobacteria;o__Corynebacteriales;f__Mycobacteriaceae;g__Mycobacterium	14	0	0
ASV2624	k__Bacteria;p__Proteobacteria;c__Alphaproteobacteria;o__Micavibrionales;f__;g__;s__	14	0	0
ASV2625	k__Bacteria;p__Actinobacteriota;c__Actinobacteria;o__Propionibacteriales;f__Nocardioidaceae;g__Nocardioides;s__Nocardioides_taihuensis	14	0	0
ASV2626	k__Bacteria;p__Verrucomicrobiota;c__Verrucomicrobiae;o__Verrucomicrobiales;f__Akkermansiaceae;g__Akkermansia;s__	14	0	0
ASV2627	k__Bacteria;p__Bacillota;c__Clostridia;o__Peptostreptococcales-Tissierellales;f__Peptostreptococcaceae	14	0	0
ASV2628	k__Bacteria;p__Spirochaetota;c__Spirochaetia;o__Spirochaetales;f__Spirochaetaceae	14	0	0
ASV2629	k__Bacteria;p__Bacillota;c__Clostridia	14	0	0
ASV2630	k__Bacteria;p__Bacteroidetes;c__Bacteroidia;o__Bacteroidales;f__Bacteroidetes_vadinHA17;g__;s__	14	0	0
ASV2631	k__Bacteria;p__Bacillota;c__Clostridia;o__Oscillospirales;f__Oscillospiraceae;g__Papillibacter;s__	14	0	0
ASV2632	k__Bacteria;p__Actinobacteriota;c__Acidimicrobiia;o__Microtrichales;f__Ilumatobacteraceae	14	0	0
ASV2633	k__Bacteria;p__Thermodesulfobacter;c__Syntrophorhabdia;o__Syntrophorhabdales;f__Syntrophorhabdaceae;g__Syntrophorhabdus;s__	14	0	0
ASV2634	k__Bacteria;p__Proteobacteria;c__Alphaproteobacteria;o__Rhodobacterales;f__Rhodobacteraceae;g__Paracoccus	14	0	0
ASV2635	k__Bacteria;p__Bacillota;c__Clostridia;o__Christensenellales;f__Christensenellaceae;g__;s__	14	0	0
ASV2636	k__Bacteria;p__Proteobacteria;c__Alphaproteobacteria;o__Caulobacterales;f__Caulobacteraceae;g__Brevundimonas	14	0	0
ASV2637	k__Bacteria;p__Bacteroidetes;c__Bacteroidia;o__Sphingobacteriales;f__Lentimicrobiaceae;g__;s__	14	0	0
ASV2638	k__Bacteria;p__Verrucomicrobiota;c__Verrucomicrobiae;o__Verrucomicrobiales;f__Rubritaleaceae;g__Luteolibacter;s__	14	0	0
ASV2639	k__Bacteria	14	0	0
ASV2640	k__Bacteria;p__Patescibacteria;c__Berkelbacteria;o__;f__;g__;s__	14	0	0
ASV2641	k__Bacteria;p__Bacteroidetes;c__Bacteroidia;o__Bacteroidales;f__Bacteroidetes_vadinHA17;g__;s__	14	0	0
ASV2642	k__Bacteria;p__Patescibacteria;c__Berkelbacteria;o__unidentified_Berkelbacteria;f__unidentified_Berkelbacteria;g__unidentified_Berkelbacteria;s__Candidatus_Berkelbacteria_bacterium_CG1_02_42_45	14	0	0
ASV2643	k__Bacteria;p__Proteobacteria;c__Gammaproteobacteria;o__Burkholderiales;f__Hydrogenophilaceae;g__unidentified_Hydrogenophilaceae	14	0	0
ASV2644	k__Bacteria;p__Bacteroidetes;c__Bacteroidia;o__Sphingobacteriales;f__Lentimicrobiaceae;g__;s__	14	0	0
ASV2645	k__Bacteria;p__Bacteroidetes;c__Bacteroidia;o__Bacteroidales;f__SB-5;g__unidentified_SB-5;s__benzene_mineralizing_consortium_clone_SB-5	14	0	0
ASV2678	k__Bacteria;p__Bacillota;c__Clostridia;o__Clostridiales;f__Clostridiaceae	13	0	0
ASV2681	k__Bacteria;p__Actinobacteriota;c__Actinobacteria;o__Corynebacteriales;f__Corynebacteriaceae;g__Corynebacterium	13	0	0
ASV2684	k__Bacteria;p__Actinobacteriota;c__Actinobacteria;o__PeM15;f__;g__;s__	13	0	0
ASV2685	k__Bacteria;p__Actinobacteriota;c__Actinobacteria;o__Micrococcales;f__Microbacteriaceae;g__Microbacterium	13	0	0
ASV2686	k__Bacteria;p__Bacillota;c__Negativicutes;o__Veillonellales-Selenomonadales;f__Veillonellaceae;g__Megasphaera;s__Megasphaera_paucivorans	13	0	0
ASV2690	k__Bacteria;p__Proteobacteria;c__Gammaproteobacteria;o__Burkholderiales;f__Comamonadaceae	13	0	0
ASV2691	k__Bacteria;p__Cyanobacteria;c__Cyanobacteriia;o__Synechococcales;f__Cyanobiaceae;g__Cyanobium_PCC-6307	13	0	0
ASV2692	k__Bacteria;p__Bdellovibrionota;c__Oligoflexia;o__Oligoflexales;f__Oligoflexaceae;g__;s__	13	0	0
ASV2693	k__Bacteria;p__Acidobacteriota;c__Acidobacteriae;o__Acidobacteriales;f__;g__;s__	13	0	0
ASV2694	k__Bacteria;p__Proteobacteria;c__Gammaproteobacteria;o__Burkholderiales;f__Comamonadaceae;g__Acidovorax	13	0	0
ASV2695	k__Bacteria;p__Chloroflexi;c__Anaerolineae;o__;f__;g__;s__	13	0	0
ASV2696	k__Bacteria;p__Proteobacteria;c__Gammaproteobacteria;o__Pseudomonadales;f__KI89A_clade;g__;s__	13	0	0
ASV2697	k__Bacteria;p__Proteobacteria;c__Gammaproteobacteria;o__Burkholderiales;f__Comamonadaceae	13	0	0
ASV2698	k__Bacteria;p__Proteobacteria;c__Gammaproteobacteria;o__Burkholderiales;f__Rhodocyclaceae;g__Sulfuritalea;s__	13	0	0
ASV2699	k__Bacteria;p__Patescibacteria;c__Dojkabacteria;o__;f__;g__;s__	13	0	0
ASV2700	k__Bacteria;p__Chloroflexi;c__KD4-96;o__;f__;g__;s__	13	0	0
ASV2701	k__Bacteria;p__Bacillota;c__Clostridia;o__Clostridiales;f__Clostridiaceae;g__Clostridium_sensu_stricto_1;s__Clostridium_butyricum	13	0	0
ASV2702	k__Bacteria;p__Acidobacteriota;c__Thermoanaerobaculia;o__Thermoanaerobaculales;f__Thermoanaerobaculaceae;g__Subgroup_10;s__bacterium_enrichment_culture_clone_Anammox_2	13	0	0
ASV2703	k__Bacteria;p__Proteobacteria;c__Alphaproteobacteria;o__Sphingomonadales;f__Sphingomonadaceae;g__Novosphingobium	13	0	0
ASV2704	k__Bacteria;p__Actinobacteriota;c__Actinobacteria;o__Propionibacteriales;f__Propionibacteriaceae;g__Marinilutecoccus;s__Naumannella_sp_ID2617S	13	0	0
ASV2705	k__Bacteria;p__Chloroflexi;c__Anaerolineae	13	0	0
ASV2706	k__Bacteria;p__Thermodesulfobacter;c__Syntrophobacteria;o__Syntrophobacterales;f__Syntrophobacteraceae;g__Syntrophobacter;s__	13	0	0
ASV2707	k__Bacteria;p__Bacteroidetes;c__Rhodothermia;o__Rhodothermales;f__Rhodothermaceae;g__Rubrivirga;s__	13	0	0
ASV2708	k__Bacteria;p__Bacillota;c__Clostridia;o__Christensenellales;f__Christensenellaceae	13	0	0
ASV2710	k__Bacteria;p__Proteobacteria;c__Gammaproteobacteria;o__Burkholderiales;f__Comamonadaceae;g__Rubrivivax;s__bacterium_enrichment_culture_clone_B157(2011)	13	0	0
ASV2711	k__Bacteria;p__Actinobacteriota;c__Actinobacteria;o__Micrococcales;f__Demequinaceae	13	0	0
ASV2712	k__Bacteria;p__Bacillota;c__Bacilli;o__Bacillales;f__Bacillaceae;g__Bacillus	13	0	0
ASV2713	k__Bacteria;p__Bacillota;c__Clostridia;o__Clostridiales;f__Clostridiaceae;g__Haloimpatiens	13	0	0
ASV2714	k__Bacteria;p__Bacillota;c__Bacilli;o__Bacillales;f__Bacillaceae;g__Bacillus	13	0	0
ASV2715	k__Bacteria;p__Chloroflexi;c__Anaerolineae;o__;f__;g__;s__	13	0	0
ASV2717	k__Bacteria;p__Proteobacteria;c__Alphaproteobacteria;o__Rhodobacterales;f__Rhodobacteraceae;g__Paracoccus	13	0	0
ASV2718	k__Bacteria;p__Bacillota;c__Bacilli;o__Bacillales;f__Bacillaceae;g__Bacillus	13	0	0
ASV2719	k__Bacteria;p__Thermodesulfobacter;c__Desulfomonilia;o__Desulfomonilales;f__Desulfomonilaceae;g__Desulfomonile	13	0	0
ASV2721	k__Bacteria;p__Verrucomicrobiota;c__Verrucomicrobiae;o__Pedosphaerales;f__Pedosphaeraceae;g__ADurb.Bin063-1;s__	13	0	0
ASV2722	k__Bacteria;p__Bacteroidetes;c__Ignavibacteria;o__Ignavibacteriales;f__Melioribacteraceae;g__IheB3-7;s__	13	0	0
ASV2723	k__Bacteria;p__Actinobacteriota;c__Actinobacteria;o__Corynebacteriales;f__Mycobacteriaceae;g__Mycobacterium	13	0	0
ASV2724	k__Bacteria;p__Bacillota;c__Clostridia;o__Clostridiales;f__Clostridiaceae;g__Clostridium_sensu_stricto_13;s__	13	0	0
ASV2725	k__Bacteria;p__Actinobacteriota;c__Actinobacteria;o__Propionibacteriales;f__Nocardioidaceae;g__Nocardioides	13	0	0
ASV2726	k__Bacteria;p__Verrucomicrobiota;c__Omnitrophia;o__Omnitrophales;f__Omnitrophaceae;g__Candidatus_Omnitrophus;s__Omnitrophica_bacterium_RIFOXYB12_FULL_50_7	13	0	0
ASV2728	k__Bacteria;p__Thermodesulfobacter;c__Desulfobaccia;o__Desulfobaccales;f__Desulfobaccaceae;g__Desulfobacca;s__	13	0	0
ASV2729	k__Bacteria;p__Bacillota;c__Bacilli;o__Alicyclobacillales;f__Alicyclobacillaceae;g__Tumebacillus;s__	13	0	0
ASV2730	k__Bacteria;p__Proteobacteria;c__Gammaproteobacteria;o__Burkholderiales;f__Hydrogenophilaceae;g__;s__	13	0	0
ASV2731	k__Bacteria;p__Proteobacteria;c__Gammaproteobacteria;o__Competibacterales;f__Competibacteraceae;g__Candidatus_Competibacter;s__	13	0	0
ASV2767	k__Bacteria;p__Actinobacteriota;c__Actinobacteria;o__Corynebacteriales;f__Corynebacteriaceae;g__Corynebacterium	6	0	0
ASV2768	k__Bacteria;p__Bacteroidetes;c__Bacteroidia;o__Bacteroidales;f__Prevotellaceae;g__Alloprevotella;s__	12	0	0
ASV2769	k__Bacteria;p__Thermodesulfobacter;c__Desulfovibrionia;o__Desulfovibrionales;f__Desulfovibrionaceae;g__;s__	12	0	0
ASV2770	k__Bacteria;p__Bacteroidetes;c__Bacteroidia;o__Bacteroidales;f__Bacteroidaceae;g__Bacteroides	12	0	0
ASV2771	k__Bacteria;p__Bacillota;c__Negativicutes;o__Veillonellales-Selenomonadales;f__Veillonellaceae;g__Veillonella	12	0	0
ASV2773	k__Bacteria;p__Proteobacteria;c__Gammaproteobacteria;o__Enterobacterales;f__Morganellaceae;g__Proteus	12	0	0
ASV2774	k__Bacteria;p__Fibrobacterota;c__Chitinivibrionia;o__;f__;g__;s__	12	0	0
ASV2775	k__Bacteria;p__Chloroflexi;c__Gitt-GS-136;o__;f__;g__;s__	12	0	0
ASV2783	k__Bacteria;p__Actinobacteriota;c__Actinobacteria;o__Propionibacteriales;f__Nocardioidaceae;g__Aeromicrobium	12	0	0
ASV2784	k__Bacteria;p__Spirochaetota;c__Spirochaetia;o__Spirochaetales;f__Spirochaetaceae;g__Spirochaeta;s__	12	0	0
ASV2785	k__Bacteria;p__Patescibacteria;c__Saccharimonadia;o__Saccharimonadales;f__;g__;s__	12	0	0
ASV2786	k__Bacteria;p__Actinobacteriota;c__Actinobacteria;o__Kineosporiales;f__Kineosporiaceae;g__Quadrisphaera	12	0	0
ASV2787	k__Bacteria;p__Bacteroidetes;c__Bacteroidia;o__Bacteroidales;f__Williamwhitmaniaceae;g__Blvii28_wastewater-sludge_group;s__	12	0	0
ASV2789	k__Bacteria;p__Bacteroidetes;c__Bacteroidia;o__Bacteroidales;f__Bacteroidetes_vadinHA17;g__;s__	12	0	0
ASV2790	k__Bacteria;p__Thermodesulfobacter;c__Desulfovibrionia;o__Desulfovibrionales;f__Desulfovibrionaceae;g__;s__	12	0	0
ASV2791	k__Bacteria;p__Verrucomicrobiota;c__Verrucomicrobiae;o__Verrucomicrobiales;f__Verrucomicrobiaceae;g__Prosthecobacter;s__	12	0	0
ASV2792	k__Bacteria;p__Proteobacteria;c__Gammaproteobacteria	12	0	0
ASV2793	k__Bacteria;p__Chloroflexi;c__Anaerolineae;o__Anaerolineales;f__Anaerolineaceae;g__;s__	12	0	0
ASV2794	k__Bacteria;p__Thermodesulfobacter;c__Syntrophobacteria;o__Syntrophobacterales;f__Syntrophobacteraceae	12	0	0
ASV2795	k__Bacteria;p__Actinobacteriota;c__Thermoleophilia;o__Gaiellales;f__;g__;s__	12	0	0
ASV2796	k__Bacteria;p__Chloroflexi;c__Anaerolineae;o__;f__;g__;s__	12	0	0
ASV2797	k__Bacteria	12	0	0
ASV2798	k__Bacteria;p__Synergistota;c__Synergistia;o__Synergistales;f__Synergistaceae;g__Cloacibacillus;s__	12	0	0
ASV2799	k__Bacteria;p__Bacteroidetes;c__Bacteroidia;o__Bacteroidales;f__Bacteroidetes_vadinHA17;g__;s__	12	0	0
ASV2800	k__Bacteria;p__Bacteroidetes;c__Bacteroidia;o__Bacteroidales;f__Prolixibacteraceae	12	0	0
ASV2801	k__Bacteria;p__Dependentiae;c__Babeliae;o__Babeliales;f__UBA12409;g__;s__	12	0	0
ASV2802	k__Bacteria;p__Planctomycetota;c__Phycisphaerae;o__Phycisphaerales;f__Phycisphaeraceae;g__CL500-3;s__	12	0	0
ASV2803	k__Bacteria;p__Planctomycetota;c__Planctomycetes;o__Pirellulales;f__Pirellulaceae;g__;s__	12	0	0
ASV2804	k__Bacteria;p__Proteobacteria;c__Gammaproteobacteria;o__unidentified_Gammaproteobacteria;f__unidentified_Gammaproteobacteria;g__Acidibacter;s__	12	0	0
ASV2806	k__Bacteria;p__Campylobacterota;c__Campylobacteria;o__Campylobacterales;f__Sulfurimonadaceae;g__Sulfuricurvum	12	0	0
ASV2807	k__Bacteria;p__Patescibacteria;c__Dojkabacteria;o__;f__;g__;s__	12	0	0
ASV2808	k__Bacteria;p__Spirochaetota;c__Spirochaetia;o__Spirochaetales;f__Spirochaetaceae;g__Treponema;s__Treponema_zuelzerae	12	0	0
ASV2809	k__Bacteria;p__Actinobacteriota;c__Acidimicrobiia;o__Microtrichales	12	0	0
ASV2810	k__Bacteria;p__WPS-2;c__unidentified_WPS-2;o__unidentified_WPS-2;f__unidentified_WPS-2;g__unidentified_WPS-2;s__Burkholderiales_bacterium_Beta_02	12	0	0
ASV2811	k__Bacteria;p__Chloroflexi;c__Anaerolineae;o__Anaerolineales;f__Anaerolineaceae;g__Pelolinea;s__	12	0	0
ASV2812	k__Bacteria;p__Cyanobacteria;c__Cyanobacteriia;o__Synechococcales;f__Cyanobiaceae;g__Cyanobium_PCC-6307	12	0	0
ASV2813	k__Bacteria;p__Spirochaetota;c__Spirochaetia;o__Spirochaetales;f__Spirochaetaceae;g__Spirochaeta;s__	12	0	0
ASV2814	k__Bacteria;p__Actinobacteriota;c__WCHB1-81;o__;f__;g__;s__	12	0	0
ASV2815	k__Bacteria;p__Chloroflexi;c__Dehalococcoidia;o__MSBL5;f__;g__;s__	12	0	0
ASV2816	k__Bacteria;p__Actinobacteriota;c__Actinobacteria	12	0	0
ASV2817	k__Bacteria;p__Bacteroidetes;c__Bacteroidia;o__Sphingobacteriales;f__Lentimicrobiaceae;g__;s__	12	0	0
ASV2818	k__Bacteria;p__Bacteroidetes;c__Bacteroidia;o__Cytophagales;f__Cyclobacteriaceae;g__Mariniradius;s__	12	0	0
ASV2819	k__Bacteria;p__Actinobacteriota;c__Actinobacteria;o__Micrococcales;f__Dermatophilaceae	12	0	0
ASV2820	k__Bacteria;p__Chloroflexi;c__KD4-96;o__;f__;g__;s__	12	0	0
ASV2821	k__Bacteria;p__Thermodesulfobacter;c__Syntrophobacteria;o__Syntrophobacterales;f__Syntrophobacteraceae	12	0	0
ASV2822	k__Bacteria;p__Bacteroidetes;c__Bacteroidia;o__Sphingobacteriales;f__Lentimicrobiaceae;g__;s__	12	0	0
ASV2823	k__Bacteria;p__Proteobacteria;c__Alphaproteobacteria;o__Sphingomonadales;f__Sphingomonadaceae;g__Sphingomonas	12	0	0
ASV2824	k__Bacteria;p__Verrucomicrobiota;c__Verrucomicrobiae;o__Chthoniobacterales;f__Chthoniobacteraceae;g__LD29;s__	12	0	0
ASV2826	k__Bacteria;p__Chloroflexi;c__Anaerolineae;o__Anaerolineales;f__Anaerolineaceae;g__Longilinea;s__	12	0	0
ASV2827	k__Bacteria;p__Thermodesulfobacter;c__Syntrophobacteria;o__Syntrophobacterales	12	0	0
ASV2828	k__Bacteria;p__Bacteroidetes;c__Bacteroidia;o__Bacteroidales;f__SB-5;g__;s__	12	0	0
ASV2829	k__Bacteria	12	0	0
ASV2830	k__Bacteria;p__Bacillota;c__Clostridia;o__Oscillospirales;f__Hungateiclostridiaceae;g__Ercella;s__	12	0	0
ASV2845	k__Bacteria;p__Bacillota;c__Bacilli;o__Lactobacillales;f__Lactobacillaceae;g__Latilactobacillus	11	0	0
ASV2846	k__Bacteria;p__Bacteroidetes;c__Bacteroidia;o__Bacteroidales;f__Bacteroidetes_vadinHA17;g__;s__	11	0	0
ASV2847	k__Bacteria;p__Bacteroidetes;c__Bacteroidia;o__Bacteroidales;f__Prolixibacteraceae;g__;s__	11	0	0
ASV2849	k__Bacteria;p__Bacteroidetes;c__Bacteroidia;o__Sphingobacteriales;f__Lentimicrobiaceae;g__;s__	11	0	0
ASV2854	k__Bacteria;p__Proteobacteria;c__Gammaproteobacteria;o__Burkholderiales;f__Comamonadaceae	11	0	0
ASV2865	k__Bacteria;p__Actinobacteriota;c__Actinobacteria;o__Corynebacteriales;f__Mycobacteriaceae;g__Mycobacterium	11	0	0
ASV2866	k__Bacteria;p__Bacillota;c__Clostridia;o__Peptostreptococcales-Tissierellales;f__Peptostreptococcaceae;g__Intestinibacter;s__	11	0	0
ASV2867	k__Bacteria;p__Bacillota;c__Bacilli;o__Lactobacillales;f__Lactobacillaceae;g__Lactobacillus	8	0	0
ASV2871	k__Bacteria;p__Verrucomicrobiota;c__Verrucomicrobiae;o__Verrucomicrobiales;f__Akkermansiaceae;g__Akkermansia;s__	11	0	0
ASV2872	k__Bacteria;p__Thermodesulfobacter;c__Syntrophorhabdia;o__Syntrophorhabdales;f__Syntrophorhabdaceae;g__Syntrophorhabdus;s__	11	0	0
ASV2873	k__Bacteria;p__Verrucomicrobiota;c__Verrucomicrobiae;o__Chthoniobacterales;f__Chthoniobacteraceae;g__LD29;s__	11	0	0
ASV2874	k__Bacteria;p__Chloroflexi;c__Anaerolineae;o__Anaerolineales;f__Anaerolineaceae;g__Anaerolinea;s__	11	0	0
ASV2875	k__Bacteria;p__Actinobacteriota;c__Acidimicrobiia;o__Microtrichales	11	0	0
ASV2876	k__Bacteria;p__Acidobacteriota;c__Vicinamibacteria;o__Vicinamibacterales;f__;g__;s__	11	0	0
ASV2877	k__Bacteria;p__Acidobacteriota;c__Vicinamibacteria;o__Vicinamibacterales;f__Vicinamibacteraceae;g__;s__	11	0	0
ASV2878	k__Bacteria;p__Bacteroidetes;c__Bacteroidia;o__Sphingobacteriales;f__Lentimicrobiaceae;g__;s__	11	0	0
ASV2879	k__Bacteria;p__Patescibacteria;c__Parcubacteria;o__Candidatus_Moranbacteria;f__;g__;s__	11	0	0
ASV2880	k__Bacteria;p__Bacillota;c__Clostridia;o__Peptococcales;f__Peptococcaceae;g__;s__	11	0	0
ASV2881	k__Bacteria;p__Chloroflexi;c__Dehalococcoidia;o__GIF3;f__;g__;s__	11	0	0
ASV2882	k__Bacteria;p__Spirochaetota;c__Spirochaetia;o__Spirochaetales;f__Spirochaetaceae;g__;s__	11	0	0
ASV2883	k__Bacteria;p__Bacteroidetes;c__Kryptonia;o__Kryptoniales;f__MSB-3C8;g__;s__	11	0	0
ASV2884	k__Bacteria;p__Methylomirabilota;c__Methylomirabilia;o__Rokubacteriales;f__;g__;s__	11	0	0
ASV2885	k__Bacteria;p__Bacillota;c__Clostridia;o__Peptostreptococcales-Tissierellales;f__Anaerovoracaceae;g__Mogibacterium;s__Eubacteriaceae_bacterium_BL-152	11	0	0
ASV2886	k__Bacteria;p__Bacteroidetes;c__Bacteroidia;o__Bacteroidales	11	0	0
ASV2887	k__Bacteria;p__Proteobacteria;c__Gammaproteobacteria;o__Burkholderiales;f__Comamonadaceae	11	0	0
ASV2888	k__Bacteria;p__Hydrogenedentes;c__Hydrogenedentia;o__Hydrogenedentiales;f__Hydrogenedensaceae;g__unidentified_Hydrogenedensaceae;s__Candidatus_Hydrogenedentes_bacterium_ADurb.Bin101	11	0	0
ASV2889	k__Bacteria;p__Proteobacteria;c__Gammaproteobacteria;o__Xanthomonadales;f__Xanthomonadaceae;g__Luteimonas	11	0	0
ASV2890	k__Bacteria;p__Proteobacteria;c__Gammaproteobacteria;o__Pseudomonadales;f__Hahellaceae;g__Hahella;s__	11	0	0
ASV2891	k__Bacteria;p__Bacteroidetes;c__Kapabacteria;o__Kapabacteriales	11	0	0
ASV2893	k__Bacteria;p__Bacteroidetes;c__Bacteroidia;o__Bacteroidales;f__Bacteroidaceae;g__Bacteroides;s__	11	0	0
ASV2894	k__Bacteria	11	0	0
ASV2895	k__Bacteria;p__Cyanobacteria;c__Cyanobacteriia;o__Chloroplast;f__unidentified_Chloroplast;g__unidentified_Chloroplast;s__Chlorophyta_symbiont_of_Lubomirskia_sp	11	0	0
ASV2896	k__Bacteria;p__Verrucomicrobiota;c__Omnitrophia;o__Omnitrophales;f__Omnitrophaceae;g__Candidatus_Omnitrophus	11	0	0
ASV2897	k__Bacteria;p__Chloroflexi;c__Anaerolineae;o__Anaerolineales;f__Anaerolineaceae;g__Leptolinea;s__	11	0	0
ASV2898	k__Bacteria;p__Proteobacteria;c__Alphaproteobacteria;o__Acetobacterales;f__Acetobacteraceae;g__Roseomonas;s__Roseomonas_sp_S2-87	11	0	0
ASV2899	k__Bacteria;p__Proteobacteria;c__Gammaproteobacteria;o__Pseudomonadales;f__Moraxellaceae;g__Acinetobacter;s__Acinetobacter_ursingii	11	0	0
ASV2900	k__Bacteria;p__Bacteroidetes;c__Bacteroidia;o__Sphingobacteriales;f__Lentimicrobiaceae;g__;s__	11	0	0
ASV2901	k__Bacteria;p__Proteobacteria;c__Gammaproteobacteria;o__Burkholderiales;f__Comamonadaceae;g__Pseudorhodoferax;s__	11	0	0
ASV2902	k__Bacteria;p__Proteobacteria;c__Alphaproteobacteria;o__Rhodobacterales;f__Rhodobacteraceae	11	0	0
ASV2903	k__Bacteria;p__Proteobacteria;c__Alphaproteobacteria;o__Acetobacterales;f__Acetobacteraceae	11	0	0
ASV2904	k__Bacteria;p__Chloroflexi;c__Anaerolineae;o__Caldilineales;f__Caldilineaceae;g__;s__	11	0	0
ASV2905	k__Bacteria;p__NKB15;c__;o__;f__;g__;s__	11	0	0
ASV2906	k__Bacteria;p__Proteobacteria;c__Gammaproteobacteria;o__Pseudomonadales;f__Pseudomonadaceae;g__Pseudomonas	11	0	0
ASV2907	k__Bacteria;p__Bacillota;c__Clostridia;o__Clostridiales;f__Clostridiaceae;g__Clostridium_sensu_stricto_2;s__Clostridium_frigidicarnis	11	0	0
ASV2908	k__Bacteria;p__Proteobacteria;c__Gammaproteobacteria;o__Pseudomonadales;f__Halomonadaceae;g__Halomonas;s__Candidatus_Halomonas_phosphatis	11	0	0
ASV2909	k__Bacteria;p__Verrucomicrobiota;c__Verrucomicrobiae;o__Pedosphaerales;f__Pedosphaeraceae;g__;s__	11	0	0
ASV2910	k__Bacteria;p__Thermodesulfobacter;c__Syntrophobacteria;o__Syntrophobacterales;f__Syntrophobacteraceae;g__Syntrophobacter;s__	11	0	0
ASV2911	k__Bacteria;p__Bacillota;c__Bacilli;o__Bacillales;f__Bacillaceae;g__Bacillus	11	0	0
ASV2912	k__Bacteria	11	0	0
ASV2913	k__Bacteria;p__Actinobacteriota;c__Actinobacteria;o__Frankiales	11	0	0
ASV2914	k__Bacteria;p__Patescibacteria;c__Berkelbacteria;o__;f__;g__;s__	11	0	0
ASV2915	k__Bacteria;p__Chloroflexi;c__Chloroflexia;o__Thermomicrobiales;f__JG30-KF-CM45;g__unidentified_JG30-KF-CM45;s__bacterium_QTYC46b	11	0	0
ASV2916	k__Bacteria;p__Proteobacteria;c__Gammaproteobacteria;o__Pseudomonadales;f__Halomonadaceae;g__Halomonas	11	0	0
ASV2929	k__Bacteria;p__Proteobacteria;c__Alphaproteobacteria;o__Rhizobiales;f__Hyphomicrobiaceae;g__Hyphomicrobium	10	0	0
ASV2938	k__Bacteria;p__Chloroflexi;c__Anaerolineae;o__Anaerolineales;f__Anaerolineaceae;g__;s__	10	0	0
ASV2939	k__Bacteria;p__Chloroflexi;c__Anaerolineae;o__Anaerolineales;f__Anaerolineaceae;g__;s__	10	0	0
ASV2948	k__Bacteria;p__Actinobacteriota;c__Actinobacteria;o__PeM15;f__;g__;s__	10	0	0
ASV2953	k__Bacteria;p__Actinobacteriota;c__Actinobacteria;o__Micrococcales	10	0	0
ASV2954	k__Bacteria;p__Bacillota;c__Limnochordia;o__unidentified_Limnochordia;f__unidentified_Limnochordia;g__Hydrogenispora;s__	10	0	0
ASV2955	k__Bacteria;p__Bacillota;c__Clostridia;o__Lachnospirales;f__Lachnospiraceae;g__CHKCI001;s__	10	0	0
ASV2956	k__Bacteria;p__Bacteroidetes;c__Bacteroidia;o__Bacteroidales;f__Bacteroidaceae;g__Bacteroides	10	0	0
ASV2959	k__Bacteria;p__Thermodesulfobacter;c__Desulfovibrionia;o__Desulfovibrionales;f__Desulfovibrionaceae	10	0	0
ASV2960	k__Bacteria;p__Bacteroidetes;c__Bacteroidia;o__Bacteroidales;f__Muribaculaceae;g__;s__	10	0	0
ASV2968	k__Bacteria;p__Actinobacteriota;c__Acidimicrobiia;o__Microtrichales;f__Ilumatobacteraceae;g__CL500-29_marine_group;s__	10	0	0
ASV2969	k__Bacteria;p__Patescibacteria;c__Saccharimonadia;o__Saccharimonadales;f__Saccharimonadaceae;g__TM7a;s__	10	0	0
ASV2970	k__Bacteria;p__Cyanobacteria;c__Cyanobacteriia;o__Synechococcales;f__Cyanobiaceae;g__Cyanobium_PCC-6307	10	0	0
ASV2971	k__Bacteria;p__Chloroflexi;c__Dehalococcoidia;o__GIF9;f__;g__;s__	10	0	0
ASV2972	k__Bacteria;p__Armatimonadota;c__;o__;f__;g__;s__	10	0	0
ASV2973	k__Bacteria;p__Bacillota;c__Clostridia;o__Oscillospirales;f__Ruminococcaceae	10	0	0
ASV2974	k__Bacteria;p__Spirochaetota;c__Spirochaetia;o__Spirochaetales;f__Spirochaetaceae;g__Spirochaeta;s__	10	0	0
ASV2975	k__Bacteria;p__Thermodesulfobacter	10	0	0
ASV2976	k__Bacteria;p__Bacteroidetes;c__Bacteroidia;o__Bacteroidales;f__Bacteroidetes_vadinHA17;g__;s__	10	0	0
ASV2977	k__Bacteria;p__SAR324_clade(Marine_group_B);c__;o__;f__;g__;s__	10	0	0
ASV2978	k__Bacteria;p__Hydrogenedentes;c__Hydrogenedentia;o__Hydrogenedentiales;f__Hydrogenedensaceae;g__;s__	10	0	0
ASV2979	k__Bacteria;p__Spirochaetota;c__Spirochaetia;o__Spirochaetales;f__Spirochaetaceae;g__Sediminispirochaeta;s__	10	0	0
ASV2980	k__Bacteria;p__Proteobacteria;c__Gammaproteobacteria;o__Run-SP154;f__;g__;s__	10	0	0
ASV2981	k__Bacteria;p__Bacillota;c__Clostridia;o__Oscillospirales;f__Ruminococcaceae;g__;s__	10	0	0
ASV2982	k__Bacteria;p__Bacteroidetes;c__Ignavibacteria;o__SJA-28;f__;g__;s__	10	0	0
ASV2983	k__Bacteria;p__Chloroflexi;c__Anaerolineae;o__1-20;f__;g__;s__	10	0	0
ASV2984	k__Bacteria;p__Bacteroidetes;c__Bacteroidia;o__Bacteroidales	10	0	0
ASV2985	k__Bacteria;p__Proteobacteria;c__Gammaproteobacteria;o__Coxiellales;f__Coxiellaceae;g__Coxiella;s__Gammaproteobacteria_bacterium_RBG_16_37_9	10	0	0
ASV2986	k__Bacteria;p__Chloroflexi;c__Anaerolineae;o__SBR1031;f__;g__;s__	10	0	0
ASV2987	k__Bacteria;p__Actinobacteriota;c__Acidimicrobiia;o__IMCC26256;f__;g__;s__	10	0	0
ASV2988	k__Bacteria;p__Proteobacteria;c__Gammaproteobacteria;o__Nitrosococcales;f__Methylophagaceae	10	0	0
ASV2989	k__Bacteria;p__Patescibacteria;c__Berkelbacteria;o__;f__;g__;s__	10	0	0
ASV2991	k__Bacteria;p__Proteobacteria;c__Gammaproteobacteria;o__Xanthomonadales;f__Xanthomonadaceae;g__Stenotrophomonas	10	0	0
ASV2992	k__Bacteria;p__Bacillota;c__Clostridia;o__Peptococcales;f__Peptococcaceae;g__;s__	10	0	0
ASV2993	k__Bacteria;p__Proteobacteria;c__Alphaproteobacteria;o__Rhodobacterales;f__Rhodobacteraceae	10	0	0
ASV2994	k__Bacteria;p__Bacteroidetes;c__Bacteroidia;o__Bacteroidales;f__Bacteroidetes_vadinHA17;g__;s__	10	0	0
ASV2996	k__Bacteria;p__Proteobacteria;c__Gammaproteobacteria;o__Pseudomonadales;f__Halomonadaceae;g__Halomonas	10	0	0
ASV2997	k__Bacteria;p__Proteobacteria;c__Alphaproteobacteria;o__Ferrovibrionales	10	0	0
ASV2998	k__Bacteria;p__Bacteroidetes;c__Bacteroidia;o__Bacteroidales;f__Bacteroidetes_vadinHA17;g__;s__	10	0	0
ASV2999	k__Bacteria;p__Patescibacteria;c__Dojkabacteria;o__unidentified_Dojkabacteria;f__unidentified_Dojkabacteria;g__unidentified_Dojkabacteria;s__Chloroflexi_bacterium_RBG_13_46_9	10	0	0
ASV3000	k__Bacteria;p__Proteobacteria;c__Gammaproteobacteria;o__Enterobacterales;f__Pasteurellaceae	10	0	0
ASV3001	k__Bacteria;p__Proteobacteria;c__Alphaproteobacteria;o__Rhizobiales	10	0	0
ASV3002	k__Bacteria;p__Proteobacteria;c__Alphaproteobacteria;o__Acetobacterales;f__Acetobacteraceae;g__Roseomonas	10	0	0
ASV3003	k__Bacteria;p__Proteobacteria;c__Alphaproteobacteria;o__Rhizobiales;f__Devosiaceae;g__Devosia	10	0	0
ASV3004	k__Bacteria;p__Verrucomicrobiota	10	0	0
ASV3005	k__Bacteria;p__Verrucomicrobiota	10	0	0
ASV3006	k__Bacteria;p__Actinobacteriota;c__Acidimicrobiia;o__Actinomarinales;f__;g__;s__	10	0	0
ASV3007	k__Bacteria;p__Proteobacteria;c__Gammaproteobacteria;o__Burkholderiales;f__SC-I-84;g__;s__	10	0	0
ASV3008	k__Bacteria;p__Bacillota;c__Bacilli;o__Lactobacillales;f__Lactobacillaceae;g__Levilactobacillus;s__Lactobacillus_namurensis	10	0	0
ASV3009	k__Bacteria;p__Bacillota;c__Clostridia;o__Christensenellales;f__Christensenellaceae;g__Christensenellaceae_R-7_group	10	0	0
ASV3010	k__Bacteria;p__Thermodesulfobacter;c__Syntrophobacteria;o__Syntrophobacterales;f__Syntrophobacteraceae	10	0	0
ASV3011	k__Bacteria	10	0	0
ASV3012	k__Bacteria;p__Acidobacteriota;c__Aminicenantia;o__Aminicenantales;f__;g__;s__	10	0	0
ASV3013	k__Bacteria;p__Dependentiae;c__Babeliae;o__Babeliales;f__unidentified_Babeliales;g__unidentified_Babeliales;s__candidate_division_TM6_bacterium_GW2011_GWF2_37_49	10	0	0
ASV3014	k__Bacteria;p__Thermodesulfobacter;c__Desulfobacteria;o__Desulfobacterales;f__Desulfosarcinaceae;g__SEEP-SRB1;s__Desulfobacteraceae_bacterium	10	0	0
ASV3015	k__Bacteria;p__Cyanobacteria;c__Cyanobacteriia;o__Chloroplast;f__unidentified_Chloroplast;g__unidentified_Chloroplast;s__Picochlorum_sp_'soloecismus'	10	0	0
ASV3016	k__Bacteria;p__Thermodesulfobacter;c__unidentified_Thermodesulfobacter;o__unidentified_Thermodesulfobacter;f__unidentified_Thermodesulfobacter;g__unidentified_Thermodesulfobacter;s__delta_proteobacterium_WX81	10	0	0
ASV3017	k__Bacteria;p__Chloroflexi;c__Anaerolineae;o__Anaerolineales;f__Anaerolineaceae;g__Pelolinea;s__	10	0	0
ASV3018	k__Bacteria;p__Bacteroidetes;c__Bacteroidia;o__Chitinophagales;f__;g__;s__	10	0	0
ASV3019	k__Bacteria;p__Patescibacteria;c__Dojkabacteria;o__;f__;g__;s__	10	0	0
ASV3020	k__Bacteria;p__Proteobacteria;c__Alphaproteobacteria;o__Sphingomonadales;f__Sphingomonadaceae	10	0	0
ASV3021	k__Bacteria;p__Proteobacteria;c__Alphaproteobacteria;o__Acetobacterales;f__Acetobacteraceae	10	0	0
ASV3022	k__Bacteria;p__Proteobacteria;c__Gammaproteobacteria;o__Burkholderiales;f__Comamonadaceae	9	0	0
ASV3023	k__Bacteria;p__Bacteroidetes;c__Bacteroidia;o__Bacteroidales;f__Prevotellaceae;g__Prevotellaceae_UCG-004;s__	9	0	0
ASV3040	k__Bacteria;p__Bacteroidetes;c__Bacteroidia;o__Flavobacteriales;f__Weeksellaceae;g__Chryseobacterium	9	0	0
ASV3042	k__Bacteria;p__Actinobacteriota;c__Actinobacteria;o__Corynebacteriales;f__Corynebacteriaceae;g__Corynebacterium;s__Corynebacterium_falsenii	9	0	0
ASV3043	k__Bacteria;p__Proteobacteria;c__Gammaproteobacteria;o__Xanthomonadales;f__Xanthomonadaceae;g__Stenotrophomonas	9	0	0
ASV3044	k__Bacteria;p__Bacillota;c__Clostridia;o__Clostridiales;f__Clostridiaceae;g__Clostridium_sensu_stricto_11	9	0	0
ASV3056	k__Bacteria;p__Bacillota;c__Clostridia;o__Oscillospirales;f__Ruminococcaceae;g__Anaerofilum;s__	9	0	0
ASV3057	k__Bacteria;p__Bacillota;c__Bacilli;o__Lactobacillales;f__Enterococcaceae;g__Enterococcus	9	0	0
ASV3058	k__Bacteria;p__Proteobacteria;c__Alphaproteobacteria;o__Sphingomonadales;f__Sphingomonadaceae;g__Sphingomonas	9	0	0
ASV3059	k__Bacteria;p__Proteobacteria;c__Gammaproteobacteria;o__Enterobacterales;f__Vibrionaceae;g__Vibrio	9	0	0
ASV3060	k__Bacteria;p__Bacteroidetes;c__Bacteroidia;o__Bacteroidales;f__Bacteroidaceae;g__Bacteroides;s__Bacteroides_plebeius	9	0	0
ASV3061	k__Bacteria;p__Bacteroidetes;c__Bacteroidia;o__Bacteroidales;f__Bacteroidaceae;g__Bacteroides	9	0	0
ASV3062	k__Bacteria;p__Bacillota;c__Clostridia;o__Oscillospirales;f__[Eubacterium]_coprostanoligenes_group;g__;s__	9	0	0
ASV3063	k__Bacteria;p__Bacillota;c__Clostridia;o__Oscillospirales;f__Oscillospiraceae;g__Intestinimonas;s__	9	0	0
ASV3064	k__Bacteria;p__Bacteroidetes;c__Bacteroidia;o__Bacteroidales;f__Muribaculaceae;g__;s__	9	0	0
ASV3065	k__Bacteria;p__Fusobacteriota;c__Fusobacteriia;o__Fusobacteriales;f__Fusobacteriaceae;g__Fusobacterium;s__Fusobacterium_periodonticum	9	0	0
ASV3069	k__Bacteria;p__Bacillota;c__Syntrophomonadia;o__Syntrophomonadales;f__Syntrophomonadaceae;g__Syntrophomonas;s__	9	0	0
ASV3070	k__Bacteria;p__Bacillota;c__Bacilli;o__Alicyclobacillales;f__Alicyclobacillaceae;g__Tumebacillus	9	0	0
ASV3071	k__Bacteria;p__Verrucomicrobiota;c__Chlamydiae;o__Chlamydiales;f__Simkaniaceae	9	0	0
ASV3072	k__Bacteria;p__Actinobacteriota;c__Thermoleophilia;o__Solirubrobacterales;f__Solirubrobacteraceae;g__Conexibacter;s__	9	0	0
ASV3073	k__Bacteria;p__Fermentibacterota;c__Fermentibacteria;o__Fermentibacterales;f__Fermentibacteraceae;g__;s__	9	0	0
ASV3074	k__Bacteria;p__Chloroflexi;c__Anaerolineae;o__Anaerolineales;f__Anaerolineaceae	9	0	0
ASV3075	k__Bacteria;p__Armatimonadota;c__;o__;f__;g__;s__	9	0	0
ASV3076	k__Bacteria;p__Myxococcota;c__Polyangia;o__Haliangiales;f__Haliangiaceae;g__Haliangium;s__	9	0	0
ASV3077	k__Bacteria;p__Hydrogenedentes;c__Hydrogenedentia;o__Hydrogenedentiales;f__Hydrogenedensaceae;g__;s__	9	0	0
ASV3078	k__Bacteria	9	0	0
ASV3079	k__Bacteria;p__Verrucomicrobiota;c__Kiritimatiellae;o__113B434;f__;g__;s__	9	0	0
ASV3080	k__Bacteria;p__Thermodesulfobacter;c__Desulfovibrionia;o__Desulfovibrionales;f__Desulfovibrionaceae;g__Desulfovibrio	9	0	0
ASV3081	k__Bacteria;p__MBNT15	9	0	0
ASV3082	k__Bacteria;p__Patescibacteria	9	0	0
ASV3083	k__Bacteria	9	0	0
ASV3084	k__Bacteria;p__Spirochaetota;c__Spirochaetia;o__Spirochaetales;f__Spirochaetaceae;g__unidentified_Spirochaetaceae;s__Spirochetales_bacterium_enrichment_culture_clone_D2CL_Bac_16S_Clone1	9	0	0
ASV3085	k__Bacteria;p__Patescibacteria;c__Dojkabacteria;o__;f__;g__;s__	9	0	0
ASV3086	k__Bacteria;p__Proteobacteria;c__Alphaproteobacteria;o__Rhizobiales;f__Rhizobiaceae;g__Allorhizobium-Neorhizobium-Pararhizobium-Rhizobium	9	0	0
ASV3087	k__Bacteria;p__Verrucomicrobiota;c__Chlamydiae;o__Chlamydiales;f__Simkaniaceae;g__;s__	9	0	0
ASV3089	k__Bacteria;p__Patescibacteria;c__Saccharimonadia;o__Saccharimonadales;f__LWQ8;g__;s__	9	0	0
ASV3090	k__Bacteria;p__Hydrogenedentes;c__Hydrogenedentia;o__Hydrogenedentiales;f__Hydrogenedensaceae;g__;s__	9	0	0
ASV3091	k__Bacteria;p__Actinobacteriota;c__Actinobacteria;o__Corynebacteriales;f__Corynebacteriaceae;g__Corynebacterium	9	0	0
ASV3092	k__Bacteria;p__SAR324_clade(Marine_group_B);c__;o__;f__;g__;s__	9	0	0
ASV3094	k__Bacteria;p__Actinobacteriota;c__Acidimicrobiia;o__Actinomarinales;f__;g__;s__	9	0	0
ASV3099	k__Bacteria;p__Patescibacteria;c__Dojkabacteria;o__;f__;g__;s__	9	0	0
ASV3100	k__Bacteria;p__Thermodesulfobacter;c__Syntrophobacteria;o__Syntrophobacterales;f__Syntrophobacteraceae	9	0	0
ASV3101	k__Bacteria;p__Synergistota;c__Synergistia;o__Synergistales;f__Synergistaceae	9	0	0
ASV3103	k__Bacteria;p__Actinobacteriota;c__Thermoleophilia;o__Solirubrobacterales;f__67-14;g__;s__	9	0	0
ASV3104	k__Bacteria;p__Dependentiae;c__Babeliae;o__Babeliales	9	0	0
ASV3106	k__Bacteria;p__Acidobacteriota;c__Vicinamibacteria;o__Vicinamibacterales;f__Vicinamibacteraceae;g__Luteitalea;s__	9	0	0
ASV3107	k__Bacteria;p__Thermodesulfobacter;c__Syntrophobacteria;o__Syntrophobacterales;f__Syntrophobacteraceae	9	0	0
ASV3108	k__Bacteria;p__Thermodesulfobacter;c__Syntrophorhabdia;o__Syntrophorhabdales;f__Syntrophorhabdaceae;g__Syntrophorhabdus;s__	9	0	0
ASV3109	k__Bacteria;p__Actinobacteriota;c__Actinobacteria;o__Corynebacteriales;f__Mycobacteriaceae;g__Mycobacterium	9	0	0
ASV3110	k__Bacteria;p__Proteobacteria;c__Gammaproteobacteria;o__Xanthomonadales;f__Xanthomonadaceae;g__Thermomonas;s__	9	0	0
ASV3111	k__Bacteria;p__Actinobacteriota	9	0	0
ASV3150	k__Bacteria;p__Proteobacteria;c__Gammaproteobacteria;o__Burkholderiales;f__Comamonadaceae;g__Delftia	8	0	0
ASV3171	k__Bacteria;p__Proteobacteria;c__Alphaproteobacteria;o__Sphingomonadales;f__Sphingomonadaceae;g__Sphingomonas	8	0	0
ASV3172	k__Bacteria;p__Bacteroidetes;c__Bacteroidia;o__Bacteroidales;f__Bacteroidaceae;g__Bacteroides	8	0	0
ASV3182	k__Bacteria;p__Bacillota;c__Clostridia;o__Oscillospirales;f__[Eubacterium]_coprostanoligenes_group;g__;s__	8	0	0
ASV3185	k__Bacteria;p__Proteobacteria;c__Gammaproteobacteria;o__Chromatiales;f__Chromatiaceae;g__Thiohalocapsa;s__	8	0	0
ASV3186	k__Bacteria;p__Bacteroidetes;c__Bacteroidia;o__Bacteroidales;f__Bacteroidaceae;g__Bacteroides	8	0	0
ASV3187	k__Bacteria	8	0	0
ASV3188	k__Bacteria;p__Bacillota;c__Bacilli;o__Erysipelotrichales;f__Erysipelotrichaceae;g__Holdemanella;s__	8	0	0
ASV3189	k__Bacteria;p__Proteobacteria;c__Gammaproteobacteria;o__Burkholderiales;f__Oxalobacteraceae;g__Massilia	8	0	0
ASV3193	k__Bacteria;p__Patescibacteria;c__Dojkabacteria;o__;f__;g__;s__	8	0	0
ASV3194	k__Bacteria;p__Bacteroidetes;c__Bacteroidia;o__Bacteroidales;f__SB-5;g__;s__	8	0	0
ASV3195	k__Bacteria;p__Verrucomicrobiota;c__Verrucomicrobiae;o__Pedosphaerales;f__Pedosphaeraceae;g__;s__	8	0	0
ASV3196	k__Bacteria;p__Thermodesulfobacter;c__Desulfomonilia;o__Desulfomonilales;f__Desulfomonilaceae;g__Desulfomonile;s__	8	0	0
ASV3197	k__Bacteria;p__Proteobacteria;c__Alphaproteobacteria;o__Caulobacterales;f__Hyphomonadaceae;g__Hirschia;s__	8	0	0
ASV3198	k__Bacteria;p__Verrucomicrobiota;c__Omnitrophia;o__Omnitrophales;f__Omnitrophaceae;g__Candidatus_Omnitrophus;s__	8	0	0
ASV3199	k__Bacteria;p__Proteobacteria;c__Gammaproteobacteria;o__unidentified_Gammaproteobacteria;f__unidentified_Gammaproteobacteria;g__;s__	8	0	0
ASV3200	k__Bacteria;p__Hydrogenedentes;c__Hydrogenedentia;o__Hydrogenedentiales;f__Hydrogenedensaceae;g__;s__	8	0	0
ASV3201	k__Bacteria;p__Verrucomicrobiota;c__Chlamydiae;o__Chlamydiales;f__Parachlamydiaceae;g__Neochlamydia;s__	8	0	0
ASV3202	k__Bacteria;p__Verrucomicrobiota;c__Verrucomicrobiae;o__Opitutales;f__Opitutaceae;g__Lacunisphaera;s__	8	0	0
ASV3203	k__Bacteria	8	0	0
ASV3204	k__Bacteria;p__Chloroflexi;c__Anaerolineae;o__SJA-15;f__;g__;s__	8	0	0
ASV3205	k__Bacteria	8	0	0
ASV3206	k__Bacteria;p__Verrucomicrobiota;c__Verrucomicrobiae;o__Pedosphaerales;f__Pedosphaeraceae	8	0	0
ASV3207	k__Bacteria;p__Proteobacteria;c__Alphaproteobacteria;o__;f__;g__;s__	8	0	0
ASV3208	k__Bacteria;p__Proteobacteria;c__Gammaproteobacteria;o__Burkholderiales;f__SC-I-84;g__;s__	8	0	0
ASV3209	k__Bacteria	8	0	0
ASV3210	k__Bacteria;p__Gemmatimonadota;c__S0134_terrestrial_group;o__;f__;g__;s__	8	0	0
ASV3211	k__Bacteria;p__Armatimonadota;c__;o__;f__;g__;s__	8	0	0
ASV3212	k__Bacteria;p__Bacillota;c__Negativicutes;o__Acidaminococcales;f__Acidaminococcaceae;g__Acidaminococcus;s__	8	0	0
ASV3213	k__Bacteria;p__Chloroflexi	8	0	0
ASV3214	k__Bacteria;p__Chloroflexi;c__Anaerolineae;o__Anaerolineales;f__Anaerolineaceae;g__Pelolinea;s__	8	0	0
ASV3215	k__Bacteria;p__Chloroflexi;c__Anaerolineae;o__Ardenticatenales;f__;g__;s__	8	0	0
ASV3216	k__Bacteria;p__Actinobacteriota;c__Thermoleophilia;o__Gaiellales;f__;g__;s__	8	0	0
ASV3217	k__Bacteria;p__Spirochaetota;c__Leptospirae;o__Leptospirales;f__Leptospiraceae;g__RBG-16-49-21;s__	8	0	0
ASV3218	k__Bacteria;p__Planctomycetota;c__Phycisphaerae;o__Pla1_lineage;f__;g__;s__	8	0	0
ASV3219	k__Bacteria;p__Patescibacteria;c__Saccharimonadia;o__Saccharimonadales;f__WWH38;g__;s__	8	0	0
ASV3221	k__Bacteria	8	0	0
ASV3222	k__Bacteria;p__Patescibacteria;c__Dojkabacteria;o__;f__;g__;s__	8	0	0
ASV3223	k__Bacteria;p__Bacillota;c__Clostridia;o__Clostridiales;f__Clostridiaceae;g__Clostridium_sensu_stricto_10;s__	8	0	0
ASV3224	k__Bacteria;p__Bacteroidetes;c__Bacteroidia;o__Bacteroidales;f__Prolixibacteraceae;g__unidentified_Prolixibacteraceae;s__Bacteroidales_bacterium_6E	8	0	0
ASV3225	k__Bacteria;p__Bacillota;c__Bacilli;o__Izemoplasmatales;f__Izemoplasmataceae;g__;s__	8	0	0
ASV3226	k__Bacteria;p__Patescibacteria;c__Gracilibacteria;o__Candidatus_Peregrinibacteria;f__;g__;s__	8	0	0
ASV3227	k__Bacteria;p__Bacillota;c__Bacilli;o__Erysipelotrichales;f__Erysipelotrichaceae;g__Breznakia;s__	8	0	0
ASV3228	k__Bacteria;p__Verrucomicrobiota;c__Verrucomicrobiae;o__Pedosphaerales;f__Pedosphaeraceae;g__;s__	8	0	0
ASV3229	k__Bacteria;p__Bacteroidetes;c__Kryptonia;o__Kryptoniales;f__BSV26;g__;s__	8	0	0
ASV3230	k__Bacteria;p__Bacillota;c__Clostridia;o__Oscillospirales;f__[Eubacterium]_coprostanoligenes_group;g__;s__	8	0	0
ASV3231	k__Bacteria;p__Armatimonadota;c__;o__;f__;g__;s__	8	0	0
ASV3232	k__Bacteria;p__Cyanobacteria;c__Cyanobacteriia;o__Chloroplast;f__unidentified_Chloroplast;g__unidentified_Chloroplast;s__Trachydiscus_minutus	8	0	0
ASV3233	k__Bacteria;p__Cyanobacteria;c__Vampirivibrionia;o__Obscuribacterales;f__Obscuribacteraceae;g__Candidatus_Obscuribacter	8	0	0
ASV3235	k__Bacteria;p__Proteobacteria;c__Alphaproteobacteria;o__Acetobacterales;f__Acetobacteraceae	8	0	0
ASV3236	k__Bacteria;p__Bacteroidetes;c__Bacteroidia;o__Bacteroidales;f__Prolixibacteraceae;g__;s__	8	0	0
ASV3238	k__Bacteria;p__Proteobacteria;c__Alphaproteobacteria;o__Sphingomonadales;f__Sphingomonadaceae;g__Sphingomonas	8	0	0
ASV3240	k__Bacteria;p__Proteobacteria;c__Gammaproteobacteria;o__Xanthomonadales;f__Xanthomonadaceae;g__Stenotrophomonas	8	0	0
ASV3243	k__Bacteria;p__Bacteroidetes;c__Bacteroidia;o__Chitinophagales;f__Saprospiraceae;g__;s__	8	0	0
ASV3250	k__Bacteria;p__Chloroflexi;c__Anaerolineae;o__Anaerolineales;f__Anaerolineaceae	8	0	0
ASV3251	k__Bacteria;p__Proteobacteria;c__Gammaproteobacteria;o__Burkholderiales;f__Hydrogenophilaceae;g__unidentified_Hydrogenophilaceae	8	0	0
ASV3253	k__Bacteria;p__Proteobacteria;c__Alphaproteobacteria;o__Rhodobacterales;f__Rhodobacteraceae	8	0	0
ASV3254	k__Bacteria;p__Thermodesulfobacter;c__Syntrophobacteria;o__Syntrophobacterales;f__Syntrophobacteraceae;g__Syntrophobacter;s__	8	0	0
ASV3255	k__Bacteria;p__Acidobacteriota;c__Aminicenantia;o__Aminicenantales;f__;g__;s__	8	0	0
ASV3256	k__Bacteria;p__Bacteroidetes;c__Bacteroidia;o__Flavobacteriales;f__Weeksellaceae;g__Chryseobacterium;s__Chryseobacterium_salipaludis	8	0	0
ASV3257	k__Bacteria;p__Dependentiae;c__Babeliae;o__Babeliales;f__unidentified_Babeliales;g__unidentified_Babeliales;s__candidate_division_TM6_bacterium_GW2011_GWF2_37_49	8	0	0
ASV3258	k__Bacteria;p__Proteobacteria;c__Gammaproteobacteria;o__Pseudomonadales;f__Moraxellaceae;g__Psychrobacter	8	0	0
ASV3259	k__Bacteria;p__Verrucomicrobiota;c__Chlamydiae;o__Chlamydiales;f__Parachlamydiaceae;g__Neochlamydia;s__	8	0	0
ASV3260	k__Bacteria;p__Proteobacteria;c__Alphaproteobacteria;o__Rhizobiales;f__Rhizobiaceae	8	0	0
ASV3261	k__Bacteria;p__Bacteroidetes;c__Bacteroidia;o__Sphingobacteriales;f__Lentimicrobiaceae;g__;s__	8	0	0
ASV3262	k__Bacteria;p__Modulibacteria;c__Moduliflexia;o__Moduliflexales;f__Moduliflexaceae;g__Candidatus_Moduliflexus;s__bacterium_UASB14	8	0	0
ASV3264	k__Bacteria;p__Thermodesulfobacter;c__Desulfovibrionia;o__Desulfovibrionales;f__Desulfovibrionaceae	8	0	0
ASV3265	k__Bacteria;p__Bacteroidetes;c__Bacteroidia;o__Chitinophagales;f__Saprospiraceae	8	0	0
ASV3266	k__Bacteria;p__Armatimonadota;c__;o__;f__;g__;s__	8	0	0
ASV3267	k__Bacteria;p__Hydrogenedentes;c__Hydrogenedentia;o__Hydrogenedentiales;f__Hydrogenedensaceae;g__;s__	8	0	0
ASV3268	k__Bacteria;p__Actinobacteriota;c__Actinobacteria;o__Micrococcales;f__Intrasporangiaceae	8	0	0
ASV3269	k__Bacteria;p__Proteobacteria;c__Gammaproteobacteria;o__Cardiobacteriales;f__Wohlfahrtiimonadaceae;g__Ignatzschineria;s__Ignatzschineria_ureiclastica	8	0	0
ASV3270	k__Bacteria;p__Bacteroidetes;c__Kapabacteria;o__Kapabacteriales;f__unidentified_Kapabacteriales;g__unidentified_Kapabacteriales;s__Chlorobi_bacterium_OLB6	8	0	0
ASV3271	k__Bacteria;p__Chloroflexi;c__Dehalococcoidia;o__GIF9;f__;g__;s__	7	0	0
ASV3284	k__Bacteria;p__Actinobacteriota;c__Thermoleophilia;o__Gaiellales;f__;g__;s__	7	0	0
ASV3302	k__Bacteria;p__Bacteroidetes;c__Rhodothermia;o__Rhodothermales;f__Rhodothermaceae;g__;s__	7	0	0
ASV3303	k__Bacteria;p__Bacillota;c__Bacilli;o__RF39;f__;g__;s__	7	0	0
ASV3314	k__Bacteria;p__Bacillota;c__Clostridia;o__Lachnospirales;f__Lachnospiraceae;g__Lachnospiraceae_NK4A136_group;s__	7	0	0
ASV3322	k__Bacteria;p__Bacillota;c__Clostridia;o__Lachnospirales;f__Lachnospiraceae;g__Roseburia;s__Roseburia_intestinalis	7	0	0
ASV3323	k__Bacteria;p__Bacillota;c__Bacilli;o__Lactobacillales;f__Streptococcaceae;g__Streptococcus	7	0	0
ASV3324	k__Bacteria;p__Bacillota;c__Clostridia;o__Lachnospirales;f__Lachnospiraceae;g__Lachnospiraceae_NK4A136_group;s__Lachnospiraceae_bacterium_GAM79	7	0	0
ASV3325	k__Bacteria;p__Proteobacteria;c__Alphaproteobacteria;o__Rhizobiales;f__unidentified_Rhizobiales;g__Phreatobacter;s__Alphaproteobacteria_bacterium	4	0	0
ASV3326	k__Bacteria;p__Bacillota;c__Clostridia;o__Clostridiales;f__Clostridiaceae;g__Clostridium_sensu_stricto_1	7	0	0
ASV3327	k__Bacteria;p__Bacillota;c__Bacilli;o__Lactobacillales;f__Streptococcaceae;g__Streptococcus	7	0	0
ASV3328	k__Bacteria;p__Proteobacteria	7	0	0
ASV3329	k__Bacteria;p__Bacillota;c__Clostridia;o__Oscillospirales;f__Ruminococcaceae	7	0	0
ASV3331	k__Bacteria;p__Bacteroidetes;c__Bacteroidia;o__Bacteroidales;f__Muribaculaceae;g__;s__	7	0	0
ASV3332	k__Bacteria;p__Proteobacteria;c__Gammaproteobacteria;o__Enterobacterales;f__Vibrionaceae;g__Vibrio	7	0	0
ASV3333	k__Bacteria;p__Bacteroidetes;c__Bacteroidia;o__Bacteroidales;f__Bacteroidaceae;g__Bacteroides;s__Bacteroides_sp_Marseille-P3166	7	0	0
ASV3334	k__Bacteria;p__Proteobacteria;c__Gammaproteobacteria;o__Pseudomonadales;f__Pseudomonadaceae;g__Pseudomonas	7	0	0
ASV3335	k__Bacteria;p__Bacillota;c__Negativicutes;o__Veillonellales-Selenomonadales;f__Selenomonadaceae;g__Megamonas;s__	7	0	0
ASV3336	k__Bacteria;p__Actinobacteriota;c__Actinobacteria;o__Corynebacteriales;f__Mycobacteriaceae;g__Mycobacterium	7	0	0
ASV3337	k__Bacteria	7	0	0
ASV3341	k__Bacteria;p__Proteobacteria;c__Gammaproteobacteria;o__Coxiellales;f__Coxiellaceae;g__Coxiella;s__Gammaproteobacteria_bacterium_RBG_16_37_9	7	0	0
ASV3342	k__Bacteria;p__Bacillota;c__Bacilli;o__Erysipelotrichales;f__Erysipelatoclostridiaceae;g__UCG-004;s__	7	0	0
ASV3343	k__Bacteria	7	0	0
ASV3344	k__Bacteria;p__Fermentibacterota;c__Fermentibacteria;o__Fermentibacterales;f__Fermentibacteraceae;g__;s__	7	0	0
ASV3345	k__Bacteria	7	0	0
ASV3346	k__Bacteria;p__Dependentiae;c__Babeliae;o__Babeliales;f__Babeliaceae;g__unidentified_Babeliaceae;s__candidate_division_TM6_bacterium_GW2011_GWE2_42_60	7	0	0
ASV3347	k__Bacteria;p__Chloroflexi;c__Anaerolineae;o__SBR1031	7	0	0
ASV3348	k__Bacteria;p__Verrucomicrobiota;c__Verrucomicrobiae;o__Pedosphaerales;f__Pedosphaeraceae;g__ADurb.Bin063-1;s__	7	0	0
ASV3349	k__Bacteria;p__Chloroflexi;c__Anaerolineae;o__Anaerolineales;f__Anaerolineaceae;g__Anaerolinea;s__	7	0	0
ASV3350	k__Bacteria;p__Proteobacteria;c__Gammaproteobacteria;o__Coxiellales;f__Coxiellaceae;g__Coxiella;s__	7	0	0
ASV3351	k__Bacteria;p__Proteobacteria;c__Gammaproteobacteria;o__Coxiellales;f__Coxiellaceae;g__Coxiella;s__Gammaproteobacteria_bacterium_RBG_16_37_9	7	0	0
ASV3352	k__Bacteria;p__Chloroflexi;c__Anaerolineae;o__SJA-15;f__;g__;s__	7	0	0
ASV3353	k__Bacteria;p__Proteobacteria;c__Gammaproteobacteria;o__Pseudomonadales;f__Moraxellaceae;g__Acinetobacter	7	0	0
ASV3354	k__Bacteria;p__Thermodesulfobacter;c__Syntrophia;o__Syntrophales;f__Smithellaceae;g__Smithella;s__	7	0	0
ASV3355	k__Bacteria;p__Acidobacteriota;c__Vicinamibacteria;o__Vicinamibacterales;f__Vicinamibacteraceae	7	0	0
ASV3356	k__Bacteria;p__Chloroflexi;c__Anaerolineae;o__Ardenticatenales;f__;g__;s__	7	0	0
ASV3357	k__Bacteria;p__Fermentibacterota;c__Fermentibacteria;o__Fermentibacterales;f__Fermentibacteraceae;g__;s__	7	0	0
ASV3358	k__Bacteria;p__Verrucomicrobiota;c__Verrucomicrobiae;o__Pedosphaerales;f__Pedosphaeraceae;g__ADurb.Bin063-1;s__	7	0	0
ASV3359	k__Bacteria;p__Proteobacteria;c__Alphaproteobacteria;o__Rhodospirillales;f__Rhodospirillaceae	7	0	0
ASV3361	k__Bacteria;p__Planctomycetota;c__Phycisphaerae;o__Tepidisphaerales;f__WD2101_soil_group;g__;s__	7	0	0
ASV3362	k__Bacteria;p__FCPU426;c__;o__;f__;g__;s__	7	0	0
ASV3363	k__Bacteria;p__Bacteroidetes;c__Bacteroidia;o__Bacteroidales;f__Paludibacteraceae;g__Paludibacter;s__	7	0	0
ASV3364	k__Bacteria;p__Bdellovibrionota;c__Bdellovibrionia;o__Bdellovibrionales;f__Bdellovibrionaceae;g__Bdellovibrio;s__	7	0	0
ASV3365	k__Bacteria;p__Cloacimonadota;c__Cloacimonadia;o__Cloacimonadales;f__PBS-18;g__;s__	7	0	0
ASV3366	k__Bacteria;p__Proteobacteria;c__Gammaproteobacteria;o__Burkholderiales	7	0	0
ASV3367	k__Bacteria;p__Acidobacteriota;c__Vicinamibacteria;o__Subgroup_17;f__;g__;s__	7	0	0
ASV3368	k__Bacteria;p__Bacteroidetes;c__Bacteroidia;o__Bacteroidales;f__Bacteroidaceae;g__Bacteroides	7	0	0
ASV3369	k__Bacteria;p__Chloroflexi;c__Dehalococcoidia	7	0	0
ASV3370	k__Bacteria;p__Bacteroidetes;c__Bacteroidia;o__Bacteroidales;f__Bacteroidetes_vadinHA17;g__;s__	7	0	0
ASV3371	k__Bacteria;p__Bdellovibrionota;c__Bdellovibrionia;o__Bdellovibrionales;f__Bdellovibrionaceae;g__Bdellovibrio	7	0	0
ASV3372	k__Bacteria	7	0	0
ASV3373	k__Bacteria;p__Gemmatimonadota;c__Gemmatimonadetes;o__Gemmatimonadales;f__Gemmatimonadaceae;g__Gemmatimonas;s__	7	0	0
ASV3374	k__Bacteria;p__Dependentiae;c__Babeliae;o__Babeliales;f__unidentified_Babeliales;g__unidentified_Babeliales;s__candidate_division_TM6_bacterium_GW2011_GWF2_37_49	7	0	0
ASV3375	k__Bacteria;p__Actinobacteriota;c__Actinobacteria;o__Propionibacteriales;f__Propionibacteriaceae;g__Tessaracoccus;s__Tessaracoccus_flavescens	7	0	0
ASV3376	k__Bacteria;p__Actinobacteriota;c__Acidimicrobiia;o__Microtrichales;f__Microtrichaceae;g__IMCC26207;s__	7	0	0
ASV3378	k__Bacteria;p__Cyanobacteria;c__Cyanobacteriia;o__Synechococcales;f__Cyanobiaceae;g__Cyanobium_PCC-6307	7	0	0
ASV3379	k__Bacteria;p__Bacillota;c__Clostridia;o__Clostridiales;f__Clostridiaceae;g__Clostridium_sensu_stricto_13;s__Clostridium_sp_Cas15	7	0	0
ASV3380	k__Bacteria;p__Fusobacteriota;c__Fusobacteriia;o__Fusobacteriales;f__Fusobacteriaceae;g__Cetobacterium;s__	7	0	0
ASV3381	k__Bacteria;p__Bacteroidetes;c__Bacteroidia;o__Bacteroidales;f__Bacteroidetes_BD2-2;g__;s__	7	0	0
ASV3385	k__Bacteria;p__Bacillota;c__Clostridia;o__Christensenellales;f__Christensenellaceae;g__Christensenellaceae_R-7_group;s__bacterium_enrichment_culture_clone_DPF35	7	0	0
ASV3391	k__Bacteria;p__Actinobacteriota;c__Thermoleophilia;o__Gaiellales;f__;g__;s__	7	0	0
ASV3392	k__Bacteria;p__Proteobacteria;c__Gammaproteobacteria;o__SZB30;f__;g__;s__	7	0	0
ASV3394	k__Bacteria;p__Proteobacteria;c__Gammaproteobacteria;o__Run-SP154;f__;g__;s__	7	0	0
ASV3395	k__Bacteria;p__Bacillota;c__Clostridia;o__Clostridiales;f__Caloramatoraceae;g__Fonticella;s__	7	0	0
ASV3396	k__Bacteria;p__Spirochaetota;c__Spirochaetia;o__Spirochaetales;f__Spirochaetaceae;g__Spirochaeta;s__	7	0	0
ASV3397	k__Bacteria	7	0	0
ASV3398	k__Bacteria;p__Verrucomicrobiota;c__Verrucomicrobiae;o__Chthoniobacterales;f__Chthoniobacteraceae;g__LD29;s__	7	0	0
ASV3399	k__Bacteria;p__Proteobacteria;c__Alphaproteobacteria;o__Rhizobiales;f__Xanthobacteraceae;g__Pseudolabrys;s__	7	0	0
ASV3400	k__Bacteria;p__Thermodesulfobacter;c__Desulfovibrionia;o__Desulfovibrionales;f__Desulfovibrionaceae;g__Desulfovibrio	7	0	0
ASV3401	k__Bacteria;p__Actinobacteriota;c__Coriobacteriia;o__OPB41;f__;g__;s__	7	0	0
ASV3402	k__Bacteria;p__Thermodesulfobacter;c__Desulfovibrionia;o__Desulfovibrionales;f__Desulfomicrobiaceae;g__Desulfomicrobium	7	0	0
ASV3403	k__Bacteria;p__Proteobacteria;c__Alphaproteobacteria;o__Sphingomonadales;f__Sphingomonadaceae;g__Novosphingobium	7	0	0
ASV3404	k__Bacteria;p__Verrucomicrobiota;c__Verrucomicrobiae;o__Verrucomicrobiales;f__Rubritaleaceae;g__Luteolibacter;s__	7	0	0
ASV3405	k__Bacteria;p__Actinobacteriota;c__Thermoleophilia;o__Solirubrobacterales;f__67-14;g__;s__	7	0	0
ASV3406	k__Bacteria;p__Chloroflexi;c__KD4-96;o__;f__;g__;s__	7	0	0
ASV3407	k__Bacteria;p__Thermodesulfobacter;c__Desulfobacteria;o__Desulfatiglandales;f__Desulfatiglandaceae;g__Desulfatiglans;s__	7	0	0
ASV3408	k__Bacteria;p__Planctomycetota;c__Phycisphaerae;o__Phycisphaerales;f__Phycisphaeraceae;g__CL500-3;s__	7	0	0
ASV3458	k__Bacteria;p__Actinobacteriota;c__Actinobacteria;o__Micrococcales;f__Intrasporangiaceae	6	0	0
ASV3483	k__Bacteria;p__Bacillota;c__Clostridia;o__Peptostreptococcales-Tissierellales;f__Family_XI;g__Anaerococcus;s__Anaerococcus_nagyae	6	0	0
ASV3484	k__Bacteria;p__Verrucomicrobiota;c__Verrucomicrobiae;o__Pedosphaerales;f__Pedosphaeraceae;g__ADurb.Bin063-1;s__	6	0	0
ASV3485	k__Bacteria;p__Proteobacteria;c__Gammaproteobacteria;o__Burkholderiales;f__Rhodocyclaceae	6	0	0
ASV3486	k__Bacteria;p__Bacillota;c__Clostridia;o__Oscillospirales;f__Oscillospiraceae;g__Oscillibacter	6	0	0
ASV3487	k__Bacteria;p__Actinobacteriota;c__Acidimicrobiia;o__IMCC26256;f__;g__;s__	6	0	0
ASV3489	k__Bacteria;p__Proteobacteria	6	0	0
ASV3490	k__Bacteria;p__Bacillota;c__Clostridia;o__Oscillospirales;f__Ruminococcaceae;g__Caproiciproducens;s__	6	0	0
ASV3491	k__Bacteria;p__Bacillota;c__Clostridia;o__Lachnospirales;f__Lachnospiraceae;g__Agathobacter;s__	6	0	0
ASV3492	k__Bacteria;p__Bacillota;c__Clostridia;o__Lachnospirales;f__Lachnospiraceae;g__Shuttleworthia;s__	6	0	0
ASV3493	k__Bacteria;p__Proteobacteria;c__Gammaproteobacteria;o__Enterobacterales;f__Psychromonadaceae;g__Psychromonas;s__Psychromonas_arctica	6	0	0
ASV3495	k__Bacteria;p__Bacteroidetes;c__Bacteroidia;o__Bacteroidales;f__Tannerellaceae;g__Parabacteroides;s__	6	0	0
ASV3496	k__Bacteria;p__Bacteroidetes;c__Bacteroidia;o__Sphingobacteriales;f__Sphingobacteriaceae;g__Pedobacter	6	0	0
ASV3497	k__Bacteria;p__Proteobacteria;c__Alphaproteobacteria;o__Caulobacterales;f__Caulobacteraceae;g__Phenylobacterium	6	0	0
ASV3498	k__Bacteria;p__Bacillota;c__Clostridia;o__Clostridia_vadinBB60_group;f__;g__;s__	6	0	0
ASV3499	k__Bacteria;p__Actinobacteriota;c__Actinobacteria;o__Frankiales;f__;g__;s__	6	0	0
ASV3500	k__Bacteria;p__Cyanobacteria;c__Cyanobacteriia;o__Chloroplast;f__unidentified_Chloroplast;g__unidentified_Chloroplast	6	0	0
ASV3501	k__Bacteria;p__Proteobacteria;c__Gammaproteobacteria;o__Pseudomonadales;f__Moraxellaceae;g__Psychrobacter	6	0	0
ASV3507	k__Bacteria;p__Bacillota;c__Clostridia;o__Lachnospirales;f__Lachnospiraceae	6	0	0
ASV3508	k__Bacteria;p__Verrucomicrobiota;c__Chlamydiae;o__Chlamydiales;f__cvE6;g__;s__	6	0	0
ASV3510	k__Bacteria;p__Bacillota;c__Bacilli;o__Erysipelotrichales;f__Erysipelatoclostridiaceae;g__Erysipelatoclostridium	6	0	0
ASV3511	k__Bacteria;p__Bacillota;c__Clostridia;o__Lachnospirales;f__Lachnospiraceae;g__Anaerostignum	6	0	0
ASV3512	k__Bacteria	6	0	0
ASV3513	k__Bacteria;p__Patescibacteria;c__Dojkabacteria;o__;f__;g__;s__	6	0	0
ASV3514	k__Bacteria;p__Chloroflexi;c__Anaerolineae;o__RBG-13-54-9;f__;g__;s__	6	0	0
ASV3515	k__Bacteria;p__FW113;c__;o__;f__;g__;s__	6	0	0
ASV3516	k__Bacteria;p__Bacteroidetes;c__Bacteroidia;o__Sphingobacteriales;f__Lentimicrobiaceae;g__;s__	6	0	0
ASV3517	k__Bacteria;p__Chloroflexi;c__Anaerolineae;o__Anaerolineales;f__Anaerolineaceae	6	0	0
ASV3518	k__Bacteria;p__Bacillota;c__Bacilli;o__Staphylococcales;f__Staphylococcaceae;g__Jeotgalicoccus	6	0	0
ASV3519	k__Bacteria;p__Proteobacteria;c__Gammaproteobacteria	6	0	0
ASV3520	k__Bacteria;p__SAR324_clade(Marine_group_B);c__;o__;f__;g__;s__	6	0	0
ASV3521	k__Bacteria;p__Spirochaetota;c__Spirochaetia;o__Spirochaetales;f__Spirochaetaceae;g__Spirochaeta_2;s__	6	0	0
ASV3522	k__Bacteria;p__Bacillota;c__Clostridia;o__Lachnospirales;f__Lachnospiraceae;g__Lachnoclostridium	6	0	0
ASV3523	k__Bacteria;p__Actinobacteriota;c__Actinobacteria;o__Corynebacteriales;f__Nocardiaceae;g__Rhodococcus	6	0	0
ASV3524	k__Bacteria;p__Proteobacteria;c__Alphaproteobacteria;o__Acetobacterales;f__Acetobacteraceae;g__Roseomonas	6	0	0
ASV3525	k__Bacteria;p__Proteobacteria;c__Alphaproteobacteria;o__Rhodobacterales;f__Rhodobacteraceae;g__Paracoccus	6	0	0
ASV3526	k__Bacteria;p__Acidobacteriota;c__Subgroup_18;o__;f__;g__;s__	6	0	0
ASV3527	k__Bacteria;p__Actinobacteriota;c__Actinobacteria;o__Micrococcales;f__Micrococcaceae	6	0	0
ASV3528	k__Bacteria;p__Acidobacteriota;c__Thermoanaerobaculia;o__Thermoanaerobaculales;f__Thermoanaerobaculaceae;g__Subgroup_23;s__	6	0	0
ASV3529	k__Bacteria;p__Hydrogenedentes;c__Hydrogenedentia;o__Hydrogenedentiales;f__Hydrogenedensaceae;g__;s__	6	0	0
ASV3530	k__Bacteria;p__Proteobacteria;c__Alphaproteobacteria;o__Tistrellales;f__Geminicoccaceae;g__;s__	6	0	0
ASV3531	k__Bacteria;p__Verrucomicrobiota;c__Verrucomicrobiae;o__Pedosphaerales;f__Pedosphaeraceae	6	0	0
ASV3532	k__Bacteria;p__Bacteroidetes;c__Ignavibacteria;o__Ignavibacteriales;f__LD-RB-34;g__;s__	6	0	0
ASV3534	k__Bacteria;p__Verrucomicrobiota;c__Omnitrophia;o__Omnitrophales;f__Omnitrophaceae;g__Candidatus_Omnitrophus;s__	6	0	0
ASV3535	k__Bacteria;p__Bacillota;c__Clostridia;o__Peptostreptococcales-Tissierellales;f__Peptostreptococcaceae;g__Proteocatella;s__	6	0	0
ASV3536	k__Bacteria;p__Chloroflexi;c__Anaerolineae;o__Caldilineales;f__Caldilineaceae;g__;s__	6	0	0
ASV3537	k__Bacteria	6	0	0
ASV3538	k__Bacteria;p__Thermodesulfobacter;c__Syntrophia;o__Syntrophales	6	0	0
ASV3539	k__Bacteria;p__Verrucomicrobiota;c__Chlamydiae;o__Chlamydiales;f__Parachlamydiaceae;g__Neochlamydia;s__	6	0	0
ASV3540	k__Bacteria;p__Proteobacteria;c__Gammaproteobacteria;o__Burkholderiales;f__Rhodocyclaceae;g__Propionivibrio;s__	6	0	0
ASV3541	k__Bacteria;p__Patescibacteria;c__Dojkabacteria;o__;f__;g__;s__	6	0	0
ASV3542	k__Bacteria;p__Patescibacteria;c__Dojkabacteria;o__;f__;g__;s__	6	0	0
ASV3543	k__Bacteria;p__Chloroflexi;c__Anaerolineae	6	0	0
ASV3544	k__Bacteria;p__Sva0485;c__;o__;f__;g__;s__	6	0	0
ASV3545	k__Bacteria;p__Chloroflexi;c__Anaerolineae;o__Ardenticatenales;f__;g__;s__	6	0	0
ASV3546	k__Bacteria;p__Proteobacteria;c__Gammaproteobacteria;o__Chromatiales;f__Chromatiaceae	6	0	0
ASV3548	k__Bacteria;p__Verrucomicrobiota;c__Chlamydiae;o__Chlamydiales;f__Parachlamydiaceae;g__Neochlamydia;s__	6	0	0
ASV3549	k__Bacteria;p__Patescibacteria	6	0	0
ASV3550	k__Bacteria;p__Synergistota;c__Synergistia;o__Synergistales;f__Synergistaceae;g__Aminomonas;s__	6	0	0
ASV3551	k__Bacteria;p__Patescibacteria;c__Saccharimonadia;o__Saccharimonadales;f__;g__;s__	6	0	0
ASV3552	k__Bacteria;p__Verrucomicrobiota;c__Verrucomicrobiae;o__Verrucomicrobiales;f__DEV007;g__;s__	6	0	0
ASV3553	k__Bacteria;p__Chloroflexi;c__Anaerolineae;o__Anaerolineales;f__Anaerolineaceae;g__;s__	6	0	0
ASV3554	k__Bacteria;p__Proteobacteria;c__Gammaproteobacteria;o__Chromatiales;f__Chromatiaceae	6	0	0
ASV3555	k__Bacteria;p__Bacteroidetes;c__Bacteroidia;o__Flavobacteriales;f__NS9_marine_group;g__;s__	6	0	0
ASV3556	k__Bacteria;p__Proteobacteria;c__Gammaproteobacteria;o__Coxiellales;f__Coxiellaceae;g__Coxiella;s__	6	0	0
ASV3557	k__Bacteria;p__Bacillota;c__Clostridia;o__Oscillospirales;f__Hungateiclostridiaceae;g__unidentified_Hungateiclostridiaceae;s__iron-reducing_bacterium_enrichment_culture_clone_FEA_2_A6	6	0	0
ASV3558	k__Bacteria;p__Proteobacteria;c__Gammaproteobacteria;o__Coxiellales;f__Coxiellaceae;g__Coxiella;s__	6	0	0
ASV3560	k__Bacteria;p__Actinobacteriota;c__Thermoleophilia;o__Gaiellales;f__;g__;s__	6	0	0
ASV3561	k__Bacteria;p__Thermodesulfobacter;c__Syntrophorhabdia;o__Syntrophorhabdales;f__Syntrophorhabdaceae;g__Syntrophorhabdus;s__	6	0	0
ASV3562	k__Bacteria;p__Verrucomicrobiota;c__Chlamydiae;o__Chlamydiales;f__Parachlamydiaceae;g__Neochlamydia;s__	6	0	0
ASV3563	k__Bacteria;p__Proteobacteria;c__Gammaproteobacteria;o__Xanthomonadales;f__Xanthomonadaceae;g__Stenotrophomonas	6	0	0
ASV3564	k__Bacteria;p__Acidobacteriota;c__Vicinamibacteria;o__Vicinamibacterales;f__Vicinamibacteraceae;g__;s__	6	0	0
ASV3565	k__Bacteria;p__Proteobacteria;c__Alphaproteobacteria;o__Sphingomonadales;f__Sphingomonadaceae;g__Novosphingobium	6	0	0
ASV3566	k__Bacteria;p__Bacillota;c__unidentified_Bacillota;o__DTU014;f__;g__;s__	6	0	0
ASV3567	k__Bacteria;p__Thermodesulfobacter;c__Syntrophorhabdia;o__Syntrophorhabdales;f__Syntrophorhabdaceae;g__Syntrophorhabdus;s__	6	0	0
ASV3577	k__Bacteria;p__Spirochaetota;c__Spirochaetia;o__Spirochaetales;f__Spirochaetaceae;g__Spirochaeta;s__	6	0	0
ASV3579	k__Bacteria;p__Cyanobacteria;c__Cyanobacteriia;o__Synechococcales;f__Cyanobiaceae;g__Cyanobium_PCC-6307	6	0	0
ASV3580	k__Bacteria;p__Proteobacteria;c__Alphaproteobacteria;o__Caulobacterales;f__Caulobacteraceae;g__Brevundimonas	6	0	0
ASV3581	k__Bacteria;p__Bacteroidetes;c__Bacteroidia;o__Flavobacteriales;f__Crocinitomicaceae;g__Fluviicola	6	0	0
ASV3582	k__Bacteria;p__Proteobacteria;c__Alphaproteobacteria;o__Acetobacterales;f__Acetobacteraceae;g__Roseomonas;s__Roseomonas_genomospecies_5	4	0	0
ASV3583	k__Bacteria;p__Patescibacteria;c__Saccharimonadia;o__Saccharimonadales;f__;g__;s__	6	0	0
ASV3584	k__Bacteria;p__Patescibacteria;c__Berkelbacteria;o__unidentified_Berkelbacteria;f__unidentified_Berkelbacteria;g__unidentified_Berkelbacteria;s__Candidatus_Berkelbacteria_bacterium_RIFOXYA2_FULL_43_10	6	0	0
ASV3585	k__Bacteria;p__Chloroflexi;c__Dehalococcoidia;o__GIF9;f__;g__;s__	6	0	0
ASV3586	k__Bacteria;p__Chloroflexi;c__Anaerolineae;o__Anaerolineales;f__Anaerolineaceae;g__Pelolinea;s__	6	0	0
ASV3587	k__Bacteria;p__Thermodesulfobacter;c__Syntrophobacteria;o__Syntrophobacterales;f__Syntrophobacteraceae	6	0	0
ASV3588	k__Bacteria;p__Proteobacteria;c__Alphaproteobacteria;o__Sphingomonadales;f__Sphingomonadaceae;g__Sphingomonas	6	0	0
ASV3589	k__Bacteria;p__Thermodesulfobacter;c__Syntrophorhabdia;o__Syntrophorhabdales;f__Syntrophorhabdaceae;g__Syntrophorhabdus;s__	6	0	0
ASV3590	k__Bacteria;p__Proteobacteria;c__Gammaproteobacteria;o__Steroidobacterales;f__Steroidobacteraceae	6	0	0
ASV3591	k__Bacteria;p__Thermodesulfobacter;c__Syntrophobacteria;o__Syntrophobacterales;f__Syntrophobacteraceae;g__Desulforhabdus;s__	6	0	0
ASV3592	k__Bacteria;p__Proteobacteria;c__Gammaproteobacteria;o__Burkholderiales;f__Rhodocyclaceae	6	0	0
ASV3593	k__Bacteria;p__Proteobacteria;c__Gammaproteobacteria;o__Burkholderiales;f__Comamonadaceae;g__Hydrogenophaga	6	0	0
ASV3594	k__Bacteria;p__Actinobacteriota;c__Acidimicrobiia;o__Microtrichales;f__Ilumatobacteraceae;g__Ilumatobacter;s__	6	0	0
ASV3595	k__Bacteria;p__Actinobacteriota;c__Actinobacteria;o__Micrococcales;f__Micrococcaceae;g__Rothia;s__Rothia_sp_KSUM_10	6	0	0
ASV3596	k__Bacteria	6	0	0
ASV3597	k__Bacteria;p__Bacteroidetes;c__Bacteroidia;o__Bacteroidales;f__Rikenellaceae;g__dgA-11_gut_group;s__	6	0	0
ASV3598	k__Bacteria;p__Bacteroidetes;c__Bacteroidia;o__Bacteroidales;f__Muribaculaceae;g__;s__	6	0	0
ASV3599	k__Bacteria;p__Bacteroidetes;c__Bacteroidia;o__Bacteroidales;f__Bacteroidetes_vadinHA17;g__;s__	6	0	0
ASV3600	k__Bacteria;p__Bacillota;c__TSAC18;o__;f__;g__;s__	6	0	0
ASV3601	k__Bacteria;p__Patescibacteria;c__Saccharimonadia;o__Saccharimonadales;f__;g__;s__	6	0	0
ASV3610	k__Bacteria;p__Synergistota;c__Synergistia;o__Synergistales;f__Synergistaceae	5	0	0
ASV3613	k__Bacteria;p__Actinobacteriota;c__Actinobacteria;o__Propionibacteriales;f__Nocardioidaceae;g__Nocardioides	5	0	0
ASV3614	k__Bacteria;p__Proteobacteria;c__Alphaproteobacteria;o__Acetobacterales;f__Acetobacteraceae;g__Roseomonas	5	0	0
ASV3615	k__Bacteria;p__Proteobacteria;c__Gammaproteobacteria;o__Burkholderiales;f__Neisseriaceae;g__Stenoxybacter;s__	5	0	0
ASV3616	k__Bacteria;p__Bacillota;c__Bacilli;o__Mycoplasmatales;f__Mycoplasmataceae;g__;s__	5	0	0
ASV3618	k__Bacteria;p__Bacillota;c__Bacilli;o__Lactobacillales;f__Carnobacteriaceae;g__Carnobacterium	5	0	0
ASV3619	k__Bacteria;p__Proteobacteria;c__Gammaproteobacteria;o__Chromatiales;f__Chromatiaceae;g__;s__	5	0	0
ASV3620	k__Bacteria;p__Actinobacteriota;c__Actinobacteria;o__Micrococcales	5	0	0
ASV3623	k__Bacteria;p__Proteobacteria;c__Alphaproteobacteria;o__Rhodospirillales;f__;g__;s__	5	0	0
ASV3624	k__Bacteria;p__Bacillota;c__Clostridia;o__Lachnospirales;f__Lachnospiraceae;g__[Ruminococcus]_torques_group	5	0	0
ASV3629	k__Bacteria;p__Bacteroidetes;c__Bacteroidia;o__Bacteroidales;f__Rikenellaceae;g__Rikenellaceae_RC9_gut_group;s__	5	0	0
ASV3650	k__Bacteria;p__Bacillota;c__Clostridia;o__Lachnospirales;f__Lachnospiraceae;g__Lachnospiraceae_NK4A136_group;s__Lachnospiraceae_bacterium_COE1	5	0	0
ASV3652	k__Bacteria	5	0	0
ASV3665	k__Bacteria;p__Proteobacteria;c__Gammaproteobacteria;o__Burkholderiales;f__Neisseriaceae	5	0	0
ASV3680	k__Bacteria;p__Bacteroidetes;c__Bacteroidia;o__Bacteroidales;f__Prevotellaceae;g__Prevotella_9;s__	5	0	0
ASV3681	k__Bacteria;p__Proteobacteria;c__Alphaproteobacteria;o__Rhodobacterales;f__Rhodobacteraceae	5	0	0
ASV3682	k__Bacteria;p__Bacillota;c__Clostridia;o__Oscillospirales;f__Oscillospiraceae;g__UCG-005;s__	5	0	0
ASV3683	k__Bacteria;p__Actinobacteriota;c__Coriobacteriia;o__Coriobacteriales;f__Atopobiaceae;g__Coriobacteriaceae_UCG-002;s__	5	0	0
ASV3684	k__Bacteria;p__Bacillota;c__Bacilli;o__RF39;f__;g__;s__	5	0	0
ASV3685	k__Bacteria;p__Proteobacteria;c__Gammaproteobacteria;o__Burkholderiales;f__Burkholderiaceae;g__Burkholderia-Caballeronia-Paraburkholderia	5	0	0
ASV3686	k__Bacteria;p__Actinobacteriota;c__Actinobacteria;o__Kineosporiales;f__Kineosporiaceae	5	0	0
ASV3687	k__Bacteria;p__Actinobacteriota;c__Actinobacteria;o__Micrococcales;f__Microbacteriaceae;g__Microbacterium	5	0	0
ASV3688	k__Bacteria;p__Bacteroidetes;c__Bacteroidia;o__Bacteroidales;f__Rikenellaceae;g__Alistipes;s__	5	0	0
ASV3689	k__Bacteria;p__Actinobacteriota;c__Actinobacteria;o__Micrococcales;f__Microbacteriaceae;g__Aurantimicrobium	5	0	0
ASV3690	k__Bacteria;p__Actinobacteriota;c__Actinobacteria;o__Corynebacteriales;f__Corynebacteriaceae;g__Corynebacterium	5	0	0
ASV3691	k__Bacteria;p__Bacillota;c__Clostridia;o__Lachnospirales;f__Lachnospiraceae;g__Blautia	5	0	0
ASV3692	k__Bacteria;p__Proteobacteria;c__Gammaproteobacteria;o__Burkholderiales;f__Comamonadaceae;g__Pelomonas	2	0	0
ASV3693	k__Bacteria;p__Proteobacteria;c__Gammaproteobacteria;o__Pseudomonadales;f__Moraxellaceae;g__Psychrobacter	5	0	0
ASV3702	k__Bacteria	5	0	0
ASV3704	k__Bacteria;p__Proteobacteria;c__Alphaproteobacteria	5	0	0
ASV3705	k__Bacteria;p__Thermodesulfobacter;c__Desulfobulbia;o__Desulfobulbales;f__Desulfobulbaceae;g__Candidatus_Electrothrix;s__	5	0	0
ASV3706	k__Bacteria;p__Proteobacteria;c__Gammaproteobacteria;o__Burkholderiales;f__Comamonadaceae	5	0	0
ASV3707	k__Bacteria;p__Chloroflexi;c__Anaerolineae;o__SJA-15;f__;g__;s__	5	0	0
ASV3708	k__Bacteria;p__Proteobacteria;c__Gammaproteobacteria;o__Burkholderiales;f__Hydrogenophilaceae;g__;s__	5	0	0
ASV3709	k__Bacteria;p__Chloroflexi;c__Anaerolineae;o__Anaerolineales;f__Anaerolineaceae;g__Pelolinea;s__	5	0	0
ASV3710	k__Bacteria;p__Bacillota;c__Clostridia;o__Lachnospirales;f__Lachnospiraceae	5	0	0
ASV3712	k__Bacteria;p__Acidobacteriota;c__Thermoanaerobaculia;o__Thermoanaerobaculales;f__Thermoanaerobaculaceae;g__TPD-58;s__	5	0	0
ASV3713	k__Bacteria;p__Patescibacteria	5	0	0
ASV3714	k__Bacteria;p__Bacteroidetes;c__Bacteroidia;o__Sphingobacteriales;f__Lentimicrobiaceae;g__;s__	5	0	0
ASV3715	k__Bacteria;p__Proteobacteria;c__Gammaproteobacteria;o__Burkholderiales;f__Hydrogenophilaceae;g__;s__	5	0	0
ASV3716	k__Bacteria;p__Actinobacteriota;c__Actinobacteria;o__Propionibacteriales;f__Propionibacteriaceae;g__Luteococcus;s__	5	0	0
ASV3717	k__Bacteria;p__Bacillota;c__Clostridia;o__Peptostreptococcales-Tissierellales;f__Anaerovoracaceae	5	0	0
ASV3718	k__Bacteria;p__Bacillota;c__Clostridia;o__Christensenellales;f__Christensenellaceae;g__;s__	5	0	0
ASV3719	k__Bacteria;p__Gemmatimonadota;c__S0134_terrestrial_group;o__;f__;g__;s__	5	0	0
ASV3720	k__Bacteria;p__Patescibacteria;c__Dojkabacteria;o__;f__;g__;s__	5	0	0
ASV3721	k__Bacteria;p__Proteobacteria;c__Gammaproteobacteria;o__Enterobacterales;f__Enterobacteriaceae	5	0	0
ASV3722	k__Bacteria;p__Thermodesulfobacter;c__Syntrophobacteria;o__Syntrophobacterales;f__Syntrophobacteraceae;g__Syntrophobacter;s__	5	0	0
ASV3723	k__Bacteria;p__Actinobacteriota;c__Actinobacteria;o__Propionibacteriales;f__Propionibacteriaceae;g__Aestuariimicrobium;s__	5	0	0
ASV3724	k__Bacteria;p__Proteobacteria;c__Gammaproteobacteria;o__Pseudomonadales;f__KI89A_clade;g__;s__	5	0	0
ASV3725	k__Bacteria;p__Bacteroidetes;c__Bacteroidia;o__Flavobacteriales;f__Weeksellaceae;g__Chryseobacterium	5	0	0
ASV3726	k__Bacteria;p__Chloroflexi;c__Anaerolineae;o__SJA-15;f__;g__;s__	5	0	0
ASV3727	k__Bacteria	5	0	0
ASV3728	k__Bacteria;p__Verrucomicrobiota;c__Chlamydiae;o__LD1-PA32;f__;g__;s__	5	0	0
ASV3729	k__Bacteria;p__Bacteroidetes;c__Bacteroidia;o__Chitinophagales;f__Saprospiraceae;g__;s__	5	0	0
ASV3730	k__Bacteria;p__Proteobacteria;c__Gammaproteobacteria;o__Steroidobacterales;f__Steroidobacteraceae;g__unidentified_Steroidobacteraceae;s__Hypsibius_dujardini	5	0	0
ASV3732	k__Bacteria;p__Bdellovibrionota;c__Bdellovibrionia;o__Bdellovibrionales;f__Bdellovibrionaceae;g__Bdellovibrio;s__	5	0	0
ASV3733	k__Bacteria;p__Bacteroidetes;c__Bacteroidia;o__Bacteroidales;f__Muribaculaceae;g__;s__	5	0	0
ASV3734	k__Bacteria;p__Dependentiae;c__Babeliae;o__Babeliales;f__;g__;s__	5	0	0
ASV3735	k__Bacteria;p__Bacillota;c__Clostridia;o__Peptostreptococcales-Tissierellales;f__Anaerovoracaceae	5	0	0
ASV3736	k__Bacteria;p__Thermodesulfobacter;c__Desulfobacteria;o__Desulfatiglandales;f__Desulfatiglandaceae;g__Desulfatiglans;s__	5	0	0
ASV3737	k__Bacteria;p__Spirochaetota;c__Spirochaetia;o__Spirochaetales;f__Spirochaetaceae	5	0	0
ASV3738	k__Bacteria;p__Campylobacterota;c__Campylobacteria;o__Campylobacterales;f__Sulfurovaceae;g__Sulfurovum	5	0	0
ASV3739	k__Bacteria;p__Planctomycetota;c__Phycisphaerae;o__Phycisphaerales;f__Phycisphaeraceae;g__CL500-3;s__	5	0	0
ASV3740	k__Bacteria;p__Bacteroidetes;c__Kryptonia;o__Kryptoniales;f__MSB-3C8;g__;s__	5	0	0
ASV3741	k__Bacteria;p__Thermodesulfobacter;c__Desulfobaccia;o__Desulfobaccales;f__Desulfobaccaceae;g__Desulfobacca;s__	5	0	0
ASV3742	k__Bacteria;p__Verrucomicrobiota;c__Omnitrophia;o__Omnitrophales;f__Omnitrophaceae;g__Candidatus_Omnitrophus;s__	5	0	0
ASV3743	k__Bacteria;p__Bdellovibrionota;c__Oligoflexia;o__Oligoflexales;f__Oligoflexaceae;g__;s__	5	0	0
ASV3744	k__Bacteria;p__Verrucomicrobiota;c__Chlamydiae;o__Chlamydiales	5	0	0
ASV3745	k__Bacteria;p__Patescibacteria;c__Dojkabacteria;o__;f__;g__;s__	5	0	0
ASV3746	k__Bacteria;p__Bacteroidetes;c__Ignavibacteria;o__Ignavibacteriales;f__UA-50;g__;s__	5	0	0
ASV3747	k__Bacteria;p__Chloroflexi;c__Dehalococcoidia;o__FS117-23B-02;f__;g__;s__	5	0	0
ASV3749	k__Bacteria;p__Acidobacteriota;c__Vicinamibacteria;o__Vicinamibacterales;f__Vicinamibacteraceae;g__Luteitalea	5	0	0
ASV3750	k__Bacteria;p__Dependentiae;c__Babeliae;o__Babeliales;f__Babeliaceae;g__;s__	5	0	0
ASV3751	k__Bacteria;p__Patescibacteria;c__ABY1;o__Candidatus_Magasanikbacteria;f__;g__;s__	5	0	0
ASV3752	k__Bacteria;p__Spirochaetota;c__Leptospirae;o__Leptospirales;f__Leptospiraceae;g__RBG-16-49-21;s__	5	0	0
ASV3753	k__Bacteria	5	0	0
ASV3754	k__Bacteria;p__Actinobacteriota;c__Actinobacteria;o__Propionibacteriales;f__Nocardioidaceae;g__Nocardioides	5	0	0
ASV3776	k__Bacteria;p__Actinobacteriota;c__Coriobacteriia;o__OPB41;f__;g__;s__	5	0	0
ASV3780	k__Bacteria;p__Sva0485;c__;o__;f__;g__;s__	5	0	0
ASV3782	k__Bacteria;p__Verrucomicrobiota;c__Verrucomicrobiae;o__Chthoniobacterales;f__Chthoniobacteraceae;g__LD29;s__	5	0	0
ASV3783	k__Bacteria;p__Proteobacteria;c__Alphaproteobacteria;o__Acetobacterales;f__Acetobacteraceae;g__Roseomonas	5	0	0
ASV3784	k__Bacteria;p__Proteobacteria;c__Alphaproteobacteria;o__Rhizobiales;f__Stappiaceae;g__Pannonibacter	5	0	0
ASV3785	k__Bacteria;p__Actinobacteriota;c__Actinobacteria;o__PeM15;f__;g__;s__	5	0	0
ASV3786	k__Bacteria;p__Actinobacteriota;c__Actinobacteria	5	0	0
ASV3787	k__Bacteria;p__Verrucomicrobiota	5	0	0
ASV3815	k__Bacteria;p__Proteobacteria;c__Gammaproteobacteria;o__Xanthomonadales;f__Xanthomonadaceae;g__Thermomonas;s__	4	0	0
ASV3827	k__Bacteria	4	0	0
ASV3854	k__Bacteria;p__Thermodesulfobacter;c__Desulfobacteria;o__Desulfobacterales;f__Desulfosarcinaceae;g__Sva0081_sediment_group	4	0	0
ASV3884	k__Bacteria;p__Actinobacteriota;c__Actinobacteria;o__Micrococcales;f__Microbacteriaceae	4	0	0
ASV3885	Unassigned	4	0	0
ASV3886	k__Bacteria;p__Proteobacteria;c__Gammaproteobacteria;o__Pseudomonadales;f__Moraxellaceae;g__Psychrobacter	4	0	0
ASV3887	k__Bacteria;p__Bacillota;c__Negativicutes;o__Acidaminococcales;f__Acidaminococcaceae;g__Phascolarctobacterium;s__Ruminococcus_sp_N15.MGS-57	4	0	0
ASV3888	k__Bacteria;p__Bacillota;c__Clostridia;o__Lachnospirales;f__Lachnospiraceae;g__unidentified_Lachnospiraceae;s__bacterium_enrichment_culture_clone_Ecwsrb026	4	0	0
ASV3889	k__Bacteria;p__Actinobacteriota;c__Actinobacteria;o__Streptomycetales;f__Streptomycetaceae;g__Streptomyces	4	0	0
ASV3890	k__Bacteria;p__Bacteroidetes;c__Bacteroidia;o__Bacteroidales;f__Tannerellaceae;g__Parabacteroides	4	0	0
[truncated: 277 more rows]

## Sheet: Group 4 unique ASVs
Table S5. List of amplicon sequence variants (ASVs) indicates shared and unique ASVs among Group 1, 4 and 6 tai-pla samples.
Group 1=Trichopodus sp., Group 4=Oreochromis sp., Group 6=Channa sp. (k;Kingdom, p;Phylum, c;Class, o;Order, f;Family, g;Genus, s;Species)
#ASV_ID	Taxonomy	Group1	Group4	Group6
ASV10	k__Bacteria;p__Bacillota;c__Bacilli;o__Lactobacillales;f__Lactobacillaceae;g__Pediococcus	0	142	0
ASV17	k__Bacteria;p__Bacillota;c__Bacilli;o__Lactobacillales;f__Lactobacillaceae;g__Latilactobacillus	0	37738	0
ASV21	k__Bacteria;p__Bacillota;c__Bacilli;o__Staphylococcales;f__Staphylococcaceae;g__Staphylococcus	0	6	0
ASV29	k__Bacteria;p__Bacillota;c__Bacilli;o__Lactobacillales;f__Lactobacillaceae;g__Levilactobacillus;s__Lactobacillus_namurensis	0	11154	0
ASV34	k__Bacteria;p__Bacillota;c__Bacilli;o__Lactobacillales;f__Lactobacillaceae;g__Companilactobacillus	0	8442	0
ASV36	k__Bacteria;p__Bacillota;c__Bacilli;o__Lactobacillales;f__Lactobacillaceae;g__Weissella;s__Weissella_jogaejeotgali	0	362	0
ASV40	k__Bacteria;p__Bacillota;c__Bacilli;o__Lactobacillales;f__Lactobacillaceae;g__Levilactobacillus;s__Lactobacillus_namurensis	0	5580	0
ASV46	k__Bacteria;p__Bacillota;c__Bacilli;o__Lactobacillales;f__Lactobacillaceae;g__Companilactobacillus	0	4706	0
ASV72	k__Bacteria;p__Bacillota;c__Bacilli;o__Lactobacillales;f__Lactobacillaceae;g__Weissella	0	2825	0
ASV73	k__Bacteria;p__Bacillota;c__Bacilli;o__Lactobacillales;f__Lactobacillaceae;g__Weissella	0	2751	0
ASV77	k__Bacteria;p__Bacillota;c__Bacilli;o__Lactobacillales;f__Lactobacillaceae;g__Latilactobacillus	0	2501	0
ASV79	k__Bacteria;p__Proteobacteria;c__Gammaproteobacteria;o__Enterobacterales;f__Enterobacteriaceae;g__Enterobacter	0	2265	0
ASV90	k__Bacteria;p__Proteobacteria;c__Gammaproteobacteria;o__Enterobacterales;f__Enterobacteriaceae	0	2031	0
ASV99	k__Bacteria;p__Bacillota;c__Bacilli;o__Lactobacillales;f__Lactobacillaceae;g__Weissella	0	1439	0
ASV125	k__Bacteria;p__Proteobacteria;c__Gammaproteobacteria;o__Enterobacterales;f__Enterobacteriaceae	0	1106	0
ASV128	k__Bacteria;p__Bacillota;c__Bacilli;o__Staphylococcales;f__Staphylococcaceae;g__Staphylococcus	0	164	0
ASV131	k__Bacteria;p__Bacillota;c__Bacilli;o__Lactobacillales	0	266	0
ASV134	k__Bacteria;p__Bacillota;c__Bacilli;o__Lactobacillales;f__Lactobacillaceae;g__Weissella	0	939	0
ASV148	k__Bacteria;p__Bacillota;c__Bacilli;o__Lactobacillales;f__Lactobacillaceae;g__Companilactobacillus	0	871	0
ASV151	k__Bacteria;p__Bacillota;c__Bacilli;o__Lactobacillales;f__Listeriaceae;g__Brochothrix	0	38	0
ASV157	k__Bacteria;p__Bacillota;c__Bacilli;o__Lactobacillales;f__Lactobacillaceae;g__Levilactobacillus;s__Lactobacillus_namurensis	0	816	0
ASV169	k__Bacteria;p__Proteobacteria;c__Gammaproteobacteria;o__Enterobacterales;f__Enterobacteriaceae	0	677	0
ASV173	k__Bacteria;p__Bacillota;c__Bacilli;o__Lactobacillales;f__Lactobacillaceae;g__Latilactobacillus	0	715	0
ASV182	k__Bacteria;p__Proteobacteria;c__Gammaproteobacteria;o__Enterobacterales;f__Enterobacteriaceae;g__Enterobacter	0	650	0
ASV187	k__Bacteria;p__Bacillota;c__Bacilli;o__Lactobacillales;f__Lactobacillaceae;g__Weissella	0	601	0
ASV192	k__Bacteria;p__Bacillota;c__Bacilli;o__Lactobacillales;f__Lactobacillaceae;g__Lactobacillus;s__Lactobacillus_intestinalis	0	3	0
ASV193	k__Bacteria;p__Bacillota;c__Bacilli;o__Lactobacillales;f__Lactobacillaceae;g__Latilactobacillus	0	578	0
ASV195	k__Bacteria;p__Bacteroidetes;c__Bacteroidia;o__Flavobacteriales;f__Weeksellaceae;g__Chryseobacterium	0	566	0
ASV197	k__Bacteria;p__Proteobacteria;c__Gammaproteobacteria;o__Pseudomonadales;f__Pseudomonadaceae;g__Pseudomonas	0	127	0
ASV202	k__Bacteria;p__Proteobacteria;c__Gammaproteobacteria;o__Enterobacterales;f__Enterobacteriaceae	0	544	0
ASV208	k__Bacteria;p__Bacillota;c__Bacilli;o__Lactobacillales;f__Carnobacteriaceae;g__Carnobacterium;s__Carnobacterium_divergens	0	380	0
ASV209	k__Bacteria;p__Proteobacteria;c__Gammaproteobacteria;o__Enterobacterales;f__Morganellaceae;g__Moellerella;s__Moellerella_wisconsensis	0	506	0
ASV221	k__Bacteria;p__Verrucomicrobiota;c__Chlamydiae;o__Chlamydiales;f__Simkaniaceae	0	479	0
ASV223	k__Bacteria;p__Bacteroidetes;c__Bacteroidia;o__Cytophagales;f__Microscillaceae;g__unidentified_Microscillaceae;s__Bacteroidetes_bacterium_N2	0	473	0
ASV225	k__Bacteria;p__Proteobacteria;c__Gammaproteobacteria;o__Enterobacterales;f__Enterobacteriaceae;g__Escherichia-Shigella	0	472	0
ASV231	k__Bacteria;p__Bacillota;c__Bacilli;o__Lactobacillales;f__Lactobacillaceae;g__Companilactobacillus	0	453	0
ASV247	k__Bacteria;p__Bacillota;c__Bacilli;o__Lactobacillales;f__Streptococcaceae;g__Lactococcus	0	420	0
ASV257	k__Bacteria;p__Proteobacteria;c__Gammaproteobacteria;o__Enterobacterales;f__Hafniaceae;g__Hafnia-Obesumbacterium	0	389	0
ASV258	k__Bacteria;p__Proteobacteria;c__Gammaproteobacteria;o__Enterobacterales;f__Shewanellaceae;g__Shewanella	0	5	0
ASV262	k__Bacteria;p__Bacteroidetes;c__Bacteroidia;o__Chitinophagales;f__Chitinophagaceae;g__unidentified_Chitinophagaceae;s__Niastella_sp_HME8655	0	385	0
ASV265	k__Bacteria;p__Bacillota;c__Bacilli;o__Staphylococcales;f__Staphylococcaceae;g__Macrococcus	0	108	0
ASV271	k__Bacteria;p__Bacillota;c__Bacilli;o__Erysipelotrichales;f__Erysipelotrichaceae;g__Dielma;s__	0	375	0
ASV276	k__Bacteria;p__Bacillota;c__Bacilli;o__Lactobacillales;f__Lactobacillaceae;g__Weissella;s__Weissella_viridescens	0	370	0
ASV315	k__Bacteria;p__Bacillota;c__Bacilli;o__Lactobacillales;f__Lactobacillaceae;g__Weissella	0	303	0
ASV320	k__Bacteria;p__Proteobacteria;c__Gammaproteobacteria;o__Enterobacterales;f__Enterobacteriaceae	0	293	0
ASV335	k__Bacteria;p__Proteobacteria;c__Gammaproteobacteria;o__Enterobacterales;f__Enterobacteriaceae;g__Enterobacter	0	206	0
ASV349	k__Bacteria;p__Bacillota;c__Bacilli;o__Lactobacillales;f__Enterococcaceae;g__Enterococcus	0	5	0
ASV357	k__Bacteria;p__Proteobacteria;c__Gammaproteobacteria;o__Pseudomonadales;f__Moraxellaceae;g__Acinetobacter	0	210	0
ASV371	k__Bacteria;p__Actinobacteriota;c__Actinobacteria;o__Micrococcales;f__Micrococcaceae;g__Rothia;s__Rothia_sp_KSUM_10	0	4	0
ASV392	k__Bacteria;p__Proteobacteria;c__Gammaproteobacteria;o__Enterobacterales;f__Morganellaceae	0	236	0
ASV395	k__Bacteria;p__Bacillota;c__Bacilli;o__Lactobacillales;f__Lactobacillaceae;g__Latilactobacillus	0	235	0
ASV398	k__Bacteria;p__Bacillota;c__Bacilli;o__Lactobacillales	0	46	0
ASV404	k__Bacteria;p__Bdellovibrionota;c__Bdellovibrionia;o__Bdellovibrionales;f__Bdellovibrionaceae;g__Bdellovibrio;s__	0	230	0
ASV408	k__Bacteria;p__Bacillota;c__Bacilli;o__Lactobacillales;f__Lactobacillaceae;g__Companilactobacillus	0	228	0
ASV416	k__Bacteria;p__Bacillota;c__Bacilli;o__Lactobacillales;f__Lactobacillaceae;g__Latilactobacillus	0	222	0
ASV450	k__Bacteria;p__Bacillota;c__Bacilli;o__Lactobacillales;f__Lactobacillaceae;g__Weissella	0	201	0
ASV471	k__Bacteria;p__Proteobacteria;c__Alphaproteobacteria;o__Sphingomonadales;f__Sphingomonadaceae;g__Sphingopyxis	0	188	0
ASV484	k__Bacteria;p__Bacillota;c__Bacilli;o__Staphylococcales;f__Staphylococcaceae;g__Staphylococcus	0	2	0
ASV490	k__Bacteria;p__Bacillota;c__Bacilli;o__Lactobacillales;f__Streptococcaceae;g__Streptococcus;s__Streptococcus_parauberis	0	20	0
ASV495	k__Bacteria;p__Proteobacteria;c__Gammaproteobacteria;o__Burkholderiales;f__Oxalobacteraceae;g__Janthinobacterium	0	10	0
ASV514	k__Bacteria;p__Bacteroidetes;c__Bacteroidia;o__Bacteroidales	0	169	0
ASV520	k__Bacteria;p__Bacillota;c__Bacilli;o__Erysipelotrichales;f__Erysipelotrichaceae;g__ZOR0006;s__Cetobacterium_sp_ZOR0034	0	166	0
ASV525	k__Bacteria;p__Patescibacteria;c__Saccharimonadia;o__Saccharimonadales;f__Saccharimonadaceae;g__TM7a;s__	0	165	0
ASV539	k__Bacteria;p__Bacillota;c__Bacilli;o__Lactobacillales;f__Lactobacillaceae;g__Latilactobacillus	0	158	0
ASV556	k__Bacteria;p__Bacillota;c__Clostridia;o__Clostridiales;f__Clostridiaceae;g__Clostridium_sensu_stricto_1	0	153	0
ASV561	k__Bacteria;p__Proteobacteria;c__Gammaproteobacteria;o__Pseudomonadales;f__Pseudomonadaceae;g__Pseudomonas	0	15	0
ASV564	k__Bacteria;p__Cyanobacteria;c__Cyanobacteriia;o__Chloroplast;f__unidentified_Chloroplast;g__unidentified_Chloroplast;s__Poterioochromonas_sp_DS	0	150	0
ASV572	k__Bacteria;p__Bacteroidetes;c__Bacteroidia;o__Flavobacteriales;f__Weeksellaceae;g__Soonwooa	0	148	0
ASV582	k__Bacteria;p__Bacteroidetes;c__Bacteroidia;o__Sphingobacteriales;f__Sphingobacteriaceae;g__Sphingobacterium	0	2	0
ASV583	k__Bacteria;p__Bacteroidetes;c__Bacteroidia;o__Flavobacteriales;f__Weeksellaceae;g__Chryseobacterium	0	143	0
ASV584	k__Bacteria;p__Proteobacteria;c__Gammaproteobacteria;o__Pseudomonadales;f__Moraxellaceae;g__Acinetobacter	0	3	0
ASV586	k__Bacteria;p__Bacillota;c__Bacilli;o__Lactobacillales;f__Lactobacillaceae;g__Latilactobacillus	0	141	0
ASV590	k__Bacteria;p__Proteobacteria;c__Gammaproteobacteria;o__Pseudomonadales;f__Pseudomonadaceae;g__Pseudomonas	0	33	0
ASV603	k__Bacteria;p__Proteobacteria;c__Gammaproteobacteria;o__Pseudomonadales;f__Pseudomonadaceae;g__Pseudomonas	0	79	0
ASV611	k__Bacteria;p__Proteobacteria;c__Gammaproteobacteria;o__SZB30;f__;g__;s__	0	134	0
ASV630	k__Bacteria;p__Proteobacteria;c__Gammaproteobacteria;o__Pseudomonadales;f__Moraxellaceae;g__Psychrobacter	0	18	0
ASV659	k__Bacteria;p__Proteobacteria;c__Alphaproteobacteria;o__Rhizobiales;f__Hyphomicrobiaceae;g__Hyphomicrobium;s__Hyphomicrobium_facile	0	123	0
ASV662	k__Bacteria;p__Proteobacteria;c__Gammaproteobacteria;o__Enterobacterales;f__Enterobacteriaceae;g__Plesiomonas	0	122	0
ASV671	k__Bacteria;p__Fusobacteriota;c__Fusobacteriia;o__Fusobacteriales;f__Fusobacteriaceae;g__Cetobacterium;s__	0	120	0
ASV706	k__Bacteria;p__Proteobacteria;c__Gammaproteobacteria;o__Enterobacterales;f__Enterobacteriaceae	0	112	0
ASV707	k__Bacteria;p__Proteobacteria;c__Gammaproteobacteria;o__Enterobacterales;f__Enterobacteriaceae;g__Klebsiella	0	112	0
ASV719	k__Bacteria;p__Proteobacteria;c__Alphaproteobacteria;o__Sphingomonadales;f__Sphingomonadaceae;g__Sphingomonas	0	108	0
ASV720	k__Bacteria;p__Proteobacteria;c__Alphaproteobacteria;o__Rhizobiales;f__Xanthobacteraceae;g__Xanthobacter	0	11	0
ASV750	k__Bacteria;p__Proteobacteria;c__Gammaproteobacteria;o__Enterobacterales;f__Erwiniaceae;g__Pantoea	0	104	0
ASV761	k__Bacteria;p__Proteobacteria;c__Gammaproteobacteria;o__Enterobacterales;f__Enterobacteriaceae;g__Enterobacter	0	102	0
ASV771	k__Bacteria;p__Bacteroidetes;c__Bacteroidia;o__Cytophagales;f__Spirosomaceae	0	99	0
ASV800	k__Bacteria;p__Proteobacteria;c__Gammaproteobacteria;o__Enterobacterales;f__Enterobacteriaceae	0	95	0
ASV801	k__Bacteria;p__Cyanobacteria;c__Cyanobacteriia;o__Chloroplast;f__unidentified_Chloroplast;g__unidentified_Chloroplast	0	95	0
ASV808	k__Bacteria;p__Proteobacteria;c__Gammaproteobacteria;o__Pseudomonadales;f__Moraxellaceae;g__Acinetobacter	0	5	0
ASV822	k__Bacteria;p__Proteobacteria;c__Gammaproteobacteria;o__Pseudomonadales;f__Pseudomonadaceae;g__Pseudomonas	0	14	0
ASV826	k__Bacteria;p__Bacillota;c__Bacilli;o__Lactobacillales;f__Carnobacteriaceae;g__Carnobacterium;s__Carnobacterium_maltaromaticum	0	19	0
ASV837	k__Bacteria;p__Proteobacteria;c__Gammaproteobacteria;o__Enterobacterales;f__Enterobacteriaceae;g__Kosakonia	0	89	0
ASV844	k__Bacteria;p__Proteobacteria;c__Gammaproteobacteria;o__Enterobacterales;f__Enterobacteriaceae	0	44	0
ASV871	k__Bacteria;p__Proteobacteria;c__Gammaproteobacteria;o__Enterobacterales;f__Enterobacteriaceae;g__Klebsiella	0	84	0
ASV903	k__Bacteria;p__Proteobacteria;c__Gammaproteobacteria;o__Enterobacterales;f__Enterobacteriaceae;g__Kosakonia	0	80	0
ASV907	k__Bacteria;p__Proteobacteria;c__Gammaproteobacteria;o__Pseudomonadales;f__Moraxellaceae;g__Acinetobacter	0	41	0
ASV950	k__Bacteria;p__Proteobacteria;c__Gammaproteobacteria;o__Enterobacterales;f__Enterobacteriaceae	0	58	0
ASV951	k__Bacteria;p__Bacteroidetes;c__Bacteroidia;o__Bacteroidales;f__Barnesiellaceae;g__;s__	0	74	0
ASV952	k__Bacteria;p__Proteobacteria;c__Gammaproteobacteria;o__Enterobacterales;f__Enterobacteriaceae	0	74	0
ASV957	k__Bacteria;p__Proteobacteria;c__Gammaproteobacteria;o__Enterobacterales;f__Aeromonadaceae;g__Aeromonas	0	73	0
ASV977	k__Bacteria;p__Bacteroidetes;c__Bacteroidia;o__Flavobacteriales;f__Flavobacteriaceae;g__Flavobacterium	0	72	0
ASV987	k__Bacteria;p__Proteobacteria;c__Gammaproteobacteria;o__Burkholderiales;f__Oxalobacteraceae;g__Janthinobacterium	0	33	0
ASV1018	k__Bacteria;p__Proteobacteria;c__Gammaproteobacteria;o__Pseudomonadales;f__Moraxellaceae;g__Psychrobacter	0	11	0
ASV1027	k__Bacteria;p__Proteobacteria;c__Alphaproteobacteria;o__Reyranellales;f__Reyranellaceae;g__Reyranella;s__	0	68	0
ASV1028	k__Bacteria;p__Proteobacteria;c__Gammaproteobacteria;o__Enterobacterales;f__Morganellaceae;g__Providencia	0	68	0
ASV1045	k__Bacteria;p__Proteobacteria;c__Gammaproteobacteria;o__Enterobacterales;f__Yersiniaceae;g__Serratia;s__bacterium	0	67	0
ASV1053	k__Bacteria;p__Proteobacteria;c__Gammaproteobacteria;o__Enterobacterales;f__Enterobacteriaceae	0	66	0
ASV1075	k__Bacteria;p__Proteobacteria;c__Gammaproteobacteria;o__Enterobacterales;f__Enterobacteriaceae;g__Klebsiella	0	63	0
ASV1082	k__Bacteria;p__Proteobacteria;c__Gammaproteobacteria;o__Burkholderiales;f__Comamonadaceae;g__Aquabacterium	0	63	0
ASV1083	k__Bacteria;p__Proteobacteria;c__Alphaproteobacteria;o__Caulobacterales;f__Caulobacteraceae;g__Caulobacter	0	63	0
ASV1085	k__Bacteria;p__Proteobacteria;c__Gammaproteobacteria;o__Enterobacterales;f__Morganellaceae;g__Proteus	0	24	0
ASV1112	k__Bacteria;p__Bacillota;c__Bacilli;o__Lactobacillales;f__Lactobacillaceae;g__Weissella	0	61	0
ASV1132	k__Bacteria;p__Bacillota;c__Bacilli;o__Lactobacillales;f__Lactobacillaceae;g__Companilactobacillus	0	60	0
ASV1137	k__Bacteria;p__Bacillota;c__Bacilli;o__Lactobacillales;f__Lactobacillaceae;g__Latilactobacillus	0	60	0
ASV1158	k__Bacteria;p__Proteobacteria;c__Gammaproteobacteria;o__Burkholderiales;f__Comamonadaceae;g__Aquabacterium	0	58	0
ASV1240	k__Bacteria;p__Proteobacteria;c__Gammaproteobacteria;o__Enterobacterales;f__Enterobacteriaceae;g__Cronobacter	0	53	0
ASV1241	k__Bacteria;p__Proteobacteria;c__Gammaproteobacteria;o__Burkholderiales;f__Burkholderiaceae;g__Pandoraea	0	17	0
ASV1262	k__Bacteria;p__Proteobacteria;c__Alphaproteobacteria;o__Rhizobiales;f__Hyphomicrobiaceae;g__Hyphomicrobium;s__Hyphomicrobium_facile	0	52	0
ASV1263	k__Bacteria;p__Bacillota;c__Bacilli;o__Lactobacillales;f__Lactobacillaceae;g__Latilactobacillus	0	52	0
ASV1267	k__Bacteria;p__Proteobacteria;c__Gammaproteobacteria;o__Enterobacterales;f__Enterobacteriaceae	0	51	0
ASV1276	k__Bacteria;p__Proteobacteria;c__Gammaproteobacteria;o__Burkholderiales;f__Comamonadaceae;g__Aquabacterium	0	51	0
ASV1291	k__Bacteria;p__Proteobacteria;c__Alphaproteobacteria;o__Sphingomonadales;f__Sphingomonadaceae;g__Sphingopyxis	0	50	0
ASV1293	k__Bacteria;p__Proteobacteria;c__Alphaproteobacteria;o__Rhizobiales;f__Pleomorphomonadaceae;g__Prosthecomicrobium;s__Prosthecomicrobium_hirschii	0	50	0
ASV1386	k__Bacteria;p__Proteobacteria;c__Gammaproteobacteria;o__Enterobacterales;f__Enterobacteriaceae;g__Enterobacter	0	45	0
ASV1417	k__Bacteria;p__Proteobacteria;c__Gammaproteobacteria;o__Enterobacterales;f__Enterobacteriaceae;g__Kosakonia	0	44	0
ASV1428	k__Bacteria;p__Proteobacteria;c__Alphaproteobacteria	0	43	0
ASV1439	k__Bacteria;p__Bacillota;c__Clostridia;o__Clostridiales;f__Clostridiaceae;g__Clostridium_sensu_stricto_1	0	42	0
ASV1440	k__Bacteria;p__Proteobacteria;c__Alphaproteobacteria;o__Sphingomonadales;f__Sphingomonadaceae;g__Sphingopyxis	0	42	0
ASV1441	k__Bacteria;p__Proteobacteria;c__Alphaproteobacteria;o__Caulobacterales;f__Caulobacteraceae;g__Caulobacter	0	42	0
ASV1442	k__Bacteria;p__Bacteroidetes;c__Bacteroidia;o__Flavobacteriales;f__Weeksellaceae;g__Chryseobacterium	0	5	0
ASV1443	k__Bacteria;p__Proteobacteria;c__Gammaproteobacteria;o__Enterobacterales;f__Enterobacteriaceae;g__Klebsiella	0	42	0
ASV1450	k__Bacteria;p__Proteobacteria;c__Gammaproteobacteria;o__Enterobacterales;f__Enterobacteriaceae	0	42	0
ASV1473	k__Bacteria;p__Bacillota;c__Bacilli;o__Lactobacillales;f__Lactobacillaceae;g__Latilactobacillus	0	41	0
ASV1474	k__Bacteria;p__Bacteroidetes;c__Bacteroidia;o__Chitinophagales;f__Chitinophagaceae;g__unidentified_Chitinophagaceae	0	41	0
ASV1522	k__Bacteria;p__Bacillota;c__Bacilli;o__Lactobacillales;f__Lactobacillaceae;g__Levilactobacillus;s__Lactobacillus_namurensis	0	39	0
ASV1525	k__Bacteria;p__Proteobacteria;c__Gammaproteobacteria;o__Enterobacterales;f__Enterobacteriaceae	0	39	0
ASV1527	k__Bacteria;p__Bacteroidetes;c__Bacteroidia;o__Bacteroidales;f__Bacteroidaceae;g__Bacteroides	0	39	0
ASV1550	k__Bacteria;p__Bacteroidetes;c__Bacteroidia;o__Bacteroidales;f__Barnesiellaceae;g__;s__	0	38	0
ASV1551	k__Bacteria;p__Bacteroidetes;c__Bacteroidia;o__Bacteroidales;f__Barnesiellaceae;g__;s__	0	38	0
ASV1570	k__Bacteria;p__Proteobacteria;c__Gammaproteobacteria;o__Burkholderiales;f__Comamonadaceae;g__Pelomonas;s__Pelomonas_puraquae	0	37	0
ASV1616	k__Bacteria;p__Proteobacteria;c__Gammaproteobacteria;o__Pseudomonadales;f__Moraxellaceae;g__Psychrobacter	0	35	0
ASV1617	k__Bacteria;p__Proteobacteria;c__Gammaproteobacteria;o__Enterobacterales;f__Yersiniaceae;g__Rahnella1	0	35	0
ASV1619	k__Bacteria;p__Proteobacteria;c__Gammaproteobacteria;o__Enterobacterales;f__Hafniaceae;g__Hafnia-Obesumbacterium	0	35	0
ASV1620	k__Bacteria;p__Bacillota;c__Bacilli;o__Lactobacillales;f__Lactobacillaceae;g__Latilactobacillus	0	35	0
ASV1650	k__Bacteria;p__Cyanobacteria;c__Cyanobacteriia;o__Chloroplast;f__unidentified_Chloroplast;g__unidentified_Chloroplast	0	34	0
ASV1651	k__Bacteria;p__Proteobacteria;c__Gammaproteobacteria;o__Steroidobacterales;f__Steroidobacteraceae;g__;s__	0	34	0
ASV1653	k__Bacteria;p__Proteobacteria;c__Gammaproteobacteria;o__Xanthomonadales;f__Xanthomonadaceae;g__Lysobacter	0	34	0
ASV1683	k__Bacteria;p__Proteobacteria;c__Gammaproteobacteria;o__Enterobacterales;f__Enterobacteriaceae	0	33	0
ASV1684	k__Bacteria;p__Acidobacteriota;c__Vicinamibacteria;o__Vicinamibacterales;f__;g__;s__	0	33	0
ASV1730	k__Bacteria;p__Proteobacteria;c__Gammaproteobacteria;o__Pseudomonadales;f__Moraxellaceae;g__Psychrobacter	0	15	0
ASV1734	k__Bacteria;p__Bacillota;c__Bacilli;o__Erysipelotrichales;f__Erysipelotrichaceae;g__ZOR0006;s__Bacillota_bacterium_ZOR0006	0	32	0
ASV1741	k__Bacteria;p__Bacteroidetes;c__Bacteroidia;o__Bacteroidales;f__Barnesiellaceae;g__;s__	0	32	0
ASV1761	k__Bacteria;p__Bacteroidetes;c__Bacteroidia;o__Chitinophagales;f__Chitinophagaceae;g__Heliimonas;s__	0	31	0
ASV1767	k__Bacteria;p__Bacteroidetes;c__Bacteroidia;o__Flavobacteriales;f__Weeksellaceae;g__Chryseobacterium;s__Chryseobacterium_chengduensis	0	3	0
ASV1769	k__Bacteria;p__Actinobacteriota;c__Actinobacteria	0	31	0
ASV1786	k__Bacteria;p__Proteobacteria;c__Gammaproteobacteria;o__Enterobacterales;f__Enterobacteriaceae	0	30	0
ASV1787	k__Bacteria;p__Proteobacteria;c__Gammaproteobacteria;o__Burkholderiales;f__Comamonadaceae	0	30	0
ASV1788	k__Bacteria;p__Bacteroidetes;c__Bacteroidia;o__Bacteroidales;f__Barnesiellaceae;g__;s__	0	30	0
ASV1806	k__Bacteria;p__Fusobacteriota;c__Fusobacteriia;o__Fusobacteriales;f__Fusobacteriaceae;g__Cetobacterium;s__	0	30	0
ASV1835	k__Bacteria;p__Proteobacteria;c__Gammaproteobacteria;o__Enterobacterales;f__Enterobacteriaceae	0	29	0
ASV1836	k__Bacteria;p__Proteobacteria;c__Gammaproteobacteria;o__Enterobacterales;f__Enterobacteriaceae	0	29	0
ASV1891	k__Bacteria;p__Proteobacteria;c__Gammaproteobacteria;o__Burkholderiales;f__SC-I-84;g__;s__	0	28	0
ASV1892	k__Bacteria;p__Bacillota;c__Bacilli;o__Lactobacillales;f__Lactobacillaceae;g__Companilactobacillus	0	28	0
ASV1893	k__Bacteria;p__Proteobacteria;c__Gammaproteobacteria;o__Pseudomonadales;f__Moraxellaceae;g__Acinetobacter	0	28	0
ASV1931	k__Bacteria;p__Proteobacteria;c__Alphaproteobacteria;o__Rhizobiales;f__Beijerinckiaceae	0	27	0
ASV1932	k__Bacteria;p__Bacillota;c__Bacilli;o__Lactobacillales;f__Lactobacillaceae;g__Latilactobacillus	0	27	0
ASV1933	k__Bacteria;p__Proteobacteria;c__Gammaproteobacteria;o__Enterobacterales;f__Enterobacteriaceae;g__Kosakonia	0	27	0
ASV1966	k__Bacteria;p__Proteobacteria;c__Alphaproteobacteria;o__Rhizobiales;f__unidentified_Rhizobiales;g__Bauldia;s__	0	26	0
ASV1977	k__Bacteria;p__Bacteroidetes;c__Bacteroidia;o__Bacteroidales;f__Bacteroidetes_vadinHA17;g__;s__	0	26	0
ASV1995	k__Bacteria;p__Proteobacteria;c__Gammaproteobacteria;o__Enterobacterales;f__Aeromonadaceae;g__Aeromonas;s__Pseudaeromonas_sharmana	0	25	0
ASV1996	k__Bacteria;p__Bacillota;c__Bacilli;o__Lactobacillales;f__Lactobacillaceae;g__Companilactobacillus	0	25	0
ASV1997	k__Bacteria;p__Proteobacteria;c__Alphaproteobacteria;o__Sphingomonadales;f__Sphingomonadaceae;g__Sphingomonas	0	25	0
ASV2036	k__Bacteria;p__Proteobacteria;c__Gammaproteobacteria;o__Enterobacterales;f__Enterobacteriaceae	0	24	0
ASV2041	k__Bacteria;p__Proteobacteria;c__Gammaproteobacteria;o__Enterobacterales;f__Erwiniaceae;g__Pantoea	0	24	0
ASV2043	k__Bacteria;p__Bacillota;c__Bacilli;o__Lactobacillales;f__Lactobacillaceae;g__Ligilactobacillus;s__Lactobacillus_agilis	0	24	0
ASV2044	k__Bacteria;p__Proteobacteria;c__Gammaproteobacteria;o__Methylococcales;f__Methylococcaceae;g__Methylocaldum;s__	0	24	0
ASV2115	k__Bacteria;p__Proteobacteria;c__Gammaproteobacteria;o__Burkholderiales;f__Comamonadaceae;g__Comamonas;s__Comamonas_aquatica	0	5	0
ASV2116	k__Bacteria;p__Bacillota;c__Bacilli;o__Lactobacillales;f__Lactobacillaceae;g__Weissella;s__Weissella_jogaejeotgali	0	23	0
ASV2138	k__Bacteria;p__Bacillota;c__Bacilli;o__Lactobacillales;f__Lactobacillaceae;g__Limosilactobacillus;s__Lactobacillus_mucosae	0	22	0
ASV2141	k__Bacteria;p__Proteobacteria;c__Alphaproteobacteria;o__Rhizobiales;f__;g__;s__	0	22	0
ASV2142	k__Bacteria;p__Proteobacteria;c__Gammaproteobacteria;o__Burkholderiales;f__Burkholderiaceae;g__Limnobacter;s__	0	22	0
ASV2144	k__Bacteria;p__Deinococcota;c__Deinococci;o__Deinococcales;f__Deinococcaceae;g__Deinococcus;s__Deinococcus_antarcticus	0	9	0
ASV2188	k__Bacteria;p__Proteobacteria;c__Gammaproteobacteria;o__Burkholderiales;f__Comamonadaceae;g__Pelomonas	0	21	0
ASV2189	k__Bacteria;p__Bacillota;c__Bacilli;o__Lactobacillales;f__Lactobacillaceae	0	21	0
ASV2232	k__Bacteria	0	20	0
ASV2233	k__Bacteria;p__Proteobacteria;c__Gammaproteobacteria;o__Enterobacterales;f__Yersiniaceae;g__Serratia	0	20	0
ASV2266	k__Bacteria;p__Proteobacteria;c__Gammaproteobacteria;o__Enterobacterales;f__Enterobacteriaceae;g__Klebsiella	0	19	0
ASV2272	k__Bacteria;p__Proteobacteria;c__Gammaproteobacteria;o__Enterobacterales;f__Enterobacteriaceae	0	19	0
ASV2273	k__Bacteria;p__Bacillota;c__Bacilli;o__Erysipelotrichales;f__Erysipelotrichaceae;g__ZOR0006	0	19	0
ASV2274	k__Bacteria;p__Proteobacteria;c__Alphaproteobacteria;o__Caulobacterales;f__Caulobacteraceae;g__Phenylobacterium	0	19	0
ASV2275	k__Bacteria;p__Proteobacteria;c__Alphaproteobacteria;o__Rhizobiales;f__Hyphomicrobiaceae;g__;s__	0	19	0
ASV2276	k__Bacteria;p__Actinobacteriota;c__Coriobacteriia;o__OPB41;f__;g__;s__	0	19	0
ASV2298	k__Bacteria;p__Bacillota;c__Bacilli;o__Lactobacillales;f__Lactobacillaceae	0	19	0
ASV2332	k__Bacteria;p__Proteobacteria;c__Gammaproteobacteria;o__Enterobacterales;f__Enterobacteriaceae	0	18	0
ASV2341	k__Bacteria;p__Proteobacteria;c__Gammaproteobacteria;o__Enterobacterales;f__Enterobacteriaceae;g__Kosakonia	0	18	0
ASV2342	k__Bacteria;p__Proteobacteria;c__Alphaproteobacteria;o__Rhizobiales;f__Xanthobacteraceae;g__Bradyrhizobium	0	14	0
ASV2344	k__Bacteria;p__Proteobacteria;c__Gammaproteobacteria;o__Enterobacterales;f__Enterobacteriaceae	0	18	0
ASV2416	k__Bacteria;p__Bacillota;c__Bacilli;o__Lactobacillales;f__Lactobacillaceae;g__Weissella	0	17	0
ASV2433	k__Bacteria;p__Bacillota;c__Bacilli;o__Lactobacillales;f__Lactobacillaceae;g__Ligilactobacillus;s__Lactobacillus_agilis	0	17	0
ASV2434	k__Bacteria;p__Proteobacteria;c__Alphaproteobacteria;o__Rhizobiales	0	17	0
ASV2473	k__Bacteria;p__Proteobacteria;c__Gammaproteobacteria;o__Pseudomonadales;f__Moraxellaceae;g__Acinetobacter	0	16	0
ASV2478	k__Bacteria;p__Bacillota;c__Bacilli;o__Lactobacillales;f__Lactobacillaceae;g__Companilactobacillus	0	16	0
ASV2494	k__Bacteria;p__Bacteroidetes;c__Bacteroidia;o__Flavobacteriales;f__Weeksellaceae;g__Chryseobacterium;s__Chryseobacterium_salipaludis	0	16	0
ASV2495	k__Bacteria;p__Bacteroidetes;c__Bacteroidia;o__Bacteroidales;f__Rikenellaceae;g__Mucinivorans;s__	0	16	0
ASV2497	k__Bacteria;p__Proteobacteria;c__Alphaproteobacteria;o__Acetobacterales;f__Acetobacteraceae;g__Acetobacter	0	16	0
ASV2531	k__Bacteria;p__Acidobacteriota;c__Aminicenantia;o__Aminicenantales;f__;g__;s__	0	15	0
ASV2533	k__Bacteria;p__Bacillota;c__Bacilli;o__Lactobacillales;f__Lactobacillaceae;g__Limosilactobacillus	0	15	0
ASV2534	k__Bacteria;p__Proteobacteria;c__Gammaproteobacteria;o__Xanthomonadales;f__Xanthomonadaceae;g__Luteimonas;s__Luteimonas_padinae	0	15	0
ASV2585	k__Bacteria;p__Bacteroidetes;c__Bacteroidia;o__Flavobacteriales;f__Weeksellaceae;g__Chryseobacterium	0	14	0
ASV2587	k__Bacteria;p__Bacteroidetes;c__Bacteroidia;o__Flavobacteriales;f__Flavobacteriaceae;g__Flavobacterium	0	14	0
ASV2589	k__Bacteria;p__Proteobacteria;c__Gammaproteobacteria;o__Enterobacterales;f__Enterobacteriaceae;g__Kosakonia	0	14	0
ASV2590	k__Bacteria	0	14	0
ASV2591	k__Bacteria;p__Bacteroidetes;c__Bacteroidia;o__Bacteroidales;f__Prolixibacteraceae;g__;s__	0	14	0
ASV2609	k__Bacteria;p__Proteobacteria;c__Gammaproteobacteria;o__Pseudomonadales;f__Moraxellaceae;g__Acinetobacter	0	14	0
ASV2610	k__Bacteria;p__Actinobacteriota;c__Actinobacteria;o__PeM15;f__;g__;s__	0	14	0
ASV2655	k__Bacteria;p__Bacillota;c__Bacilli;o__Lactobacillales;f__Carnobacteriaceae;g__Carnobacterium	0	13	0
ASV2660	k__Bacteria;p__Bacillota;c__Bacilli;o__Erysipelotrichales;f__Erysipelotrichaceae;g__ZOR0006;s__	0	13	0
ASV2661	k__Bacteria;p__Proteobacteria;c__Alphaproteobacteria;o__Sphingomonadales;f__Sphingomonadaceae	0	9	0
ASV2662	k__Bacteria;p__Bacillota;c__Clostridia;o__Clostridiales;f__Clostridiaceae;g__Clostridium_sensu_stricto_1	0	13	0
ASV2663	k__Bacteria;p__Proteobacteria;c__Gammaproteobacteria;o__Enterobacterales;f__Vibrionaceae;g__Salinivibrio	0	13	0
ASV2673	k__Bacteria;p__Proteobacteria;c__Gammaproteobacteria	0	13	0
ASV2687	k__Bacteria;p__Bacteroidetes;c__Bacteroidia;o__Bacteroidales;f__Muribaculaceae;g__;s__	0	13	0
ASV2689	k__Bacteria;p__Proteobacteria;c__Gammaproteobacteria;o__Pseudomonadales;f__Pseudomonadaceae;g__Pseudomonas	0	8	0
ASV2709	k__Bacteria;p__Bacteroidetes;c__Bacteroidia;o__Bacteroidales;f__Bacteroidaceae;g__Bacteroides;s__Bacteroides_paurosaccharolyticus	0	13	0
ASV2743	k__Bacteria;p__Proteobacteria;c__Alphaproteobacteria;o__Rhizobiales;f__Xanthobacteraceae;g__Bradyrhizobium	0	12	0
ASV2749	k__Bacteria;p__Cyanobacteria;c__Cyanobacteriia;o__Synechococcales;f__Cyanobiaceae;g__Cyanobium_PCC-6307	0	12	0
ASV2750	k__Bacteria;p__Verrucomicrobiota;c__Verrucomicrobiae;o__Verrucomicrobiales;f__Rubritaleaceae;g__;s__	0	12	0
ASV2751	k__Bacteria;p__Proteobacteria;c__Gammaproteobacteria;o__Pseudomonadales;f__Moraxellaceae;g__Acinetobacter	0	3	0
ASV2752	k__Bacteria;p__Actinobacteriota;c__Actinobacteria;o__Bifidobacteriales;f__Bifidobacteriaceae;g__Gardnerella	0	12	0
ASV2753	k__Bacteria;p__Chloroflexi;c__Anaerolineae;o__SBR1031	0	12	0
ASV2759	k__Bacteria;p__Proteobacteria;c__Gammaproteobacteria;o__Enterobacterales;f__Enterobacteriaceae	0	12	0
ASV2780	k__Bacteria;p__Bacillota;c__Bacilli;o__Lactobacillales;f__Lactobacillaceae;g__Latilactobacillus	0	12	0
ASV2782	k__Bacteria;p__Bacillota;c__Bacilli;o__Lactobacillales;f__Streptococcaceae;g__Lactococcus;s__Lactococcus_piscium	0	12	0
ASV2805	k__Bacteria;p__Proteobacteria;c__Gammaproteobacteria;o__Enterobacterales;f__Enterobacteriaceae;g__Franconibacter	0	12	0
ASV2839	k__Bacteria;p__Bacteroidetes;c__Bacteroidia;o__Flavobacteriales;f__Weeksellaceae;g__Chryseobacterium	0	11	0
ASV2840	k__Bacteria;p__Proteobacteria;c__Alphaproteobacteria;o__Caulobacterales;f__Caulobacteraceae;g__Phenylobacterium;s__Afipia_genosp_14	0	4	0
ASV2841	k__Bacteria;p__Actinobacteriota;c__Actinobacteria	0	11	0
ASV2842	k__Bacteria;p__Proteobacteria;c__Gammaproteobacteria;o__Enterobacterales;f__Aeromonadaceae;g__Aeromonas;s__Pseudaeromonas_sharmana	0	11	0
ASV2843	k__Bacteria;p__Bacteroidetes;c__Bacteroidia;o__Cytophagales;f__Microscillaceae;g__unidentified_Microscillaceae;s__Bacteroidetes_bacterium_N2	0	11	0
ASV2844	k__Bacteria;p__Bacteroidetes;c__Bacteroidia;o__Bacteroidales;f__Prolixibacteraceae;g__BSV13;s__	0	11	0
ASV2931	k__Bacteria;p__Proteobacteria;c__Gammaproteobacteria;o__Burkholderiales;f__Rhodocyclaceae;g__Dechloromonas;s__	0	10	0
ASV2932	k__Bacteria;p__Proteobacteria;c__Gammaproteobacteria;o__Enterobacterales;f__Enterobacteriaceae	0	10	0
ASV2933	k__Bacteria;p__Bacteroidetes;c__Bacteroidia;o__Bacteroidales;f__Williamwhitmaniaceae;g__Acetobacteroides;s__	0	10	0
ASV2934	k__Bacteria;p__Bacillota;c__Clostridia;o__Oscillospirales;f__UCG-010;g__;s__	0	10	0
ASV2935	k__Bacteria;p__Bacillota;c__Clostridia;o__Oscillospirales;f__Ruminococcaceae;g__Ruminococcus;s__	0	10	0
ASV2936	k__Bacteria;p__Proteobacteria;c__Gammaproteobacteria;o__Enterobacterales;f__Enterobacteriaceae	0	10	0
ASV2937	k__Bacteria;p__Bacillota;c__Bacilli;o__Lactobacillales;f__Lactobacillaceae;g__Companilactobacillus;s__Lactobacillus_sp_TS3	0	10	0
ASV3041	k__Bacteria;p__Proteobacteria;c__Gammaproteobacteria;o__SZB30;f__;g__;s__	0	9	0
ASV3046	k__Bacteria;p__Proteobacteria;c__Alphaproteobacteria;o__Acetobacterales;f__Acetobacteraceae;g__Roseomonas;s__bacterium_enrichment_culture_clone_B197(2011)	0	9	0
ASV3066	k__Bacteria;p__Verrucomicrobiota;c__Verrucomicrobiae;o__Pedosphaerales;f__Pedosphaeraceae;g__ADurb.Bin063-1;s__	0	9	0
ASV3067	k__Bacteria;p__Proteobacteria;c__Gammaproteobacteria;o__Burkholderiales;f__Sutterellaceae;g__;s__	0	9	0
ASV3068	k__Bacteria;p__Proteobacteria;c__Gammaproteobacteria;o__Pseudomonadales;f__Moraxellaceae;g__Psychrobacter	0	9	0
ASV3088	k__Bacteria;p__Proteobacteria;c__Alphaproteobacteria;o__Rhizobiales;f__Rhizobiaceae;g__Mesorhizobium	0	9	0
ASV3093	k__Bacteria;p__Bacillota;c__Bacilli;o__Lactobacillales;f__Lactobacillaceae;g__Weissella;s__Weissella_ghanensis	0	9	0
ASV3095	k__Bacteria;p__Actinobacteriota;c__Actinobacteria;o__Micrococcales;f__Micrococcaceae;g__Micrococcus	0	9	0
ASV3096	k__Bacteria;p__Bacteroidetes;c__Bacteroidia;o__Flavobacteriales;f__Weeksellaceae;g__Chryseobacterium;s__Chryseobacterium_chaponense	0	9	0
ASV3097	k__Bacteria;p__Verrucomicrobiota;c__Verrucomicrobiae;o__Verrucomicrobiales	0	9	0
ASV3102	k__Bacteria;p__Proteobacteria;c__Alphaproteobacteria;o__Rhizobiales;f__Beijerinckiaceae;g__Methylobacterium-Methylorubrum	0	9	0
ASV3132	k__Bacteria;p__Fusobacteriota;c__Fusobacteriia;o__Fusobacteriales;f__Fusobacteriaceae;g__Cetobacterium;s__	0	8	0
ASV3134	k__Bacteria;p__Dependentiae;c__Babeliae;o__Babeliales;f__unidentified_Babeliales;g__unidentified_Babeliales;s__candidate_division_TM6_bacterium_GW2011_GWF2_37_49	0	8	0
ASV3135	k__Bacteria;p__Bacteroidetes;c__Bacteroidia;o__Sphingobacteriales;f__ST-12K33;g__;s__	0	8	0
ASV3136	k__Bacteria;p__Proteobacteria;c__Gammaproteobacteria;o__Burkholderiales;f__Comamonadaceae;g__Polaromonas;s__Polaromonas_sp	0	8	0
ASV3137	k__Bacteria;p__Bacteroidetes;c__Bacteroidia;o__Bacteroidales;f__Bacteroidetes_vadinHA17;g__;s__	0	8	0
ASV3138	k__Bacteria;p__Patescibacteria;c__Saccharimonadia;o__Saccharimonadales;f__Saccharimonadaceae	0	2	0
ASV3139	k__Bacteria;p__Proteobacteria;c__Gammaproteobacteria;o__Enterobacterales;f__Enterobacteriaceae	0	8	0
ASV3170	k__Bacteria;p__Proteobacteria;c__Gammaproteobacteria;o__Pseudomonadales;f__Moraxellaceae;g__Psychrobacter	0	8	0
ASV3190	k__Bacteria;p__Campylobacterota;c__Campylobacteria;o__Campylobacterales;f__Sulfurospirillaceae;g__Sulfurospirillum	0	8	0
ASV3192	k__Bacteria;p__Actinobacteriota;c__Actinobacteria	0	8	0
ASV3220	k__Bacteria;p__Proteobacteria;c__Gammaproteobacteria;o__Enterobacterales;f__Erwiniaceae;g__Pantoea	0	8	0
ASV3234	k__Bacteria;p__Proteobacteria;c__Gammaproteobacteria;o__Chromatiales;f__Chromatiaceae;g__;s__	0	8	0
ASV3242	k__Bacteria;p__Cyanobacteria;c__Cyanobacteriia;o__Synechococcales;f__Cyanobiaceae;g__Cyanobium_PCC-6307	0	8	0
ASV3244	k__Bacteria;p__Thermodesulfobacter;c__Desulfobacteria;o__Desulfobacterales;f__Desulfosarcinaceae	0	8	0
ASV3245	k__Bacteria;p__Proteobacteria;c__Gammaproteobacteria;o__Enterobacterales;f__Yersiniaceae;g__Serratia	0	8	0
ASV3246	k__Bacteria;p__Proteobacteria;c__Gammaproteobacteria;o__Enterobacterales;f__Hafniaceae;g__Edwardsiella	0	8	0
ASV3247	k__Bacteria;p__Proteobacteria;c__Alphaproteobacteria;o__Rhizobiales;f__Rhizobiaceae	0	8	0
ASV3248	k__Bacteria;p__Actinobacteriota;c__Actinobacteria;o__Micromonosporales;f__Micromonosporaceae	0	8	0
ASV3249	k__Bacteria;p__Proteobacteria;c__Gammaproteobacteria;o__Burkholderiales;f__Comamonadaceae	0	8	0
ASV3252	k__Bacteria;p__Proteobacteria;c__Alphaproteobacteria;o__Acetobacterales;f__Acetobacteraceae	0	8	0
ASV3340	k__Bacteria;p__Proteobacteria;c__Gammaproteobacteria;o__Pseudomonadales;f__Moraxellaceae;g__Acinetobacter	0	7	0
ASV3360	k__Bacteria;p__Acidobacteriota;c__Vicinamibacteria;o__Vicinamibacterales;f__;g__;s__	0	7	0
ASV3377	k__Bacteria;p__Proteobacteria;c__Gammaproteobacteria;o__Enterobacterales;f__Enterobacteriaceae;g__Erwinia;s__	0	7	0
ASV3382	k__Bacteria;p__Bacteroidetes;c__Bacteroidia;o__Flavobacteriales;f__Weeksellaceae;g__Chryseobacterium	0	7	0
ASV3383	k__Bacteria;p__Thermodesulfobacter;c__Syntrophobacteria;o__Syntrophobacterales;f__;g__;s__	0	7	0
ASV3384	k__Bacteria;p__Bacteroidetes;c__Bacteroidia;o__Flavobacteriales;f__Flavobacteriaceae;g__Flavobacterium;s__Flavobacterium_phocarum	0	7	0
ASV3386	k__Bacteria;p__Proteobacteria;c__Alphaproteobacteria;o__Rhizobiales;f__unidentified_Rhizobiales;g__Bauldia;s__	0	7	0
ASV3387	k__Bacteria;p__Proteobacteria;c__Gammaproteobacteria;o__Xanthomonadales;f__Xanthomonadaceae;g__Xanthomonas;s__Xanthomonas_albilineans	0	7	0
ASV3388	k__Bacteria;p__Bacteroidetes;c__Bacteroidia;o__Flavobacteriales;f__Weeksellaceae;g__Chryseobacterium;s__Chryseobacterium_sp_LW-NC3	0	7	0
ASV3389	k__Bacteria;p__Actinobacteriota;c__Actinobacteria;o__Micrococcales;f__Intrasporangiaceae	0	7	0
ASV3390	k__Bacteria;p__Thermodesulfobacter;c__Desulfobaccia;o__Desulfobaccales;f__Desulfobaccaceae;g__Desulfobacca;s__bacterium_enrichment_culture_clone_E12	0	7	0
ASV3393	k__Bacteria;p__Proteobacteria;c__Alphaproteobacteria;o__Sphingomonadales;f__Sphingomonadaceae;g__Sphingomonas	0	7	0
ASV3436	k__Bacteria;p__Proteobacteria;c__Alphaproteobacteria;o__Acetobacterales;f__Acetobacteraceae;g__Roseomonas	0	6	0
ASV3467	k__Bacteria;p__Bacillota;c__Bacilli;o__Erysipelotrichales;f__Erysipelotrichaceae;g__ZOR0006	0	6	0
ASV3504	k__Bacteria;p__Bacillota;c__Bacilli;o__Lactobacillales;f__Lactobacillaceae;g__Latilactobacillus	0	6	0
ASV3506	k__Bacteria;p__Bacteroidetes;c__Bacteroidia;o__Flavobacteriales;f__Weeksellaceae;g__Chryseobacterium;s__Chryseobacterium_sp_A1-ST2	0	6	0
ASV3533	k__Bacteria;p__Proteobacteria;c__Alphaproteobacteria;o__Rhodobacterales;f__Rhodobacteraceae;g__Paracoccus	0	6	0
ASV3568	k__Bacteria;p__Bacteroidetes;c__Bacteroidia;o__Flavobacteriales;f__Weeksellaceae;g__Chryseobacterium;s__Chryseobacterium_sp_A1-ST2	0	6	0
ASV3569	k__Bacteria;p__Acidobacteriota;c__Vicinamibacteria;o__Subgroup_17;f__;g__;s__	0	6	0
ASV3570	k__Bacteria;p__Bacteroidetes;c__Bacteroidia;o__Flavobacteriales;f__Weeksellaceae;g__Chryseobacterium	0	6	0
ASV3571	k__Bacteria;p__Proteobacteria;c__Gammaproteobacteria;o__Pseudomonadales;f__Moraxellaceae;g__Alkanindiges	0	6	0
ASV3573	k__Bacteria;p__Armatimonadota;c__Chthonomonadetes;o__Chthonomonadales;f__Chthonomonadaceae;g__Chthonomonas;s__	0	6	0
ASV3574	k__Bacteria;p__Verrucomicrobiota;c__Verrucomicrobiae;o__Chthoniobacterales;f__Chthoniobacteraceae;g__LD29;s__	0	6	0
ASV3575	k__Bacteria;p__Bacillota;c__Bacilli;o__Lactobacillales;f__Carnobacteriaceae	0	6	0
ASV3576	k__Bacteria;p__Proteobacteria;c__Gammaproteobacteria;o__Enterobacterales	0	6	0
ASV3578	k__Bacteria;p__Actinobacteriota;c__Actinobacteria;o__Micrococcales;f__Microbacteriaceae;g__Leifsonia	0	6	0
ASV3755	k__Bacteria;p__Actinobacteriota;c__Actinobacteria;o__Micrococcales;f__Micrococcaceae;g__Micrococcus	0	5	0
ASV3756	k__Bacteria;p__Bacteroidetes;c__Bacteroidia;o__Flavobacteriales;f__Weeksellaceae;g__Chryseobacterium	0	5	0
ASV3757	k__Bacteria;p__Acidobacteriota;c__Vicinamibacteria;o__Vicinamibacterales;f__Vicinamibacteraceae;g__Luteitalea;s__	0	5	0
ASV3758	k__Bacteria;p__Proteobacteria;c__Gammaproteobacteria;o__Burkholderiales;f__Burkholderiaceae;g__Limnobacter;s__	0	5	0
ASV3759	k__Bacteria;p__Proteobacteria;c__Gammaproteobacteria;o__Burkholderiales;f__Sutterellaceae;g__;s__	0	5	0
ASV3760	k__Bacteria;p__Cyanobacteria;c__Cyanobacteriia;o__Chloroplast;f__unidentified_Chloroplast;g__unidentified_Chloroplast;s__Trachydiscus_minutus	0	5	0
ASV3761	k__Bacteria;p__Proteobacteria;c__Gammaproteobacteria	0	5	0
ASV3762	k__Bacteria;p__Gemmatimonadota;c__Gemmatimonadetes;o__Gemmatimonadales;f__Gemmatimonadaceae;g__;s__	0	5	0
ASV3763	k__Bacteria;p__Proteobacteria;c__Gammaproteobacteria;o__Burkholderiales;f__Burkholderiaceae;g__Lautropia;s__	0	5	0
ASV3764	k__Bacteria;p__Proteobacteria;c__Gammaproteobacteria;o__Enterobacterales;f__Enterobacteriaceae;g__Erwinia;s__	0	5	0
ASV3765	k__Bacteria;p__Bacillota;c__Clostridia;o__Peptostreptococcales-Tissierellales;f__Peptostreptococcaceae	0	5	0
ASV3766	k__Bacteria;p__Bacillota;c__Clostridia;o__Clostridiales;f__Clostridiaceae;g__Clostridium_sensu_stricto_1	0	5	0
ASV3767	k__Bacteria;p__Actinobacteriota;c__Actinobacteria;o__Micrococcales;f__Microbacteriaceae;g__Microbacterium	0	5	0
ASV3768	k__Bacteria;p__Proteobacteria;c__Gammaproteobacteria;o__Enterobacterales;f__Yersiniaceae;g__Serratia	0	5	0
ASV3778	k__Bacteria;p__Bacillota;c__Bacilli;o__Erysipelotrichales;f__Erysipelotrichaceae	0	5	0
ASV3781	k__Bacteria;p__Bacteroidetes;c__Bacteroidia;o__Flavobacteriales;f__Weeksellaceae;g__Chryseobacterium	0	5	0
ASV3788	k__Bacteria;p__Proteobacteria;c__Alphaproteobacteria;o__Caulobacterales;f__Caulobacteraceae;g__Brevundimonas	0	5	0
ASV3789	k__Bacteria;p__Nitrospirota;c__Thermodesulfovibrionia;o__unidentified_Thermodesulfovibrionia;f__unidentified_Thermodesulfovibrionia;g__unidentified_Thermodesulfovibrionia;s__bacterium_enrichment_culture_clone_C11	0	5	0
ASV3790	k__Bacteria;p__Proteobacteria;c__Gammaproteobacteria;o__Burkholderiales;f__Comamonadaceae;g__Alicycliphilus	0	5	0
ASV3791	k__Bacteria;p__Proteobacteria;c__Alphaproteobacteria;o__Rhizobiales;f__;g__;s__	0	5	0
ASV3792	k__Bacteria;p__Acidobacteriota;c__Vicinamibacteria;o__Vicinamibacterales;f__Vicinamibacteraceae;g__Luteitalea;s__	0	5	0
ASV3793	k__Bacteria;p__Bacillota;c__Bacilli;o__Erysipelotrichales;f__Erysipelotrichaceae;g__Turicibacter;s__	0	5	0
ASV3794	k__Bacteria;p__Patescibacteria;c__Saccharimonadia;o__Saccharimonadales;f__;g__;s__	0	5	0
ASV3795	k__Bacteria;p__Proteobacteria;c__Gammaproteobacteria;o__Methylococcales;f__Methylococcaceae	0	5	0
ASV3796	k__Bacteria;p__Thermodesulfobacter;c__Desulfobacteria;o__Desulfobacterales;f__Desulfosarcinaceae;g__Sva0081_sediment_group;s__	0	5	0
ASV3797	k__Bacteria;p__Cyanobacteria;c__Vampirivibrionia;o__Obscuribacterales;f__Obscuribacteraceae;g__;s__	0	5	0
ASV3798	k__Bacteria;p__Actinobacteriota;c__Actinobacteria;o__PeM15;f__;g__;s__	0	5	0
ASV3800	k__Bacteria;p__Bacillota;c__Negativicutes;o__Veillonellales-Selenomonadales;f__Veillonellaceae;g__Veillonella;s__Veillonella_montpellierensis	0	5	0
ASV3801	k__Bacteria;p__Proteobacteria;c__Alphaproteobacteria;o__Acetobacterales;f__Acetobacteraceae;g__Roseomonas	0	5	0
ASV3802	k__Bacteria;p__Proteobacteria;c__Alphaproteobacteria;o__Rhizobiales;f__Xanthobacteraceae;g__Pseudorhodoplanes;s__	0	5	0
ASV3832	k__Bacteria;p__Verrucomicrobiota;c__Verrucomicrobiae;o__Verrucomicrobiales	0	4	0
ASV3833	k__Bacteria;p__Cyanobacteria;c__Cyanobacteriia;o__Synechococcales;f__Cyanobiaceae;g__Cyanobium_PCC-6307	0	4	0
ASV3834	k__Bacteria;p__Proteobacteria;c__Gammaproteobacteria;o__Burkholderiales;f__Alcaligenaceae	0	4	0
ASV3835	k__Bacteria;p__Bacillota;c__Bacilli;o__Lactobacillales;f__Streptococcaceae;g__Lactococcus;s__Lactococcus_raffinolactis	0	4	0
ASV3836	k__Bacteria;p__Proteobacteria;c__Gammaproteobacteria;o__Pseudomonadales;f__Moraxellaceae;g__Acinetobacter	0	4	0
ASV3837	k__Bacteria;p__Actinobacteriota;c__Actinobacteria;o__PeM15	0	4	0
ASV3838	k__Bacteria;p__Proteobacteria;c__Alphaproteobacteria;o__Sphingomonadales;f__Sphingomonadaceae	0	4	0
ASV3844	k__Bacteria;p__Proteobacteria;c__Gammaproteobacteria;o__Methylococcales;f__Methylomonadaceae;g__Methylomicrobium;s__	0	4	0
ASV3880	k__Bacteria;p__Proteobacteria;c__Gammaproteobacteria;o__Enterobacterales;f__Vibrionaceae;g__Enterovibrio;s__	0	4	0
ASV3908	k__Bacteria;p__Proteobacteria;c__Gammaproteobacteria;o__Enterobacterales;f__Vibrionaceae;g__Vibrio	0	4	0
ASV3909	k__Bacteria;p__Proteobacteria;c__Gammaproteobacteria;o__Pseudomonadales;f__Moraxellaceae;g__Acinetobacter	0	4	0
ASV3910	k__Bacteria;p__Proteobacteria;c__Gammaproteobacteria;o__Burkholderiales;f__Sutterellaceae;g__;s__	0	4	0
ASV3939	k__Bacteria;p__Proteobacteria;c__Alphaproteobacteria;o__Caulobacterales;f__Caulobacteraceae;g__Brevundimonas	0	4	0
ASV3966	k__Bacteria;p__Proteobacteria;c__Alphaproteobacteria;o__Sphingomonadales;f__Sphingomonadaceae;g__Erythrobacter	0	4	0
ASV3967	k__Bacteria;p__Verrucomicrobiota;c__Verrucomicrobiae;o__Methylacidiphilales;f__Methylacidiphilaceae;g__;s__	0	4	0
ASV3968	k__Bacteria;p__Thermodesulfobacter;c__Desulfobacteria;o__Desulfatiglandales;f__Desulfatiglandaceae;g__Desulfatiglans;s__	0	4	0
ASV3969	k__Bacteria;p__Cyanobacteria;c__Cyanobacteriia;o__Chloroplast;f__unidentified_Chloroplast;g__unidentified_Chloroplast	0	4	0
ASV3970	k__Bacteria;p__Proteobacteria;c__Gammaproteobacteria;o__Burkholderiales;f__Chitinibacteraceae;g__Iodobacter;s__	0	4	0
ASV3971	k__Bacteria;p__Thermodesulfobacter;c__Desulfobaccia;o__Desulfobaccales;f__Desulfobaccaceae;g__Desulfobacca;s__bacterium_enrichment_culture_clone_E12	0	4	0
ASV3972	k__Bacteria;p__Actinobacteriota;c__Actinobacteria;o__Micrococcales;f__Intrasporangiaceae;g__Ornithinimicrobium	0	4	0
ASV3973	k__Bacteria;p__Proteobacteria;c__Gammaproteobacteria;o__Enterobacterales;f__Vibrionaceae;g__Vibrio	0	4	0
ASV3975	k__Bacteria;p__Armatimonadota;c__Armatimonadia;o__Armatimonadales;f__;g__;s__	0	4	0
ASV3976	k__Bacteria	0	4	0
ASV3977	k__Bacteria;p__Bacillota;c__Clostridia;o__Oscillospirales;f__Oscillospiraceae	0	4	0
ASV3978	k__Bacteria;p__Actinobacteriota;c__Thermoleophilia;o__Gaiellales;f__;g__;s__	0	4	0
ASV3979	k__Bacteria;p__Proteobacteria;c__Alphaproteobacteria;o__Rhizobiales;f__Xanthobacteraceae;g__Pseudolabrys	0	4	0
ASV3980	k__Bacteria;p__Verrucomicrobiota;c__Verrucomicrobiae;o__Pedosphaerales;f__Pedosphaeraceae;g__;s__	0	4	0
ASV3981	k__Bacteria;p__Verrucomicrobiota;c__Verrucomicrobiae;o__Pedosphaerales;f__Pedosphaeraceae;g__ADurb.Bin063-1;s__	0	4	0
ASV3982	k__Bacteria;p__Proteobacteria;c__Gammaproteobacteria;o__Pseudomonadales;f__Moraxellaceae;g__Acinetobacter	0	4	0
ASV3983	k__Bacteria;p__Proteobacteria;c__Gammaproteobacteria;o__PLTA13;f__;g__;s__	0	4	0
ASV3984	k__Bacteria;p__Proteobacteria;c__Gammaproteobacteria;o__Burkholderiales;f__Sutterellaceae;g__;s__	0	4	0
ASV3985	k__Bacteria;p__Actinobacteriota;c__Actinobacteria;o__PeM15	0	4	0
ASV3986	k__Bacteria	0	4	0
ASV3987	k__Bacteria;p__Cyanobacteria;c__Cyanobacteriia;o__Cyanobacteriales;f__Cyanobacteriaceae;g__Geminocystis_PCC-6308;s__	0	4	0
ASV3988	k__Bacteria;p__Bacteroidetes;c__Bacteroidia;o__Bacteroidales;f__SB-5;g__;s__	0	4	0
ASV3990	k__Bacteria;p__Proteobacteria;c__Gammaproteobacteria;o__Burkholderiales;f__Rhodocyclaceae	0	4	0
ASV3991	k__Bacteria;p__Bacillota;c__Clostridia;o__Lachnospirales;f__Lachnospiraceae;g__Epulopiscium;s__	0	4	0
ASV4172	k__Bacteria;p__Cyanobacteria;c__Cyanobacteriia;o__Synechococcales;f__Cyanobiaceae;g__Cyanobium_PCC-6307	0	3	0
ASV4202	k__Bacteria;p__Bacillota;c__Desulfitobacteriia;o__Desulfitobacteriales;f__Syntrophobotulaceae;g__Dehalobacter	0	3	0
ASV4203	k__Bacteria;p__Cyanobacteria;c__Cyanobacteriia;o__Synechococcales;f__Cyanobiaceae;g__Cyanobium_PCC-6307	0	3	0
ASV4204	k__Bacteria;p__Actinobacteriota;c__Coriobacteriia;o__OPB41;f__;g__;s__	0	3	0
ASV4205	k__Bacteria;p__Bacteroidetes;c__Bacteroidia;o__Bacteroidales;f__Prevotellaceae;g__Prevotella_9;s__	0	3	0
ASV4206	k__Bacteria;p__Patescibacteria;c__Saccharimonadia;o__Saccharimonadales;f__;g__;s__	0	3	0
ASV4207	k__Bacteria;p__Patescibacteria;c__Saccharimonadia;o__Saccharimonadales;f__Saccharimonadaceae;g__TM7a;s__	0	3	0
ASV4208	k__Bacteria;p__Bacteroidetes;c__Bacteroidia;o__Bacteroidales;f__Prolixibacteraceae;g__;s__	0	3	0
ASV4209	k__Bacteria;p__Bacteroidetes;c__Bacteroidia;o__Bacteroidales;f__Barnesiellaceae;g__;s__	0	3	0
ASV4210	k__Bacteria;p__Bacillota;c__Bacilli;o__Lactobacillales;f__Lactobacillaceae;g__Companilactobacillus	0	3	0
ASV4211	k__Bacteria;p__Bacillota;c__Bacilli;o__Lactobacillales;f__Lactobacillaceae;g__Lactobacillus	0	3	0
ASV4212	k__Bacteria;p__Deinococcota;c__Deinococci;o__Deinococcales;f__Deinococcaceae;g__Deinococcus	0	3	0
ASV4213	k__Bacteria;p__Chloroflexi;c__Anaerolineae;o__1-20;f__;g__;s__	0	3	0
ASV4214	k__Bacteria	0	3	0
ASV4215	k__Bacteria;p__Proteobacteria;c__Alphaproteobacteria;o__Rhizobiales;f__unidentified_Rhizobiales;g__Phreatobacter;s__Phreatobacter_cathodiphilus	0	3	0
ASV4216	k__Bacteria;p__Proteobacteria;c__Gammaproteobacteria;o__Burkholderiales;f__SC-I-84;g__;s__	0	3	0
ASV4217	k__Bacteria;p__Bacteroidetes;c__Bacteroidia;o__Sphingobacteriales;f__Sphingobacteriaceae;g__Sphingobacterium;s__Sphingobacterium_mizutaii	0	3	0
ASV4218	k__Bacteria;p__Sva0485;c__;o__;f__;g__;s__	0	3	0
ASV4219	k__Bacteria;p__NKB15;c__;o__;f__;g__;s__	0	3	0
ASV4220	k__Bacteria;p__Bacteroidetes;c__Bacteroidia;o__Bacteroidales;f__Bacteroidetes_vadinHA17;g__;s__	0	3	0
ASV4221	k__Bacteria;p__Bacillota;c__Bacilli;o__Lactobacillales;f__Enterococcaceae;g__Tetragenococcus;s__Tetragenococcus_solitarius	0	3	0
ASV4222	k__Bacteria;p__Acidobacteriota;c__Vicinamibacteria;o__Vicinamibacterales;f__Vicinamibacteraceae;g__Luteitalea;s__	0	3	0
ASV4223	k__Bacteria;p__Actinobacteriota;c__Coriobacteriia;o__Coriobacteriales;f__Atopobiaceae;g__Olsenella;s__	0	3	0
ASV4224	k__Bacteria;p__Thermodesulfobacter	0	3	0
ASV4225	k__Bacteria;p__Actinobacteriota;c__Actinobacteria;o__Micrococcales;f__Micrococcaceae;g__Arthrobacter	0	3	0
ASV4226	k__Bacteria;p__Actinobacteriota;c__Actinobacteria;o__Micrococcales;f__Dermacoccaceae	0	3	0
ASV4227	k__Bacteria;p__Proteobacteria;c__Gammaproteobacteria;o__Pseudomonadales;f__Moraxellaceae;g__Psychrobacter	0	3	0
ASV4229	k__Bacteria;p__Bacillota;c__Bacilli;o__Lactobacillales;f__Lactobacillaceae;g__Latilactobacillus	0	3	0
ASV4230	k__Bacteria	0	3	0
ASV4231	k__Bacteria;p__Deinococcota;c__Deinococci;o__Deinococcales;f__Deinococcaceae;g__Deinococcus	0	3	0
ASV4232	k__Bacteria;p__Proteobacteria;c__Alphaproteobacteria;o__Rhizobiales;f__Beijerinckiaceae	0	3	0
ASV4234	k__Bacteria;p__Patescibacteria;c__Saccharimonadia;o__Saccharimonadales	0	3	0
ASV4248	k__Bacteria;p__Proteobacteria;c__Gammaproteobacteria;o__Burkholderiales;f__Burkholderiaceae;g__Lautropia;s__	0	3	0
ASV4249	k__Bacteria;p__Bacteroidetes;c__Bacteroidia;o__Chitinophagales;f__Chitinophagaceae;g__Ferruginibacter	0	3	0
ASV4250	k__Bacteria;p__Patescibacteria;c__Saccharimonadia;o__Saccharimonadales;f__Saccharimonadaceae;g__TM7a;s__	0	3	0
ASV4251	k__Bacteria;p__Proteobacteria;c__Gammaproteobacteria;o__Enterobacterales	0	3	0
ASV4252	k__Bacteria;p__Bacteroidetes;c__Bacteroidia;o__Bacteroidales;f__Dysgonomonadaceae	0	3	0
ASV4253	k__Bacteria;p__Proteobacteria;c__Gammaproteobacteria	0	3	0
ASV4254	k__Bacteria;p__Verrucomicrobiota;c__Verrucomicrobiae;o__Chthoniobacterales;f__Chthoniobacteraceae	0	3	0
ASV4255	k__Bacteria;p__Thermodesulfobacter;c__Desulfobacteria;o__Desulfobacterales;f__Desulfosarcinaceae;g__Sva0081_sediment_group	0	3	0
ASV4256	k__Bacteria;p__Acidobacteriota;c__Vicinamibacteria;o__Vicinamibacterales;f__;g__;s__	0	3	0
ASV4257	k__Bacteria;p__Bacillota;c__Clostridia;o__Lachnospirales;f__Lachnospiraceae;g__Epulopiscium;s__	0	3	0
ASV4258	k__Bacteria;p__Verrucomicrobiota;c__Verrucomicrobiae;o__Verrucomicrobiales;f__Rubritaleaceae;g__Luteolibacter;s__	0	3	0
ASV4259	k__Bacteria;p__Bacillota;c__Bacilli;o__Lactobacillales;f__Lactobacillaceae;g__Weissella	0	3	0
ASV4289	k__Bacteria;p__Verrucomicrobiota;c__Verrucomicrobiae;o__Chthoniobacterales;f__Chthoniobacteraceae;g__LD29;s__	0	2	0
ASV4292	k__Bacteria;p__Proteobacteria;c__Alphaproteobacteria;o__Sphingomonadales;f__Sphingomonadaceae;g__Porphyrobacter	0	2	0
ASV4293	k__Bacteria;p__Bacillota;c__Bacilli;o__Lactobacillales;f__Lactobacillaceae;g__Companilactobacillus	0	2	0
ASV4294	k__Bacteria;p__Proteobacteria;c__Gammaproteobacteria;o__Enterobacterales;f__Vibrionaceae;g__Vibrio	0	2	0
ASV4295	k__Bacteria;p__Proteobacteria;c__Alphaproteobacteria;o__Acetobacterales;f__Acetobacteraceae	0	2	0
ASV4296	k__Bacteria;p__Actinobacteriota;c__Actinobacteria;o__Micrococcales;f__Micrococcaceae;g__Rothia	0	2	0
ASV4343	k__Bacteria;p__Actinobacteriota;c__Actinobacteria	0	2	0
ASV4373	k__Bacteria;p__Proteobacteria;c__Alphaproteobacteria;o__Acetobacterales;f__Acetobacteraceae;g__Roseomonas	0	2	0
ASV4374	k__Bacteria;p__Thermodesulfobacter;c__Desulfuromonadia;o__Geobacterales;f__Geobacteraceae;g__Citrifermentans	0	2	0
ASV4375	k__Bacteria;p__Proteobacteria;c__Gammaproteobacteria;o__Xanthomonadales;f__Xanthomonadaceae;g__Thermomonas;s__Thermomonas_brevis	0	2	0
ASV4397	k__Bacteria;p__Verrucomicrobiota;c__Verrucomicrobiae;o__Pedosphaerales;f__Pedosphaeraceae;g__;s__	0	2	0
ASV4398	k__Bacteria;p__Patescibacteria	0	2	0
ASV4399	k__Bacteria;p__Cyanobacteria;c__Cyanobacteriia;o__Chloroplast;f__unidentified_Chloroplast;g__unidentified_Chloroplast;s__Oscillatoriales_cyanobacterium_HF1	0	2	0
ASV4400	k__Bacteria;p__Chloroflexi;c__KD4-96;o__;f__;g__;s__	0	2	0
ASV4401	k__Bacteria;p__Deinococcota;c__Deinococci;o__Deinococcales;f__Deinococcaceae;g__Deinococcus	0	2	0
ASV4404	k__Bacteria;p__Acidobacteriota;c__Vicinamibacteria;o__Vicinamibacterales;f__Vicinamibacteraceae;g__;s__	0	2	0
ASV4431	k__Bacteria;p__Thermodesulfobacter;c__Desulfomonilia;o__Desulfomonilales;f__Desulfomonilaceae;g__Desulfomonile;s__	0	2	0
ASV4432	k__Bacteria;p__Bacillota;c__Bacilli;o__Lactobacillales;f__Lactobacillaceae;g__Leuconostoc	0	2	0
ASV4433	k__Bacteria;p__Bacillota;c__Clostridia;o__Peptostreptococcales-Tissierellales	0	2	0
ASV4434	k__Bacteria;p__Bacillota;c__Bacilli;o__Lactobacillales;f__Lactobacillaceae;g__Latilactobacillus	0	2	0
ASV4435	k__Bacteria;p__Proteobacteria;c__Alphaproteobacteria;o__Rhizobiales;f__Rhizobiaceae;g__Allorhizobium-Neorhizobium-Pararhizobium-Rhizobium	0	2	0
ASV4436	k__Bacteria;p__Proteobacteria;c__Gammaproteobacteria;o__Methylococcales;f__Methylococcaceae	0	2	0
ASV4437	k__Bacteria;p__Acidobacteriota;c__Aminicenantia;o__Aminicenantales;f__;g__;s__	0	2	0
ASV4438	k__Bacteria;p__Proteobacteria;c__Alphaproteobacteria;o__Sphingomonadales;f__Sphingomonadaceae	0	2	0
ASV4439	k__Bacteria;p__Proteobacteria;c__Gammaproteobacteria;o__Burkholderiales;f__Comamonadaceae;g__Polaromonas	0	2	0
ASV4440	k__Bacteria;p__Bacillota;c__Clostridia;o__Oscillospirales;f__Oscillospiraceae	0	2	0
ASV4441	k__Bacteria;p__SAR324_clade(Marine_group_B);c__;o__;f__;g__;s__	0	2	0
ASV4442	k__Bacteria	0	2	0
ASV4444	k__Bacteria;p__Bacteroidetes;c__Ignavibacteria;o__SJA-28;f__;g__;s__	0	2	0
ASV4445	k__Bacteria;p__Patescibacteria;c__Saccharimonadia;o__Saccharimonadales;f__;g__;s__	0	2	0
ASV4446	k__Bacteria;p__Proteobacteria;c__Alphaproteobacteria;o__Holosporales;f__Holosporaceae;g__;s__	0	2	0
ASV4447	k__Bacteria;p__Planctomycetota;c__Planctomycetes;o__Pirellulales;f__Pirellulaceae;g__;s__	0	2	0
ASV4448	k__Bacteria;p__Verrucomicrobiota;c__Verrucomicrobiae;o__Methylacidiphilales;f__Methylacidiphilaceae;g__;s__	0	2	0
ASV4449	k__Bacteria;p__Bacteroidetes;c__Bacteroidia	0	2	0
ASV4450	k__Bacteria;p__Thermodesulfobacter;c__Syntrophobacteria;o__Syntrophobacterales;f__Syntrophobacteraceae;g__Syntrophobacter;s__	0	2	0
ASV4451	k__Bacteria;p__Bacteroidetes;c__Bacteroidia;o__Flavobacteriales;f__Crocinitomicaceae;g__Fluviicola;s__	0	2	0
ASV4452	k__Bacteria;p__Acidobacteriota;c__Thermoanaerobaculia;o__Thermoanaerobaculales;f__Thermoanaerobaculaceae;g__Subgroup_23;s__	0	2	0
ASV4453	k__Bacteria;p__Bacteroidetes;c__Bacteroidia;o__Bacteroidales;f__Dysgonomonadaceae;g__Dysgonomonas;s__	0	2	0
ASV4454	k__Bacteria;p__MBNT15	0	2	0
ASV4455	k__Bacteria;p__Thermodesulfobacter;c__Desulfuromonadia;o__Geobacterales;f__Geobacteraceae	0	2	0
ASV4456	k__Bacteria;p__Bacteroidetes;c__Ignavibacteria;o__SJA-28;f__;g__;s__	0	2	0
ASV4457	k__Bacteria;p__Bacteroidetes;c__Bacteroidia;o__Bacteroidales;f__Bacteroidaceae;g__Bacteroides;s__Bacteroides_paurosaccharolyticus	0	2	0
ASV4458	k__Bacteria;p__Proteobacteria;c__Gammaproteobacteria;o__Burkholderiales;f__Alcaligenaceae;g__Achromobacter	0	2	0
ASV4459	k__Bacteria;p__Proteobacteria;c__Gammaproteobacteria;o__Enterobacterales;f__Enterobacteriaceae	0	2	0
ASV4460	k__Bacteria;p__Bacillota;c__Bacilli;o__Lactobacillales;f__Lactobacillaceae;g__Limosilactobacillus;s__Lactobacillus_mucosae	0	2	0
ASV4461	k__Bacteria;p__Proteobacteria;c__Alphaproteobacteria;o__Rhizobiales;f__Devosiaceae;g__Devosia	0	2	0
ASV4462	k__Bacteria;p__Actinobacteriota;c__Actinobacteria;o__Propionibacteriales;f__Propionibacteriaceae;g__Cutibacterium;s__Cutibacterium_granulosum	0	2	0
ASV4464	k__Bacteria;p__Proteobacteria;c__Gammaproteobacteria;o__Xanthomonadales;f__Xanthomonadaceae;g__Luteimonas;s__Xanthomonas_sp_NBRC_14591	0	2	0
ASV4465	k__Bacteria;p__Proteobacteria;c__Gammaproteobacteria;o__Burkholderiales;f__Comamonadaceae	0	2	0
ASV4466	k__Bacteria;p__Proteobacteria;c__Gammaproteobacteria;o__Pseudomonadales;f__Pseudomonadaceae;g__Pseudomonas	0	2	0
ASV4467	k__Bacteria;p__Proteobacteria;c__Gammaproteobacteria;o__Xanthomonadales;f__Xanthomonadaceae;g__Lysobacter	0	2	0
ASV4468	k__Bacteria;p__Acidobacteriota;c__Vicinamibacteria;o__Vicinamibacterales;f__Vicinamibacteraceae;g__Luteitalea;s__	0	2	0
ASV4469	k__Bacteria;p__Bacillota;c__Bacilli;o__Lactobacillales;f__Lactobacillaceae	0	2	0
ASV4470	k__Bacteria;p__Proteobacteria;c__Alphaproteobacteria;o__Acetobacterales;f__Acetobacteraceae;g__Roseomonas	0	2	0
ASV4471	k__Bacteria;p__Bacteroidetes;c__Bacteroidia;o__Bacteroidales;f__Bacteroidaceae;g__Bacteroides	0	2	0
ASV4472	k__Bacteria;p__Proteobacteria;c__Alphaproteobacteria;o__Sphingomonadales;f__Sphingomonadaceae;g__Altererythrobacter	0	2	0
ASV4473	k__Bacteria;p__Proteobacteria;c__Gammaproteobacteria;o__Burkholderiales;f__Comamonadaceae	0	2	0
ASV4474	k__Bacteria;p__Verrucomicrobiota;c__Omnitrophia;o__Omnitrophales;f__Omnitrophaceae;g__Candidatus_Omnitrophus;s__	0	2	0
ASV4475	k__Bacteria;p__Bacteroidetes;c__Rhodothermia;o__Rhodothermales;f__Rhodothermaceae;g__;s__	0	2	0
ASV4476	k__Bacteria;p__Bacillota;c__Bacilli;o__Lactobacillales;f__Streptococcaceae;g__Streptococcus	0	2	0
ASV4477	k__Bacteria;p__Deinococcota;c__Deinococci;o__Deinococcales;f__Deinococcaceae;g__Deinococcus;s__Deinococcus_xinjiangensis	0	2	0
ASV4478	k__Bacteria;p__Bacteroidetes;c__Bacteroidia;o__Chitinophagales;f__Chitinophagaceae	0	2	0
ASV4479	k__Bacteria;p__Acidobacteriota;c__Thermoanaerobaculia;o__Thermoanaerobaculales;f__Thermoanaerobaculaceae;g__Subgroup_10	0	2	0
ASV4480	k__Bacteria;p__Actinobacteriota;c__Actinobacteria;o__Corynebacteriales;f__Corynebacteriaceae;g__Corynebacterium	0	2	0
ASV4481	k__Bacteria;p__Sva0485;c__;o__;f__;g__;s__	0	2	0
ASV4482	k__Bacteria;p__Bacillota;c__Clostridia;o__Peptostreptococcales-Tissierellales;f__Peptostreptococcaceae;g__Proteocatella;s__	0	2	0
ASV4483	k__Bacteria;p__Actinobacteriota;c__Coriobacteriia;o__Coriobacteriales;f__Atopobiaceae;g__Atopobium;s__Fannyhessea_vaginae	0	2	0
ASV4484	k__Bacteria;p__Bacteroidetes;c__Bacteroidia;o__Chitinophagales;f__Chitinophagaceae;g__Edaphobaculum;s__	0	2	0
ASV4485	k__Bacteria;p__Actinobacteriota;c__Actinobacteria;o__Corynebacteriales;f__Nocardiaceae;g__Rhodococcus	0	2	0
ASV4486	k__Bacteria;p__Proteobacteria;c__Alphaproteobacteria;o__Kiloniellales;f__Fodinicurvataceae;g__;s__	0	2	0
ASV4487	k__Bacteria;p__Bacteroidetes;c__Bacteroidia;o__Bacteroidales	0	2	0

## Sheet: Group 6 unique ASVs
Table S5. List of amplicon sequence variants (ASVs) indicates shared and unique ASVs among Group 1, 4 and 6 tai-pla samples.
Group 1=Trichopodus sp., Group 4=Oreochromis sp., Group 6=Channa sp. (k;Kingdom, p;Phylum, c;Class, o;Order, f;Family, g;Genus, s;Species)
#ASV_ID	Taxonomy	Group1	Group4	Group6
ASV12	k__Bacteria;p__Bacillota;c__Bacilli;o__Lactobacillales;f__Enterococcaceae;g__Tetragenococcus;s__Tetragenococcus_muriaticus	0	0	88
ASV44	k__Bacteria;p__Cyanobacteria;c__Cyanobacteriia;o__Synechococcales;f__Cyanobiaceae;g__Synechococcus_CC9902	0	0	4
ASV98	k__Bacteria;p__Cyanobacteria;c__Cyanobacteriia;o__Synechococcales;f__Cyanobiaceae;g__Synechococcus_CC9902	0	0	4
ASV139	k__Bacteria;p__Bacillota;c__Bacilli;o__Staphylococcales;f__Staphylococcaceae;g__Staphylococcus	0	0	11
ASV145	k__Bacteria;p__Proteobacteria;c__Gammaproteobacteria;o__Xanthomonadales;f__Xanthomonadaceae;g__Stenotrophomonas	0	0	400
ASV185	k__Bacteria;p__Proteobacteria;c__Gammaproteobacteria;o__Xanthomonadales;f__Xanthomonadaceae;g__Stenotrophomonas	0	0	418
ASV201	k__Bacteria;p__Proteobacteria;c__Gammaproteobacteria;o__Enterobacterales;f__Vibrionaceae;g__Photobacterium;s__Photobacterium_leiognathi	0	0	8
ASV233	k__Bacteria;p__Bacillota;c__Bacilli;o__Lactobacillales;f__Vagococcaceae;g__Vagococcus	0	0	5
ASV266	k__Bacteria;p__Proteobacteria;c__Gammaproteobacteria;o__Enterobacterales;f__Vibrionaceae;g__Photobacterium;s__Photobacterium_damselae	0	0	2
ASV267	k__Bacteria;p__Proteobacteria;c__Gammaproteobacteria;o__Xanthomonadales;f__Xanthomonadaceae;g__Stenotrophomonas	0	0	193
ASV291	k__Bacteria	0	0	31
ASV379	k__Bacteria;p__Proteobacteria;c__Gammaproteobacteria;o__Burkholderiales;f__Comamonadaceae;g__Delftia	0	0	120
ASV401	k__Bacteria;p__Bacillota;c__Clostridia;o__Clostridiales;f__Clostridiaceae;g__Clostridium_sensu_stricto_1;s__	0	0	228
ASV409	k__Bacteria;p__Proteobacteria;c__Alphaproteobacteria;o__Rhodobacterales;f__Rhodobacteraceae	0	0	107
ASV435	k__Bacteria;p__Proteobacteria;c__Gammaproteobacteria;o__Xanthomonadales;f__Xanthomonadaceae;g__Stenotrophomonas	0	0	154
ASV456	k__Bacteria;p__Proteobacteria;c__Gammaproteobacteria;o__Xanthomonadales;f__Xanthomonadaceae;g__Stenotrophomonas	0	0	197
ASV463	k__Bacteria;p__Bacillota;c__Bacilli;o__Staphylococcales;f__Staphylococcaceae;g__Staphylococcus	0	0	11
ASV468	k__Bacteria;p__Actinobacteriota;c__Actinobacteria;o__PeM15;f__;g__;s__	0	0	2
ASV576	k__Bacteria;p__Bacillota;c__Bacilli;o__Staphylococcales;f__Staphylococcaceae;g__Staphylococcus	0	0	10
ASV587	k__Bacteria;p__Bacillota;c__Clostridia;o__Peptostreptococcales-Tissierellales;f__Family_XI;g__Peptoniphilus;s__Peptoniphilus_stercorisuis	0	0	6
ASV619	k__Bacteria;p__Bacteroidetes;c__Bacteroidia;o__Flavobacteriales;f__Weeksellaceae;g__Elizabethkingia	0	0	89
ASV651	k__Bacteria;p__Bacillota;c__Bacilli;o__Staphylococcales;f__Staphylococcaceae;g__Staphylococcus	0	0	7
ASV732	k__Bacteria;p__Bacteroidetes;c__Bacteroidia;o__Bacteroidales;f__Muribaculaceae;g__;s__	0	0	23
ASV850	k__Bacteria;p__Proteobacteria;c__Gammaproteobacteria;o__Xanthomonadales;f__Xanthomonadaceae;g__Stenotrophomonas	0	0	87
ASV851	k__Bacteria;p__Bacteroidetes;c__Bacteroidia;o__Bacteroidales;f__Muribaculaceae;g__;s__	0	0	50
ASV856	k__Bacteria;p__Proteobacteria;c__Gammaproteobacteria;o__Xanthomonadales;f__Xanthomonadaceae;g__Stenotrophomonas	0	0	86
ASV858	k__Bacteria;p__Cyanobacteria;c__Cyanobacteriia;o__Chloroplast;f__unidentified_Chloroplast;g__unidentified_Chloroplast	0	0	86
ASV862	k__Bacteria;p__Proteobacteria;c__Gammaproteobacteria;o__Enterobacterales;f__Pasteurellaceae;g__Haemophilus	0	0	5
ASV962	k__Bacteria;p__Proteobacteria;c__Gammaproteobacteria;o__Enterobacterales;f__Pasteurellaceae;g__Aggregatibacter;s__	0	0	9
ASV975	k__Bacteria;p__Actinobacteriota;c__Coriobacteriia;o__Coriobacteriales;f__Coriobacteriaceae;g__Collinsella	0	0	38
ASV1016	k__Bacteria;p__Bacillota;c__Limnochordia;o__unidentified_Limnochordia;f__unidentified_Limnochordia;g__Hydrogenispora;s__Clostridium_sp_6-31	0	0	62
ASV1039	k__Bacteria;p__Bacillota;c__Bacilli;o__Lactobacillales;f__Lactobacillaceae;g__Ligilactobacillus	0	0	67
ASV1067	k__Bacteria;p__Bacillota;c__Bacilli;o__Erysipelotrichales;f__Erysipelotrichaceae;g__Turicibacter	0	0	64
ASV1128	k__Bacteria;p__Cyanobacteria;c__Cyanobacteriia;o__Synechococcales;f__Cyanobiaceae;g__Cyanobium_PCC-6307	0	0	2
ASV1129	k__Bacteria;p__Actinobacteriota;c__Actinobacteria;o__PeM15;f__;g__;s__	0	0	5
ASV1156	k__Bacteria;p__Proteobacteria;c__Gammaproteobacteria;o__Xanthomonadales;f__Xanthomonadaceae;g__Stenotrophomonas	0	0	27
ASV1213	k__Bacteria;p__Bacteroidetes;c__Bacteroidia;o__Bacteroidales;f__Bacteroidaceae;g__Bacteroides;s__Bacteroides_plebeius	0	0	48
ASV1260	k__Bacteria;p__Bacillota;c__Bacilli;o__Bacillales;f__Bacillaceae;g__Bacillus	0	0	52
ASV1273	k__Bacteria;p__Proteobacteria;c__Gammaproteobacteria;o__Burkholderiales;f__Comamonadaceae;g__Comamonas	0	0	3
ASV1371	k__Bacteria;p__Bacteroidetes;c__Bacteroidia;o__Bacteroidales;f__Muribaculaceae;g__;s__	0	0	46
ASV1391	k__Bacteria;p__Bacteroidetes;c__Bacteroidia;o__Bacteroidales;f__Muribaculaceae;g__;s__	0	0	45
ASV1392	k__Bacteria;p__Bacillota;c__Clostridia;o__Lachnospirales;f__Lachnospiraceae;g__Blautia	0	0	45
ASV1427	k__Bacteria;p__Bacteroidetes;c__Bacteroidia;o__Bacteroidales;f__Bacteroidaceae;g__Bacteroides;s__Bacteroides_caecicola	0	0	36
ASV1537	k__Bacteria;p__Bacillota;c__Negativicutes;o__Veillonellales-Selenomonadales;f__Veillonellaceae;g__Dialister;s__Dialister_sp_Marseille-P5638	0	0	29
ASV1687	k__Bacteria;p__Bacillota;c__Clostridia;o__Oscillospirales;f__Ruminococcaceae;g__Faecalibacterium;s__	0	0	17
ASV1721	k__Bacteria;p__Bacillota;c__Clostridia;o__Oscillospirales;f__Ruminococcaceae;g__Faecalibacterium;s__	0	0	32
ASV1733	k__Bacteria;p__Campylobacterota;c__Campylobacteria;o__Campylobacterales;f__Arcobacteraceae;g__Arcobacter;s__	0	0	4
ASV1789	k__Bacteria;p__Proteobacteria;c__Gammaproteobacteria;o__Xanthomonadales;f__Xanthomonadaceae;g__Pseudoxanthomonas	0	0	2
ASV1791	k__Bacteria;p__Proteobacteria;c__Gammaproteobacteria;o__Burkholderiales;f__Oxalobacteraceae;g__Massilia	0	0	3
ASV1792	k__Bacteria;p__Bacteroidetes;c__Bacteroidia;o__Bacteroidales;f__Bacteroidaceae;g__Bacteroides;s__Bacteroides_caecigallinarum	0	0	30
ASV1794	k__Bacteria;p__Bacillota;c__Clostridia;o__Clostridiales;f__Clostridiaceae;g__Clostridium_sensu_stricto_1;s__	0	0	30
ASV1847	k__Bacteria;p__Acidobacteriota;c__Acidobacteriae;o__Subgroup_2;f__;g__;s__	0	0	29
ASV1848	k__Bacteria;p__Actinobacteriota;c__Actinobacteria;o__Propionibacteriales;f__Propionibacteriaceae;g__Cutibacterium	0	0	29
ASV1897	k__Bacteria;p__Proteobacteria;c__Gammaproteobacteria;o__Xanthomonadales;f__Xanthomonadaceae;g__Stenotrophomonas	0	0	14
ASV1939	k__Bacteria;p__Actinobacteriota;c__Actinobacteria;o__Propionibacteriales;f__Propionibacteriaceae	0	0	27
ASV1940	k__Bacteria;p__Actinobacteriota;c__Coriobacteriia;o__Coriobacteriales;f__Coriobacteriaceae;g__Collinsella	0	0	27
ASV1942	k__Bacteria;p__Deinococcota;c__Deinococci;o__Thermales;f__Thermaceae;g__Meiothermus;s__Meiothermus_silvanus	0	0	27
ASV1972	k__Bacteria;p__Bacillota;c__Clostridia;o__Lachnospirales;f__Lachnospiraceae	0	0	16
ASV2003	k__Bacteria;p__Bacillota;c__Clostridia;o__Lachnospirales;f__Lachnospiraceae;g__Fusicatenibacter;s__	0	0	4
ASV2051	k__Bacteria;p__Fusobacteriota;c__Fusobacteriia;o__Fusobacteriales;f__Fusobacteriaceae;g__Fusobacterium	0	0	24
ASV2052	k__Bacteria;p__Actinobacteriota;c__Actinobacteria;o__Frankiales;f__Geodermatophilaceae;g__Blastococcus	0	0	24
ASV2053	k__Bacteria;p__Bacillota;c__Negativicutes;o__Veillonellales-Selenomonadales;f__Selenomonadaceae;g__Megamonas;s__	0	0	14
ASV2054	k__Bacteria;p__Bacillota;c__Bacilli;o__Lactobacillales;f__Streptococcaceae;g__Streptococcus	0	0	24
ASV2102	k__Bacteria	0	0	23
ASV2103	k__Bacteria;p__Bacteroidetes;c__Bacteroidia;o__Bacteroidales;f__Prevotellaceae	0	0	23
ASV2104	k__Bacteria;p__Bacillota;c__Clostridia;o__Oscillospirales;f__Hungateiclostridiaceae	0	0	23
ASV2147	k__Bacteria;p__Bacteroidetes;c__Bacteroidia;o__Bacteroidales;f__Muribaculaceae;g__;s__	0	0	22
ASV2148	k__Bacteria;p__Bacteroidetes;c__Bacteroidia;o__Bacteroidales	0	0	11
ASV2150	k__Bacteria;p__Bacillota;c__Clostridia;o__Oscillospirales;f__Ruminococcaceae;g__Ruminococcus;s__	0	0	22
ASV2151	k__Bacteria;p__Bacillota;c__Clostridia;o__Clostridiales;f__Clostridiaceae;g__Clostridium_sensu_stricto_1;s__	0	0	22
ASV2186	k__Bacteria;p__Proteobacteria;c__Alphaproteobacteria;o__Rhizobiales;f__Beijerinckiaceae;g__Methylobacterium-Methylorubrum	0	0	21
ASV2193	k__Bacteria;p__Bacteroidetes;c__Bacteroidia;o__Bacteroidales;f__Bacteroidaceae;g__Bacteroides;s__Bacteroides_caecigallinarum	0	0	14
ASV2194	k__Bacteria;p__Deinococcota;c__Deinococci;o__Thermales;f__Thermaceae;g__Meiothermus;s__Meiothermus_silvanus	0	0	18
ASV2196	k__Bacteria;p__Bacillota;c__Clostridia;o__Oscillospirales;f__Oscillospiraceae;g__UCG-002;s__	0	0	21
ASV2240	k__Bacteria;p__Bacillota;c__Clostridia;o__Lachnospirales;f__Lachnospiraceae	0	0	20
ASV2241	k__Bacteria;p__Bacteroidetes;c__Bacteroidia;o__Cytophagales;f__Microscillaceae;g__Ohtaekwangia;s__	0	0	20
ASV2242	k__Bacteria;p__Actinobacteriota;c__Actinobacteria;o__Bifidobacteriales;f__Bifidobacteriaceae;g__Bifidobacterium	0	0	20
ASV2282	k__Bacteria;p__Bacteroidetes;c__Bacteroidia;o__Bacteroidales;f__Prevotellaceae;g__Prevotellaceae_UCG-001;s__	0	0	19
ASV2284	k__Bacteria;p__Proteobacteria;c__Alphaproteobacteria	0	0	19
ASV2333	k__Bacteria;p__Proteobacteria;c__Alphaproteobacteria;o__Rhizobiales;f__Beijerinckiaceae;g__Methylobacterium-Methylorubrum	0	0	3
ASV2334	k__Bacteria;p__Bacteroidetes;c__Bacteroidia;o__Bacteroidales;f__Bacteroidaceae;g__Bacteroides;s__Bacteroides_salanitronis	0	0	18
ASV2335	k__Bacteria;p__Planctomycetota;c__Planctomycetes;o__Isosphaerales;f__Isosphaeraceae;g__;s__	0	0	18
ASV2347	k__Bacteria;p__Caldisericota;c__Caldisericia;o__Caldisericales;f__LF045;g__;s__	0	0	18
ASV2350	k__Bacteria;p__Bacteroidetes;c__Bacteroidia;o__Bacteroidales;f__Muribaculaceae;g__;s__	0	0	18
ASV2359	k__Bacteria;p__Proteobacteria;c__Alphaproteobacteria;o__Rhizobiales;f__Beijerinckiaceae;g__Methylobacterium-Methylorubrum	0	0	18
ASV2364	k__Bacteria;p__Bacillota;c__Clostridia;o__Oscillospirales;f__Ruminococcaceae;g__Faecalibacterium	0	0	18
ASV2365	k__Bacteria;p__Bacillota;c__Bacilli;o__Bacillales;f__Planococcaceae;g__Sporosarcina	0	0	18
ASV2403	k__Bacteria;p__Bacillota;c__Clostridia;o__Peptostreptococcales-Tissierellales;f__Peptostreptococcaceae;g__Peptoclostridium;s__	0	0	17
ASV2408	k__Bacteria;p__Bacillota;c__Clostridia;o__Monoglobales;f__Monoglobaceae;g__Monoglobus;s__	0	0	6
ASV2409	k__Bacteria;p__Bacillota;c__Bacilli;o__Erysipelotrichales;f__Erysipelotrichaceae;g__Turicibacter;s__	0	0	17
ASV2410	k__Bacteria;p__Actinobacteriota;c__Actinobacteria;o__Micrococcales;f__Micrococcaceae;g__Arthrobacter	0	0	17
ASV2411	k__Bacteria;p__Bacteroidetes;c__Bacteroidia;o__Bacteroidales;f__Prevotellaceae;g__Prevotellaceae_UCG-001;s__	0	0	17
ASV2412	k__Bacteria;p__Fusobacteriota;c__Fusobacteriia;o__Fusobacteriales;f__Fusobacteriaceae;g__Fusobacterium	0	0	17
ASV2468	k__Bacteria;p__Bacillota;c__Clostridia;o__Clostridiales;f__Clostridiaceae;g__Candidatus_Arthromitus;s__Candidatus_Arthromitus_sp_SFB-mouse-NL	0	0	16
ASV2469	k__Bacteria;p__Fusobacteriota;c__Fusobacteriia;o__Fusobacteriales;f__Fusobacteriaceae;g__Fusobacterium	0	0	16
ASV2470	k__Bacteria;p__Bacillota;c__Clostridia;o__Lachnospirales;f__Lachnospiraceae;g__Anaerobium;s__Anaerobium_acetethylicum	0	0	16
ASV2471	k__Bacteria;p__Bacillota;c__Negativicutes;o__Veillonellales-Selenomonadales;f__Selenomonadaceae;g__Megamonas;s__	0	0	16
ASV2479	k__Bacteria;p__Actinobacteriota;c__Actinobacteria;o__Corynebacteriales;f__Corynebacteriaceae;g__Lawsonella;s__	0	0	4
ASV2480	k__Bacteria;p__Actinobacteriota;c__Actinobacteria;o__Micrococcales;f__Cellulomonadaceae;g__Cellulomonas	0	0	16
ASV2482	k__Bacteria;p__Proteobacteria;c__Alphaproteobacteria;o__Sphingomonadales;f__Sphingomonadaceae;g__Sphingomonas	0	0	16
ASV2527	k__Bacteria;p__Bacillota;c__Clostridia;o__Lachnospirales;f__Lachnospiraceae	0	0	15
ASV2529	k__Bacteria;p__Bacillota;c__Bacilli;o__Lactobacillales;f__Vagococcaceae;g__Vagococcus	0	0	15
ASV2530	k__Bacteria;p__Bacillota;c__Clostridia;o__Peptostreptococcales-Tissierellales;f__Family_XI;g__Peptoniphilus	0	0	15
ASV2535	k__Bacteria;p__Bacteroidetes;c__Bacteroidia;o__Bacteroidales;f__Tannerellaceae;g__Parabacteroides;s__Parabacteroides_gordonii	0	0	15
ASV2537	k__Bacteria;p__Proteobacteria;c__Gammaproteobacteria;o__Enterobacterales;f__Enterobacteriaceae	0	0	15
ASV2539	k__Bacteria;p__Bacillota;c__Clostridia;o__Oscillospirales;f__Oscillospiraceae;g__NK4A214_group;s__	0	0	15
ASV2578	k__Bacteria;p__Bacteroidetes;c__Bacteroidia;o__Bacteroidales;f__Muribaculaceae;g__;s__	0	0	14
ASV2580	k__Bacteria;p__Myxococcota;c__Polyangia;o__Polyangiales;f__BIrii41;g__;s__	0	0	14
ASV2581	k__Bacteria;p__Actinobacteriota;c__Actinobacteria;o__Corynebacteriales;f__Corynebacteriaceae;g__Corynebacterium;s__Corynebacterium_imitans	0	0	14
ASV2582	k__Bacteria;p__Bacteroidetes;c__Bacteroidia;o__Bacteroidales;f__Bacteroidaceae;g__Bacteroides;s__Bacteroides_salanitronis	0	0	14
ASV2583	k__Bacteria;p__Verrucomicrobiota;c__Verrucomicrobiae;o__Verrucomicrobiales;f__Akkermansiaceae;g__Akkermansia;s__	0	0	14
ASV2584	k__Bacteria;p__Bacillota;c__Clostridia;o__Peptostreptococcales-Tissierellales;f__Anaerovoracaceae;g__Family_XIII_AD3011_group;s__	0	0	14
ASV2586	k__Bacteria;p__Chloroflexi;c__AD3;o__;f__;g__;s__	0	0	14
ASV2588	k__Bacteria;p__Bacillota;c__Bacilli;o__Exiguobacterales;f__Exiguobacteraceae;g__Exiguobacterium	0	0	4
ASV2592	k__Bacteria;p__Bacillota;c__Bacilli;o__Bacillales;f__Planococcaceae;g__Planococcus	0	0	14
ASV2593	k__Bacteria;p__Actinobacteriota;c__Actinobacteria;o__Micrococcales;f__Micrococcaceae;g__Kocuria	0	0	14
ASV2596	k__Bacteria;p__Bacteroidetes;c__Bacteroidia;o__Bacteroidales;f__Muribaculaceae;g__;s__	0	0	14
ASV2597	k__Bacteria;p__Bacteroidetes;c__Bacteroidia;o__Bacteroidales;f__Muribaculaceae;g__;s__	0	0	14
ASV2647	k__Bacteria;p__Chloroflexi;c__KD4-96;o__;f__;g__;s__	0	0	13
ASV2648	k__Bacteria;p__Myxococcota;c__Polyangia;o__Haliangiales;f__Haliangiaceae;g__Haliangium;s__	0	0	13
ASV2649	k__Bacteria;p__Proteobacteria;c__Gammaproteobacteria;o__Burkholderiales;f__Comamonadaceae;g__Delftia	0	0	13
ASV2650	k__Bacteria;p__Bacteroidetes;c__Bacteroidia;o__Bacteroidales;f__Muribaculaceae;g__;s__	0	0	13
ASV2651	k__Bacteria;p__Bacteroidetes;c__Bacteroidia;o__Bacteroidales;f__Bacteroidaceae;g__Bacteroides;s__	0	0	13
ASV2652	k__Bacteria;p__Bacteroidetes;c__Bacteroidia;o__Bacteroidales;f__Prevotellaceae;g__Prevotellaceae_UCG-001;s__	0	0	13
ASV2653	k__Bacteria;p__Proteobacteria;c__Gammaproteobacteria;o__Xanthomonadales;f__Xanthomonadaceae;g__Stenotrophomonas	0	0	13
ASV2654	k__Bacteria;p__Proteobacteria;c__Alphaproteobacteria;o__Sphingomonadales;f__Sphingomonadaceae;g__Sphingobium	0	0	13
ASV2664	k__Bacteria;p__Fusobacteriota;c__Fusobacteriia;o__Fusobacteriales;f__Fusobacteriaceae;g__Cetobacterium;s__	0	0	13
ASV2665	k__Bacteria;p__Bacillota;c__Desulfitobacteriia;o__Desulfitobacteriales;f__Syntrophobotulaceae;g__Dehalobacter;s__Dehalobacter_sp_12DCB1	0	0	13
ASV2732	k__Bacteria;p__Bacteroidetes;c__Bacteroidia;o__Bacteroidales;f__Bacteroidaceae;g__Bacteroides;s__Bacteroides_salanitronis	0	0	6
ASV2733	k__Bacteria;p__Bacillota;c__Clostridia;o__Lachnospirales;f__Lachnospiraceae	0	0	12
ASV2734	k__Bacteria;p__Proteobacteria;c__Alphaproteobacteria;o__Kiloniellales;f__Fodinicurvataceae;g__Rhodovibrio	0	0	3
ASV2735	k__Bacteria;p__Proteobacteria;c__Gammaproteobacteria;o__Xanthomonadales;f__Xanthomonadaceae;g__Stenotrophomonas	0	0	12
ASV2736	k__Bacteria;p__Bacillota;c__Clostridia;o__Lachnospirales;f__Lachnospiraceae	0	0	12
ASV2737	k__Bacteria;p__Bacillota;c__unidentified_Bacillota;o__Oscillospirales;f__Ruminococcaceae;g__;s__	0	0	12
ASV2738	k__Bacteria;p__Bacillota;c__Bacilli;o__Bacillales;f__Planococcaceae;g__Rummeliibacillus	0	0	12
ASV2739	k__Bacteria;p__Bacillota;c__Bacilli;o__Exiguobacterales;f__Exiguobacteraceae;g__Exiguobacterium	0	0	12
ASV2740	k__Bacteria;p__Bacillota;c__Bacilli;o__Lactobacillales;f__Streptococcaceae;g__Streptococcus	0	0	12
ASV2741	k__Bacteria;p__Bacillota;c__Clostridia;o__Oscillospirales;f__Ruminococcaceae	0	0	12
ASV2742	k__Bacteria;p__Bacteroidetes;c__Bacteroidia;o__Bacteroidales;f__Prevotellaceae;g__Prevotellaceae_UCG-001;s__	0	0	12
ASV2744	k__Bacteria;p__Actinobacteriota;c__Actinobacteria;o__Corynebacteriales;f__Dietziaceae;g__Dietzia;s__Dietzia_timorensis	0	0	12
ASV2745	k__Bacteria;p__Bacillota;c__Bacilli;o__Lactobacillales;f__Lactobacillaceae;g__Lactobacillus	0	0	12
ASV2754	k__Bacteria;p__Bacillota;c__Clostridia;o__Oscillospirales;f__Ruminococcaceae;g__Ruminococcus	0	0	12
ASV2755	k__Bacteria;p__Bacillota;c__Clostridia;o__Lachnospirales;f__Lachnospiraceae;g__Blautia	0	0	12
ASV2757	k__Bacteria;p__Proteobacteria;c__Gammaproteobacteria;o__Burkholderiales;f__Oxalobacteraceae;g__Massilia	0	0	12
ASV2758	k__Bacteria;p__Bacillota;c__Bacilli;o__Erysipelotrichales;f__Erysipelotrichaceae;g__;s__	0	0	12
ASV2777	k__Bacteria;p__Proteobacteria;c__Gammaproteobacteria;o__Enterobacterales;f__Enterobacteriaceae;g__Klebsiella	0	0	12
ASV2778	k__Bacteria;p__Bacteroidetes;c__Bacteroidia;o__Bacteroidales;f__Muribaculaceae;g__;s__	0	0	12
ASV2779	k__Bacteria;p__Bacillota;c__Clostridia;o__Christensenellales;f__Christensenellaceae;g__Christensenellaceae_R-7_group;s__	0	0	12
ASV2781	k__Bacteria	0	0	12
ASV2831	k__Bacteria;p__Bacteroidetes;c__Bacteroidia;o__Bacteroidales;f__Muribaculaceae;g__;s__	0	0	11
ASV2833	k__Bacteria;p__Bacteroidetes;c__Bacteroidia;o__Bacteroidales;f__Bacteroidaceae;g__Bacteroides;s__Bacteroides_plebeius	0	0	11
ASV2834	k__Bacteria;p__Bacillota;c__Negativicutes;o__Acidaminococcales;f__Acidaminococcaceae;g__Phascolarctobacterium;s__	0	0	11
ASV2835	k__Bacteria;p__Bacteroidetes;c__Bacteroidia;o__Bacteroidales	0	0	11
ASV2836	k__Bacteria;p__Actinobacteriota;c__Actinobacteria;o__Micromonosporales;f__Micromonosporaceae;g__Micromonospora	0	0	11
ASV2848	k__Bacteria;p__Bacteroidetes;c__Bacteroidia;o__Bacteroidales;f__Prevotellaceae;g__Prevotella_9	0	0	11
ASV2850	k__Bacteria;p__Bacteroidetes;c__Bacteroidia;o__Bacteroidales;f__Bacteroidaceae;g__Bacteroides	0	0	11
ASV2852	k__Bacteria;p__Actinobacteriota;c__Actinobacteria;o__Propionibacteriales;f__Propionibacteriaceae;g__Cutibacterium;s__Cutibacterium_granulosum	0	0	11
ASV2917	k__Bacteria;p__Bacillota;c__Clostridia;o__Lachnospirales;f__Lachnospiraceae;g__[Eubacterium]_hallii_group;s__	0	0	10
ASV2918	k__Bacteria;p__Proteobacteria;c__Alphaproteobacteria;o__Sphingomonadales;f__Sphingomonadaceae;g__Sphingomonas	0	0	10
ASV2919	k__Bacteria;p__Chloroflexi;c__Chloroflexia;o__Thermomicrobiales;f__JG30-KF-CM45;g__;s__	0	0	10
ASV2921	k__Bacteria;p__Bacillota;c__Bacilli;o__Lactobacillales;f__Lactobacillaceae;g__Lactobacillus	0	0	10
ASV2922	k__Bacteria;p__Bacillota;c__Clostridia;o__Lachnospirales;f__Lachnospiraceae;g__[Ruminococcus]_torques_group	0	0	4
ASV2923	k__Bacteria;p__Proteobacteria;c__Gammaproteobacteria;o__Xanthomonadales;f__Xanthomonadaceae;g__Stenotrophomonas	0	0	10
ASV2924	k__Bacteria;p__Proteobacteria;c__Alphaproteobacteria;o__Rhizobiales;f__Beijerinckiaceae;g__Methylobacterium-Methylorubrum	0	0	10
ASV2925	k__Bacteria;p__Bacteroidetes;c__Bacteroidia;o__Bacteroidales;f__Muribaculaceae;g__;s__	0	0	10
ASV2926	k__Bacteria;p__Bacillota;c__Clostridia;o__Oscillospirales;f__Ruminococcaceae;g__Ruminococcus	0	0	10
ASV2928	k__Bacteria;p__Bacillota;c__Clostridia;o__Oscillospirales;f__Butyricicoccaceae;g__Butyricicoccus;s__	0	0	10
ASV2940	k__Bacteria;p__Actinobacteriota;c__Actinobacteria;o__Micrococcales;f__Micrococcaceae;g__Micrococcus	0	0	10
ASV2941	k__Bacteria;p__Proteobacteria;c__Gammaproteobacteria;o__Enterobacterales;f__Enterobacteriaceae	0	0	10
ASV2943	k__Bacteria;p__Bacillota;c__Clostridia;o__Christensenellales;f__Christensenellaceae;g__Christensenellaceae_R-7_group;s__iron-reducing_bacterium_enrichment_culture_clone_HN117	0	0	6
ASV2944	k__Bacteria;p__Bacillota;c__Clostridia;o__Christensenellales;f__Christensenellaceae;g__Christensenellaceae_R-7_group;s__bacterium_enrichment_culture_clone_M137	0	0	3
ASV2961	k__Bacteria;p__Bacillota;c__Clostridia;o__Lachnospirales;f__Lachnospiraceae;g__Blautia	0	0	10
ASV2962	k__Bacteria;p__Proteobacteria;c__Gammaproteobacteria;o__Pseudomonadales;f__Pseudomonadaceae;g__Pseudomonas	0	0	10
ASV2963	k__Bacteria;p__Bacillota;c__Clostridia;o__Oscillospirales;f__Ruminococcaceae;g__Faecalibacterium;s__	0	0	10
ASV2964	k__Bacteria;p__Proteobacteria;c__Gammaproteobacteria;o__Burkholderiales;f__Sutterellaceae;g__Parasutterella;s__Parasutterella_secunda	0	0	10
ASV2965	k__Bacteria;p__Nitrospirota;c__Thermodesulfovibrionia;o__;f__;g__;s__	0	0	10
ASV2966	k__Bacteria;p__Bacillota;c__Clostridia;o__Lachnospirales;f__Lachnospiraceae;g__Lachnoclostridium	0	0	10
ASV2967	k__Bacteria;p__Bacteroidetes;c__Bacteroidia;o__Bacteroidales;f__Muribaculaceae;g__;s__	0	0	10
ASV3024	k__Bacteria;p__Actinobacteriota;c__Actinobacteria;o__Bifidobacteriales;f__Bifidobacteriaceae;g__Bifidobacterium	0	0	9
ASV3025	k__Bacteria;p__Bacteroidetes;c__Bacteroidia;o__Bacteroidales;f__Prevotellaceae	0	0	9
ASV3026	k__Bacteria;p__Proteobacteria;c__Gammaproteobacteria;o__Burkholderiales;f__Oxalobacteraceae	0	0	9
ASV3027	k__Bacteria;p__Bacillota;c__Clostridia;o__Lachnospirales;f__Lachnospiraceae;g__Anaerostipes	0	0	9
ASV3028	k__Bacteria;p__Bacillota;c__Clostridia;o__Lachnospirales;f__Lachnospiraceae	0	0	9
ASV3029	k__Bacteria;p__Bacteroidetes;c__Bacteroidia;o__Bacteroidales;f__Tannerellaceae;g__Macellibacteroides	0	0	9
ASV3031	k__Bacteria;p__Bacillota;c__Bacilli;o__Erysipelotrichales;f__Erysipelatoclostridiaceae;g__Catenibacterium;s__	0	0	9
ASV3032	k__Bacteria;p__Bacillota;c__Clostridia;o__Oscillospirales;f__Oscillospiraceae;g__UCG-005;s__	0	0	9
ASV3033	k__Bacteria;p__Bacillota;c__Bacilli;o__Lactobacillales;f__Lactobacillaceae;g__Ligilactobacillus	0	0	9
ASV3034	k__Bacteria;p__Bacillota;c__Clostridia;o__Oscillospirales;f__Ruminococcaceae;g__Faecalibacterium;s__	0	0	9
ASV3035	k__Bacteria;p__Bacteroidetes;c__Bacteroidia;o__Flavobacteriales;f__Weeksellaceae;g__Elizabethkingia	0	0	9
ASV3036	k__Bacteria;p__Bacteroidetes;c__Bacteroidia;o__Bacteroidales	0	0	9
ASV3037	k__Bacteria;p__Bacillota;c__Clostridia;o__Oscillospirales;f__Ruminococcaceae;g__Pygmaiobacter;s__	0	0	9
ASV3038	k__Bacteria;p__Bacillota;c__Clostridia;o__Peptococcales;f__Peptococcaceae;g__Peptococcus;s__	0	0	9
ASV3112	k__Bacteria;p__Bacteroidetes;c__Bacteroidia;o__Bacteroidales	0	0	8
ASV3113	k__Bacteria;p__Bacteroidetes;c__Bacteroidia;o__Bacteroidales;f__Prevotellaceae;g__Prevotellaceae_UCG-001;s__	0	0	8
ASV3114	k__Bacteria;p__Bacillota;c__Clostridia;o__Christensenellales;f__Christensenellaceae;g__Christensenellaceae_R-7_group;s__	0	0	8
ASV3115	k__Bacteria;p__Cyanobacteria;c__Cyanobacteriia;o__Chloroplast;f__unidentified_Chloroplast;g__unidentified_Chloroplast	0	0	8
ASV3116	k__Bacteria;p__Proteobacteria;c__Gammaproteobacteria;o__Pseudomonadales;f__Pseudomonadaceae;g__Pseudomonas	0	0	3
ASV3117	k__Bacteria;p__Sva0485;c__;o__;f__;g__;s__	0	0	8
ASV3118	k__Bacteria;p__Bacillota;c__Clostridia;o__Lachnospirales;f__Lachnospiraceae	0	0	8
ASV3119	k__Bacteria;p__Bacteroidetes;c__Bacteroidia;o__Bacteroidales;f__Bacteroidaceae;g__Bacteroides;s__Bacteroides_barnesiae	0	0	8
ASV3120	k__Bacteria;p__Bacillota;c__Clostridia;o__Oscillospirales;f__Ruminococcaceae;g__Faecalibacterium;s__	0	0	8
ASV3121	k__Bacteria;p__Actinobacteriota;c__Actinobacteria;o__Micrococcales;f__Micrococcaceae	0	0	8
ASV3122	k__Bacteria;p__Acidobacteriota;c__Vicinamibacteria;o__Vicinamibacterales;f__unidentified_Vicinamibacterales;g__unidentified_Vicinamibacterales;s__Acidobacteria_bacterium_WX27	0	0	8
ASV3123	k__Bacteria;p__Bacteroidetes;c__Bacteroidia;o__Bacteroidales;f__Muribaculaceae;g__;s__	0	0	8
ASV3124	k__Bacteria;p__Bacillota;c__Clostridia;o__Peptostreptococcales-Tissierellales;f__Peptostreptococcaceae;g__Intestinibacter;s__	0	0	8
ASV3125	k__Bacteria;p__Bacillota;c__Negativicutes;o__Acidaminococcales;f__Acidaminococcaceae;g__Phascolarctobacterium;s__	0	0	8
ASV3126	k__Bacteria;p__Bacteroidetes;c__Bacteroidia;o__Bacteroidales;f__Barnesiellaceae;g__;s__	0	0	8
ASV3127	k__Bacteria;p__Bacteroidetes;c__Bacteroidia;o__Bacteroidales;f__Rikenellaceae	0	0	8
ASV3128	k__Bacteria;p__Proteobacteria;c__Gammaproteobacteria;o__Pseudomonadales;f__Moraxellaceae;g__Acinetobacter	0	0	8
ASV3129	k__Bacteria;p__Synergistota;c__Synergistia;o__Synergistales;f__Synergistaceae;g__Synergistes;s__	0	0	8
ASV3131	k__Bacteria;p__Bacillota;c__Clostridia;o__Oscillospirales;f__Ruminococcaceae;g__Faecalibacterium;s__	0	0	8
ASV3133	k__Bacteria;p__Sva0485;c__;o__;f__;g__;s__	0	0	8
ASV3141	k__Bacteria;p__Actinobacteriota;c__Actinobacteria;o__Propionibacteriales;f__Propionibacteriaceae	0	0	8
ASV3148	k__Bacteria;p__Proteobacteria;c__Alphaproteobacteria;o__Caulobacterales;f__Caulobacteraceae;g__Brevundimonas	0	0	8
ASV3149	k__Bacteria;p__Bacillota;c__Negativicutes;o__Veillonellales-Selenomonadales;f__Selenomonadaceae;g__Megamonas;s__	0	0	8
ASV3151	k__Bacteria	0	0	8
ASV3152	k__Bacteria;p__Proteobacteria;c__Alphaproteobacteria;o__Rhizobiales;f__Devosiaceae;g__Devosia	0	0	8
ASV3173	k__Bacteria;p__Bacillota;c__Clostridia;o__Lachnospirales;f__Lachnospiraceae	0	0	8
ASV3174	k__Bacteria;p__Actinobacteriota;c__Coriobacteriia;o__Coriobacteriales;f__Eggerthellaceae;g__Slackia	0	0	8
ASV3175	k__Bacteria;p__Myxococcota;c__Polyangia;o__Polyangiales;f__BIrii41;g__;s__	0	0	8
ASV3176	k__Bacteria;p__Actinobacteriota;c__Actinobacteria;o__Corynebacteriales;f__Corynebacteriaceae;g__Corynebacterium	0	0	8
ASV3177	k__Bacteria;p__Bacillota;c__Clostridia;o__Oscillospirales;f__Butyricicoccaceae	0	0	8
ASV3178	k__Bacteria;p__Bacillota;c__Bacilli;o__Exiguobacterales;f__Exiguobacteraceae;g__Exiguobacterium	0	0	8
ASV3179	k__Bacteria;p__Bacillota;c__Bacilli;o__Lactobacillales;f__Streptococcaceae;g__Streptococcus	0	0	8
ASV3180	k__Bacteria;p__Bacillota;c__Clostridia;o__Oscillospirales;f__Oscillospiraceae	0	0	8
ASV3181	k__Bacteria;p__Bacteroidetes;c__Bacteroidia;o__Bacteroidales;f__Muribaculaceae;g__;s__	0	0	8
ASV3183	k__Bacteria;p__Bacillota;c__Clostridia;o__Oscillospirales;f__Ruminococcaceae;g__Faecalibacterium	0	0	8
ASV3184	k__Bacteria;p__Proteobacteria;c__Gammaproteobacteria;o__Xanthomonadales;f__Xanthomonadaceae;g__Stenotrophomonas	0	0	8
ASV3272	k__Bacteria;p__Proteobacteria;c__Gammaproteobacteria;o__Pseudomonadales;f__Cellvibrionaceae;g__Cellvibrio;s__	0	0	7
ASV3273	k__Bacteria;p__Bacillota;c__Clostridia;o__Lachnospirales;f__Lachnospiraceae	0	0	7
ASV3274	k__Bacteria;p__Bacteroidetes;c__Bacteroidia;o__Bacteroidales;f__Muribaculaceae;g__;s__	0	0	7
ASV3275	k__Bacteria;p__Bacillota;c__Bacilli;o__Staphylococcales;f__Staphylococcaceae;g__Staphylococcus	0	0	7
ASV3276	k__Bacteria;p__Bacillota;c__Clostridia;o__Oscillospirales;f__Ruminococcaceae;g__Faecalibacterium;s__	0	0	7
ASV3277	k__Bacteria;p__Acidobacteriota;c__Vicinamibacteria;o__Vicinamibacterales;f__;g__;s__	0	0	7
ASV3278	k__Bacteria;p__Proteobacteria;c__Gammaproteobacteria;o__Burkholderiales;f__Comamonadaceae;g__Tepidicella;s__	0	0	7
ASV3279	k__Bacteria;p__Bacillota;c__Clostridia;o__Oscillospirales;f__Butyricicoccaceae;g__Butyricicoccus	0	0	7
ASV3280	k__Bacteria;p__Bacteroidetes;c__Bacteroidia;o__Bacteroidales;f__Bacteroidaceae;g__Bacteroides	0	0	7
ASV3282	k__Bacteria;p__Bacillota;c__Desulfitobacteriia;o__Desulfitobacteriales;f__Syntrophobotulaceae;g__Dehalobacter;s__Dehalobacter_sp_12DCB1	0	0	7
ASV3283	k__Bacteria;p__Actinobacteriota;c__Actinobacteria;o__Bifidobacteriales;f__Bifidobacteriaceae;g__Bifidobacterium;s__Bifidobacterium_longum	0	0	7
ASV3285	k__Bacteria;p__Bacillota;c__Clostridia;o__Lachnospirales;f__Lachnospiraceae;g__Agathobacter;s__	0	0	7
ASV3286	k__Bacteria;p__Bacteroidetes;c__Bacteroidia;o__Bacteroidales;f__Bacteroidaceae;g__Bacteroides;s__Bacteroides_salanitronis	0	0	7
ASV3287	k__Bacteria;p__Bacteroidetes;c__Bacteroidia;o__Bacteroidales;f__Rikenellaceae;g__Rikenellaceae_RC9_gut_group;s__	0	0	7
ASV3288	k__Bacteria;p__Bacteroidetes;c__Bacteroidia;o__Bacteroidales;f__Muribaculaceae;g__;s__	0	0	7
ASV3289	k__Bacteria;p__Bacillota;c__Clostridia;o__Oscillospirales;f__Ruminococcaceae;g__Fournierella;s__	0	0	7
ASV3290	k__Bacteria;p__Bacteroidetes;c__Bacteroidia;o__Bacteroidales;f__Prevotellaceae;g__Prevotellaceae_UCG-001;s__	0	0	7
ASV3291	k__Bacteria;p__Proteobacteria;c__Gammaproteobacteria;o__Burkholderiales	0	0	7
ASV3292	k__Bacteria;p__Bacteroidetes;c__Bacteroidia;o__Bacteroidales;f__Rikenellaceae;g__Alistipes	0	0	7
ASV3293	k__Bacteria;p__Proteobacteria;c__Alphaproteobacteria;o__Rhizobiales;f__Beijerinckiaceae;g__Methylobacterium-Methylorubrum	0	0	7
ASV3294	k__Bacteria;p__Proteobacteria;c__Gammaproteobacteria;o__Enterobacterales;f__Enterobacteriaceae;g__Klebsiella	0	0	7
ASV3295	k__Bacteria;p__Actinobacteriota;c__Actinobacteria;o__Actinomycetales;f__Actinomycetaceae;g__Actinomyces	0	0	7
ASV3296	k__Bacteria;p__Bacillota;c__Clostridia;o__Christensenellales;f__Christensenellaceae;g__Christensenellaceae_R-7_group;s__	0	0	7
ASV3297	k__Bacteria;p__Bacteroidetes;c__Bacteroidia;o__Bacteroidales	0	0	7
ASV3298	k__Bacteria;p__Actinobacteriota;c__Coriobacteriia;o__Coriobacteriales;f__Coriobacteriaceae;g__Collinsella;s__[Collinsella]_massiliensis	0	0	7
ASV3299	k__Bacteria;p__Bacillota;c__Clostridia;o__Christensenellales;f__Christensenellaceae;g__Christensenellaceae_R-7_group;s__	0	0	7
ASV3339	k__Bacteria;p__Actinobacteriota;c__Actinobacteria;o__Micrococcales;f__Microbacteriaceae;g__Plantibacter	0	0	7
ASV3409	k__Bacteria;p__Bacteroidetes;c__Bacteroidia;o__Bacteroidales;f__Bacteroidaceae;g__Bacteroides	0	0	6
ASV3410	k__Bacteria;p__Bacillota;c__Clostridia;o__Lachnospirales;f__Lachnospiraceae;g__Lachnospiraceae_UCG-010;s__	0	0	6
ASV3411	k__Bacteria;p__Bacillota;c__Clostridia;o__Oscillospirales;f__Oscillospiraceae	0	0	6
ASV3412	k__Bacteria;p__Bacillota;c__Bacilli;o__Bacillales;f__Bacillaceae;g__Bacillus	0	0	6
ASV3413	k__Bacteria;p__Bacillota;c__Clostridia;o__Oscillospirales;f__Oscillospiraceae;g__Papillibacter;s__	0	0	6
ASV3414	k__Bacteria;p__Bacteroidetes;c__Bacteroidia;o__Bacteroidales;f__Dysgonomonadaceae;g__Proteiniphilum	0	0	6
ASV3415	k__Bacteria;p__Bacillota;c__Clostridia;o__Clostridiales;f__Clostridiaceae;g__Clostridium_sensu_stricto_12;s__	0	0	6
ASV3416	k__Bacteria;p__Bacillota;c__Clostridia;o__Lachnospirales;f__Lachnospiraceae;g__Hungatella	0	0	6
ASV3418	k__Bacteria;p__Proteobacteria;c__Gammaproteobacteria;o__Enterobacterales;f__Vibrionaceae;g__Vibrio	0	0	6
ASV3419	k__Bacteria;p__Bacillota;c__Clostridia;o__Lachnospirales;f__Lachnospiraceae;g__Sellimonas;s__	0	0	6
ASV3420	k__Bacteria;p__Proteobacteria;c__Gammaproteobacteria;o__Burkholderiales;f__Alcaligenaceae;g__Alcaligenes	0	0	6
ASV3421	k__Bacteria;p__Bacteroidetes;c__Bacteroidia;o__Bacteroidales;f__Dysgonomonadaceae;g__Proteiniphilum	0	0	6
ASV3422	k__Bacteria;p__Bacteroidetes;c__Bacteroidia;o__Bacteroidales;f__Bacteroidaceae;g__Bacteroides	0	0	6
ASV3423	k__Bacteria;p__Bacillota;c__Clostridia;o__Lachnospirales;f__Lachnospiraceae	0	0	6
ASV3424	k__Bacteria;p__Proteobacteria;c__Alphaproteobacteria;o__Acetobacterales;f__Acetobacteraceae;g__;s__	0	0	6
ASV3425	k__Bacteria;p__Bacteroidetes;c__Bacteroidia;o__Bacteroidales;f__Rikenellaceae;g__Alistipes;s__Alistipes_putredinis	0	0	6
ASV3426	k__Bacteria;p__Actinobacteriota;c__Coriobacteriia;o__Coriobacteriales;f__Coriobacteriaceae	0	0	6
ASV3427	k__Bacteria;p__Bacillota;c__Clostridia;o__Lachnospirales;f__Lachnospiraceae;g__Coprococcus;s__Coprococcus_catus	0	0	6
ASV3428	k__Bacteria;p__Bacteroidetes;c__Ignavibacteria;o__SJA-28;f__;g__;s__	0	0	6
ASV3429	k__Bacteria;p__Bacillota;c__Clostridia;o__Lachnospirales;f__Lachnospiraceae;g__Lachnoclostridium;s__Mordavella_sp_Marseille-P3756	0	0	6
ASV3430	k__Bacteria;p__Caldisericota;c__Caldisericia;o__Caldisericales;f__LF045;g__;s__	0	0	6
ASV3431	k__Bacteria;p__Bacillota;c__Clostridia;o__Clostridia_vadinBB60_group;f__;g__;s__	0	0	6
ASV3433	k__Bacteria;p__Proteobacteria;c__Alphaproteobacteria;o__Acetobacterales;f__Acetobacteraceae;g__Asaia	0	0	6
ASV3444	k__Bacteria;p__Proteobacteria;c__Gammaproteobacteria;o__unidentified_Gammaproteobacteria;f__unidentified_Gammaproteobacteria;g__Acidibacter;s__	0	0	6
ASV3445	k__Bacteria;p__Bacillota;c__Clostridia;o__Oscillospirales;f__Ruminococcaceae;g__Faecalibacterium;s__	0	0	6
ASV3446	k__Bacteria;p__Synergistota;c__Synergistia;o__Synergistales;f__Synergistaceae;g__unidentified_Synergistaceae	0	0	6
ASV3447	k__Bacteria;p__Bacillota;c__Clostridia;o__Lachnospirales;f__Lachnospiraceae	0	0	6
ASV3448	k__Bacteria;p__Bacillota;c__Clostridia;o__Oscillospirales;f__Oscillospiraceae;g__Colidextribacter	0	0	6
ASV3449	k__Bacteria;p__Bacteroidetes;c__Bacteroidia;o__Bacteroidales;f__Muribaculaceae;g__;s__	0	0	6
ASV3450	k__Bacteria;p__Bacillota;c__Negativicutes;o__Acidaminococcales;f__Acidaminococcaceae;g__Phascolarctobacterium;s__	0	0	6
ASV3451	k__Bacteria;p__Actinobacteriota;c__Actinobacteria;o__Propionibacteriales;f__Nocardioidaceae	0	0	6
ASV3452	k__Bacteria;p__Proteobacteria;c__Gammaproteobacteria;o__Enterobacterales;f__Enterobacteriaceae;g__Escherichia-Shigella	0	0	6
ASV3453	k__Bacteria;p__Bacillota;c__Clostridia;o__Oscillospirales;f__Ruminococcaceae;g__Faecalibacterium;s__	0	0	6
ASV3454	k__Bacteria;p__Proteobacteria;c__Gammaproteobacteria;o__Burkholderiales;f__Comamonadaceae;g__Delftia	0	0	6
ASV3455	k__Bacteria;p__Bacillota;c__Clostridia;o__Lachnospirales;f__Lachnospiraceae	0	0	6
ASV3505	k__Bacteria;p__Bacillota;c__Clostridia;o__Lachnospirales;f__Lachnospiraceae	0	0	6
ASV3602	k__Bacteria;p__Bacillota;c__Clostridia;o__Lachnospirales;f__Lachnospiraceae	0	0	5
ASV3604	k__Bacteria;p__Proteobacteria;c__Gammaproteobacteria;o__Xanthomonadales;f__Xanthomonadaceae;g__Xanthomonas	0	0	5
ASV3605	k__Bacteria;p__Proteobacteria;c__Alphaproteobacteria;o__Rhizobiales;f__Beijerinckiaceae;g__Methylobacterium-Methylorubrum	0	0	5
ASV3606	k__Bacteria;p__Bacillota;c__Clostridia;o__Lachnospirales;f__Lachnospiraceae;g__Lachnospiraceae_XPB1014_group;s__	0	0	5
ASV3607	k__Bacteria;p__Patescibacteria;c__Saccharimonadia;o__Saccharimonadales;f__Saccharimonadaceae;g__TM7a;s__	0	0	5
ASV3608	k__Bacteria;p__Actinobacteriota;c__Actinobacteria;o__Pseudonocardiales;f__Pseudonocardiaceae	0	0	5
ASV3609	k__Bacteria;p__Myxococcota;c__Myxococcia;o__Myxococcales;f__Vulgatibacteraceae;g__Vulgatibacter;s__	0	0	5
ASV3611	k__Bacteria;p__Bacillota;c__Clostridia;o__Oscillospirales;f__Oscillospiraceae;g__Colidextribacter	0	0	5
ASV3617	k__Bacteria;p__Actinobacteriota;c__Actinobacteria;o__Propionibacteriales;f__Nocardioidaceae;g__Aeromicrobium	0	0	5
ASV3625	k__Bacteria;p__Bacteroidetes;c__Bacteroidia;o__Bacteroidales;f__Prevotellaceae	0	0	5
ASV3626	k__Bacteria;p__Synergistota;c__Synergistia;o__Synergistales;f__Synergistaceae;g__JGI-0000079-D21;s__	0	0	5
ASV3627	k__Bacteria;p__Bacillota;c__Clostridia;o__Peptostreptococcales-Tissierellales;f__Peptostreptococcaceae;g__Peptoclostridium;s__	0	0	5
ASV3628	k__Bacteria;p__Fusobacteriota;c__Fusobacteriia;o__Fusobacteriales;f__Fusobacteriaceae;g__Fusobacterium	0	0	5
ASV3630	k__Bacteria;p__Bacillota;c__Clostridia;o__Oscillospirales;f__Ruminococcaceae;g__Paludicola	0	0	5
ASV3631	k__Bacteria;p__Bacillota;c__Clostridia;o__Lachnospirales;f__Lachnospiraceae;g__Agathobacter;s__	0	0	5
ASV3632	k__Bacteria;p__Bacillota;c__Clostridia;o__Oscillospirales;f__Oscillospiraceae;g__Oscillibacter;s__	0	0	5
ASV3633	k__Bacteria;p__Bacillota;c__Clostridia;o__Christensenellales;f__Christensenellaceae;g__Christensenellaceae_R-7_group;s__iron-reducing_bacterium_enrichment_culture_clone_HN117	0	0	5
ASV3634	k__Bacteria;p__Bacillota;c__Clostridia;o__Clostridia_vadinBB60_group;f__;g__;s__	0	0	5
ASV3635	k__Bacteria;p__Bacillota;c__Clostridia;o__Lachnospirales;f__Lachnospiraceae	0	0	5
ASV3636	k__Bacteria;p__Bacteroidetes;c__Bacteroidia;o__Bacteroidales;f__Bacteroidaceae;g__Bacteroides;s__Bacteroides_caecigallinarum	0	0	5
ASV3637	k__Bacteria;p__Bacillota;c__Clostridia;o__Christensenellales;f__Christensenellaceae;g__Christensenellaceae_R-7_group;s__Clostridiales_bacterium_Marseille-P2846	0	0	5
ASV3638	k__Bacteria;p__Bacillota;c__Clostridia;o__Clostridiales;f__Clostridiaceae;g__Candidatus_Arthromitus;s__	0	0	5
ASV3639	k__Bacteria;p__Proteobacteria;c__Gammaproteobacteria;o__Enterobacterales;f__Succinivibrionaceae;g__Anaerobiospirillum	0	0	5
ASV3640	k__Bacteria;p__Bacillota;c__Desulfitobacteriia;o__Desulfitobacteriales;f__Syntrophobotulaceae;g__Dehalobacter;s__Dehalobacter_sp_12DCB1	0	0	5
ASV3641	k__Bacteria;p__Bacillota;c__Clostridia;o__Lachnospirales;f__Lachnospiraceae;g__Blautia	0	0	5
ASV3642	k__Bacteria;p__Bacteroidetes;c__Bacteroidia;o__Bacteroidales;f__Rikenellaceae;g__DMER64	0	0	5
ASV3643	k__Bacteria;p__Proteobacteria;c__Alphaproteobacteria;o__Rhodospirillales	0	0	5
ASV3644	k__Bacteria;p__Bacteroidetes;c__Bacteroidia;o__Bacteroidales;f__Bacteroidaceae;g__Bacteroides;s__	0	0	5
ASV3645	k__Bacteria;p__Bacillota;c__Bacilli;o__Paenibacillales;f__Paenibacillaceae;g__Paenibacillus	0	0	5
ASV3646	k__Bacteria;p__Bacillota;c__Clostridia;o__Lachnospirales;f__Lachnospiraceae;g__Blautia	0	0	5
ASV3647	k__Bacteria;p__Bacillota;c__Clostridia;o__Lachnospirales;f__Lachnospiraceae;g__Sellimonas;s__Lachnoclostridium_phocaeense	0	0	5
ASV3648	k__Bacteria;p__Proteobacteria;c__Gammaproteobacteria;o__Xanthomonadales;f__Xanthomonadaceae;g__Stenotrophomonas	0	0	5
ASV3649	k__Bacteria;p__Bacillota;c__Clostridia;o__Lachnospirales;f__Lachnospiraceae;g__Marvinbryantia;s__	0	0	5
ASV3675	k__Bacteria	0	0	5
ASV3701	k__Bacteria;p__Bacillota;c__Bacilli;o__Lactobacillales;f__Streptococcaceae;g__Streptococcus	0	0	5
ASV3803	k__Bacteria;p__Actinobacteriota;c__Actinobacteria;o__Propionibacteriales;f__Propionibacteriaceae;g__Cutibacterium;s__Cutibacterium_granulosum	0	0	4
ASV3804	k__Bacteria;p__Bacillota;c__Clostridia;o__Oscillospirales;f__Ruminococcaceae;g__Faecalibacterium	0	0	4
ASV3805	k__Bacteria;p__Bacillota;c__Bacilli;o__Lactobacillales;f__Lactobacillaceae	0	0	4
ASV3806	k__Bacteria;p__Bacillota;c__Clostridia;o__Clostridiales;f__Clostridiaceae;g__Clostridium_sensu_stricto_1	0	0	4
ASV3807	k__Bacteria;p__Bacillota;c__Clostridia;o__Lachnospirales;f__Lachnospiraceae;g__Coprococcus	0	0	4
ASV3808	k__Bacteria	0	0	4
ASV3809	k__Bacteria;p__Bacillota;c__Bacilli;o__Erysipelotrichales;f__Erysipelotrichaceae;g__[Clostridium]_innocuum_group	0	0	4
ASV3810	k__Bacteria;p__Actinobacteriota;c__Actinobacteria;o__Corynebacteriales;f__Corynebacteriaceae;g__Corynebacterium;s__Corynebacterium_durum	0	0	4
ASV3811	k__Bacteria;p__Bacillota;c__Clostridia;o__Lachnospirales;f__Lachnospiraceae;g__Tyzzerella;s__	0	0	4
ASV3812	k__Bacteria;p__Bacillota;c__Clostridia;o__Lachnospirales;f__Lachnospiraceae;g__Blautia;s__Blautia_faecis	0	0	4
ASV3813	k__Bacteria;p__Bacteroidetes;c__Bacteroidia;o__Bacteroidales;f__Bacteroidaceae;g__Bacteroides;s__Bacteroides_coprocola	0	0	4
ASV3814	k__Bacteria;p__Bacillota;c__Clostridia;o__Peptostreptococcales-Tissierellales;f__Family_XI;g__Anaerococcus;s__	0	0	4
ASV3816	k__Bacteria;p__Bacillota;c__Bacilli;o__Erysipelotrichales;f__Erysipelotrichaceae;g__Holdemanella;s__	0	0	4
ASV3817	k__Bacteria;p__Bacillota;c__Clostridia;o__Lachnospirales;f__Lachnospiraceae	0	0	4
ASV3818	k__Bacteria;p__Bacillota;c__Clostridia;o__Lachnospirales;f__Lachnospiraceae;g__Dorea;s__Dorea_formicigenerans	0	0	4
ASV3819	k__Bacteria;p__Bacillota;c__Bacilli;o__Bacillales;f__Bacillaceae;g__Bacillus	0	0	4
ASV3820	k__Bacteria;p__Proteobacteria;c__Alphaproteobacteria;o__Sphingomonadales;f__Sphingomonadaceae	0	0	4
ASV3821	k__Bacteria;p__Actinobacteriota;c__Actinobacteria;o__Corynebacteriales;f__Corynebacteriaceae;g__Corynebacterium	0	0	4
ASV3822	k__Bacteria;p__Bacillota;c__Clostridia;o__Lachnospirales;f__Lachnospiraceae;g__Fusicatenibacter;s__	0	0	4
ASV3823	k__Bacteria;p__Bacillota;c__Clostridia;o__Lachnospirales;f__Lachnospiraceae;g__[Eubacterium]_hallii_group;s__	0	0	4
ASV3824	k__Bacteria;p__Bacillota;c__Clostridia;o__Lachnospirales;f__Lachnospiraceae;g__Blautia;s__Blautia_obeum	0	0	4
ASV3826	k__Bacteria;p__Proteobacteria;c__Gammaproteobacteria;o__Xanthomonadales;f__Xanthomonadaceae;g__Stenotrophomonas	0	0	4
ASV3828	k__Bacteria;p__Bacillota;c__Clostridia;o__Oscillospirales;f__Butyricicoccaceae;g__Butyricicoccus	0	0	4
ASV3829	k__Bacteria;p__Proteobacteria;c__Gammaproteobacteria;o__Pseudomonadales;f__Pseudomonadaceae;g__Pseudomonas	0	0	4
ASV3830	k__Bacteria;p__Bacillota;c__Clostridia;o__Lachnospirales;f__Lachnospiraceae	0	0	4
ASV3842	k__Bacteria	0	0	4
ASV3843	k__Bacteria;p__Bacillota;c__Clostridia;o__Lachnospirales;f__Lachnospiraceae;g__[Ruminococcus]_gauvreauii_group;s__	0	0	4
ASV3845	k__Bacteria;p__Actinobacteriota;c__Thermoleophilia;o__Gaiellales;f__;g__;s__	0	0	4
ASV3846	k__Bacteria;p__Bacillota;c__Clostridia;o__Peptostreptococcales-Tissierellales;f__Anaerovoracaceae	0	0	4
ASV3847	k__Bacteria;p__Bacillota;c__unidentified_Bacillota;o__Oscillospirales;f__Ruminococcaceae;g__unidentified_Ruminococcaceae;s__[Clostridium]_leptum	0	0	4
ASV3848	k__Bacteria;p__Bacillota;c__Clostridia;o__Christensenellales;f__Christensenellaceae;g__Christensenellaceae_R-7_group;s__	0	0	4
ASV3849	k__Bacteria;p__Acidobacteriota;c__Blastocatellia;o__Pyrinomonadales;f__Pyrinomonadaceae;g__RB41;s__	0	0	4
ASV3850	k__Bacteria;p__Gemmatimonadota;c__Gemmatimonadetes;o__Gemmatimonadales;f__Gemmatimonadaceae;g__;s__	0	0	4
ASV3851	k__Bacteria;p__Actinobacteriota;c__Actinobacteria;o__Pseudonocardiales;f__Pseudonocardiaceae;g__Actinomycetospora	0	0	4
ASV3852	k__Bacteria	0	0	4
ASV3853	k__Bacteria;p__Verrucomicrobiota;c__Verrucomicrobiae;o__Verrucomicrobiales;f__Verrucomicrobiaceae;g__Verrucomicrobium;s__	0	0	4
ASV4017	k__Bacteria;p__Proteobacteria;c__Alphaproteobacteria;o__Rhodobacterales;f__Rhodobacteraceae	0	0	3
ASV4018	k__Bacteria;p__Actinobacteriota;c__Actinobacteria;o__Propionibacteriales;f__Propionibacteriaceae;g__Cutibacterium	0	0	3
ASV4019	k__Bacteria;p__Proteobacteria;c__Gammaproteobacteria;o__Burkholderiales;f__Comamonadaceae;g__Comamonas	0	0	3
ASV4020	k__Bacteria;p__Actinobacteriota;c__Actinobacteria;o__Micrococcales;f__Microbacteriaceae	0	0	3
ASV4021	k__Bacteria;p__Bacillota;c__Clostridia;o__Oscillospirales;f__Oscillospiraceae;g__UCG-005;s__	0	0	3
ASV4022	k__Bacteria;p__Actinobacteriota;c__Actinobacteria;o__Frankiales;f__Geodermatophilaceae;g__Blastococcus	0	0	3
ASV4023	k__Bacteria;p__Bacillota;c__Bacilli;o__Bacillales;f__Planococcaceae;g__Domibacillus	0	0	3
ASV4024	k__Bacteria;p__Actinobacteriota;c__Acidimicrobiia;o__IMCC26256;f__;g__;s__	0	0	3
ASV4025	k__Bacteria;p__Bacillota;c__Bacilli;o__Bacillales;f__Bacillaceae;g__Bacillus	0	0	3
ASV4026	k__Bacteria;p__Proteobacteria;c__Alphaproteobacteria;o__Rhizobiales;f__Xanthobacteraceae	0	0	3
ASV4027	k__Bacteria;p__Proteobacteria;c__Gammaproteobacteria;o__Enterobacterales;f__Vibrionaceae;g__Vibrio	0	0	3
ASV4028	k__Bacteria;p__Bacteroidetes;c__Bacteroidia;o__Bacteroidales;f__Bacteroidaceae;g__Bacteroides;s__Bacteroides_caecicola	0	0	3
ASV4044	k__Bacteria;p__Actinobacteriota;c__Coriobacteriia;o__Coriobacteriales;f__Eggerthellaceae;g__Enterorhabdus;s__	0	0	3
ASV4045	k__Bacteria;p__Thermodesulfobacter;c__Desulfovibrionia;o__Desulfovibrionales;f__Desulfovibrionaceae;g__Desulfovibrio	0	0	3
ASV4046	k__Bacteria;p__Bacillota;c__unidentified_Bacillota;o__Oscillospirales;f__Ruminococcaceae;g__;s__	0	0	3
ASV4047	k__Bacteria;p__Acidobacteriota;c__Acidobacteriae;o__Subgroup_2;f__;g__;s__	0	0	3
ASV4048	k__Bacteria;p__Proteobacteria;c__Alphaproteobacteria;o__Rhizobiales;f__Xanthobacteraceae	0	0	3
ASV4049	k__Bacteria;p__Actinobacteriota;c__Coriobacteriia;o__Coriobacteriales;f__Atopobiaceae	0	0	3
ASV4050	k__Bacteria;p__Bacillota;c__Clostridia;o__Oscillospirales;f__Oscillospiraceae	0	0	3
ASV4051	k__Bacteria;p__Bacillota;c__Bacilli;o__Lactobacillales;f__Lactobacillaceae;g__Weissella	0	0	3
ASV4052	k__Bacteria;p__Proteobacteria;c__Gammaproteobacteria;o__Xanthomonadales;f__Xanthomonadaceae;g__Stenotrophomonas	0	0	3
ASV4053	k__Bacteria;p__Actinobacteriota;c__Actinobacteria;o__Micromonosporales;f__Micromonosporaceae	0	0	3
ASV4054	k__Bacteria;p__Bacillota;c__Bacilli;o__Lactobacillales;f__Listeriaceae;g__Listeria	0	0	3
ASV4055	k__Bacteria;p__Bacillota;c__Clostridia;o__Oscillospirales;f__Ruminococcaceae;g__Negativibacillus;s__	0	0	3
ASV4056	k__Bacteria	0	0	3
ASV4057	k__Bacteria;p__Bacillota;c__Clostridia;o__Oscillospirales;f__Oscillospiraceae	0	0	3
ASV4058	k__Bacteria;p__Bacillota;c__Clostridia;o__Oscillospirales;f__Oscillospiraceae;g__Oscillibacter;s__	0	0	3
ASV4059	Unassigned	0	0	3
ASV4060	k__Bacteria;p__Spirochaetota;c__Spirochaetia;o__Spirochaetales;f__Spirochaetaceae;g__Sphaerochaeta;s__	0	0	3
ASV4061	k__Bacteria;p__Bacillota;c__Clostridia;o__Oscillospirales;f__Butyricicoccaceae	0	0	3
ASV4062	k__Bacteria;p__Bacillota;c__Bacilli;o__Bacillales;f__Planococcaceae;g__Planomicrobium	0	0	3
ASV4063	k__Bacteria;p__Bacteroidetes;c__Bacteroidia;o__Bacteroidales;f__Prevotellaceae;g__Prevotella_7	0	0	3
ASV4064	k__Bacteria;p__Bacteroidetes;c__Bacteroidia;o__Bacteroidales;f__Bacteroidaceae;g__Bacteroides;s__	0	0	3
ASV4065	k__Bacteria;p__Bacillota;c__Clostridia	0	0	3
ASV4066	k__Bacteria;p__Proteobacteria;c__Alphaproteobacteria;o__Rickettsiales;f__Anaplasmataceae;g__Wolbachia	0	0	3
ASV4067	k__Bacteria;p__Bacillota;c__Clostridia;o__Peptococcales;f__Peptococcaceae;g__;s__	0	0	3
ASV4068	k__Bacteria;p__Bacteroidetes;c__Bacteroidia;o__Bacteroidales;f__Marinilabiliaceae;g__Ruminofilibacter;s__	0	0	3
ASV4069	k__Bacteria;p__Proteobacteria;c__Alphaproteobacteria;o__Rhizobiales;f__Beijerinckiaceae;g__Methylobacterium-Methylorubrum	0	0	3
ASV4070	k__Bacteria;p__Bacillota;c__Clostridia;o__Oscillospirales;f__Ruminococcaceae;g__Negativibacillus	0	0	3
ASV4071	k__Bacteria;p__Bacillota;c__Bacilli;o__Bacillales;f__Planococcaceae;g__Planococcus	0	0	3
ASV4072	k__Bacteria;p__Actinobacteriota;c__Actinobacteria;o__Corynebacteriales;f__Nocardiaceae;g__Rhodococcus	0	0	3
ASV4073	k__Bacteria;p__Proteobacteria;c__Alphaproteobacteria;o__Rhizobiales;f__Beijerinckiaceae;g__Methylobacterium-Methylorubrum	0	0	3
ASV4074	k__Bacteria;p__Bacillota;c__Clostridia;o__Lachnospirales;f__Lachnospiraceae	0	0	3
ASV4260	k__Bacteria;p__Bacillota;c__Clostridia;o__Lachnospirales;f__Lachnospiraceae;g__Blautia	0	0	2
ASV4261	k__Bacteria;p__Bacillota;c__Clostridia	0	0	2
ASV4262	k__Bacteria;p__Synergistota;c__Synergistia;o__Synergistales;f__Synergistaceae;g__Cloacibacillus;s__Cloacibacillus_evryensis	0	0	2
ASV4263	k__Bacteria;p__Bacillota;c__Clostridia;o__Lachnospirales;f__Lachnospiraceae	0	0	2
ASV4264	k__Bacteria;p__Proteobacteria;c__Alphaproteobacteria;o__Rhizobiales;f__Beijerinckiaceae;g__Microvirga	0	0	2
ASV4265	k__Bacteria;p__Proteobacteria;c__Gammaproteobacteria;o__Pseudomonadales;f__Pseudomonadaceae;g__Pseudomonas	0	0	2
ASV4266	k__Bacteria;p__Bacteroidetes;c__Bacteroidia;o__Bacteroidales;f__Rikenellaceae;g__Alistipes;s__	0	0	2
ASV4267	k__Bacteria;p__Bacteroidetes;c__Bacteroidia;o__Bacteroidales	0	0	2
ASV4268	k__Bacteria;p__Proteobacteria;c__Gammaproteobacteria;o__Pseudomonadales;f__Halomonadaceae;g__Halomonas	0	0	2
ASV4269	k__Bacteria;p__Actinobacteriota;c__Acidimicrobiia;o__;f__;g__;s__	0	0	2
ASV4270	k__Bacteria;p__Planctomycetota	0	0	2
ASV4271	k__Bacteria;p__Proteobacteria;c__Gammaproteobacteria;o__Pseudomonadales;f__Moraxellaceae;g__;s__	0	0	2
ASV4272	k__Bacteria;p__Bacillota;c__Bacilli;o__Bacillales;f__Bacillaceae;g__Bacillus;s__Bacillus_malikii	0	0	2
ASV4273	k__Bacteria;p__Bacillota;c__Clostridia;o__Christensenellales;f__Christensenellaceae;g__Christensenellaceae_R-7_group;s__	0	0	2
ASV4274	k__Bacteria;p__Bacillota;c__Clostridia;o__Lachnospirales;f__Lachnospiraceae	0	0	2
ASV4275	k__Bacteria;p__Bacillota;c__Clostridia;o__Christensenellales;f__Christensenellaceae;g__Christensenellaceae_R-7_group;s__	0	0	2
ASV4276	k__Bacteria;p__Bacteroidetes;c__Bacteroidia;o__Bacteroidales;f__Bacteroidaceae;g__Bacteroides;s__Bacteroides_fragilis	0	0	2
ASV4277	k__Bacteria;p__Bacillota;c__Clostridia;o__Oscillospirales;f__Oscillospiraceae	0	0	2
ASV4278	k__Bacteria;p__Bacillota;c__Clostridia;o__Lachnospirales;f__Lachnospiraceae;g__Tyzzerella	0	0	2
ASV4279	k__Bacteria;p__Proteobacteria;c__Alphaproteobacteria;o__Rhizobiales;f__Beijerinckiaceae;g__Methylobacterium-Methylorubrum	0	0	2
ASV4280	k__Bacteria;p__Bacillota;c__Clostridia;o__Clostridiales;f__Clostridiaceae;g__Clostridium_sensu_stricto_1;s__Clostridium_sp_enrichment_culture_clone_NHT37	0	0	2
ASV4281	k__Bacteria;p__Bacillota;c__Clostridia;o__Lachnospirales;f__Lachnospiraceae;g__[Ruminococcus]_gauvreauii_group;s__	0	0	2
ASV4282	k__Bacteria;p__Bacteroidetes;c__Bacteroidia;o__Bacteroidales;f__Muribaculaceae;g__;s__	0	0	2
ASV4285	k__Bacteria	0	0	2
ASV4287	k__Bacteria	0	0	2
ASV4302	k__Bacteria;p__Actinobacteriota;c__Actinobacteria;o__Pseudonocardiales;f__Pseudonocardiaceae;g__Saccharopolyspora;s__Saccharopolyspora_rectivirgula	0	0	2
ASV4307	Unassigned	0	0	2
ASV4308	k__Bacteria	0	0	2
ASV4309	k__Bacteria;p__Bacteroidetes;c__Bacteroidia;o__Bacteroidales;f__Rikenellaceae;g__Alistipes	0	0	2
ASV4310	k__Bacteria;p__Bacillota;c__Negativicutes;o__Veillonellales-Selenomonadales;f__Veillonellaceae;g__Dialister;s__Dialister_sp_Marseille-P5638	0	0	2
ASV4311	k__Bacteria;p__Actinobacteriota;c__Thermoleophilia;o__Solirubrobacterales;f__Solirubrobacteraceae;g__Conexibacter;s__	0	0	2
ASV4312	k__Bacteria;p__Bacillota;c__Clostridia;o__Oscillospirales;f__Oscillospiraceae;g__UCG-005;s__	0	0	2
ASV4313	k__Bacteria;p__Actinobacteriota;c__Actinobacteria;o__Corynebacteriales;f__Corynebacteriaceae;g__Corynebacterium	0	0	2
ASV4314	k__Bacteria;p__Bacillota;c__Clostridia;o__Oscillospirales;f__Ruminococcaceae	0	0	2

## Sheet: Group 1 and 4 shared ASVs 
Table S5. List of amplicon sequence variants (ASVs) indicates shared and unique ASVs among Group 1, 4 and 6 tai-pla samples.
Group 1=Trichopodus sp., Group 4=Oreochromis sp., Group 6=Channa sp. (k;Kingdom, p;Phylum, c;Class, o;Order, f;Family, g;Genus, s;Species)
#ASV_ID	Taxonomy	Group1	Group4	Group6
ASV6	k__Bacteria;p__Bacillota;c__Bacilli;o__Lactobacillales;f__Lactobacillaceae;g__Latilactobacillus;s__	98903	43936	0
ASV11	k__Bacteria;p__Bacillota;c__Clostridia;o__Peptostreptococcales-Tissierellales;f__Peptostreptococcaceae;g__Romboutsia	61871	217	0
ASV24	k__Bacteria;p__Bacillota;c__Clostridia;o__Peptostreptococcales-Tissierellales;f__Peptostreptococcaceae;g__Paeniclostridium	13032	53	0
ASV30	k__Bacteria;p__Bacillota;c__Clostridia;o__Peptostreptococcales-Tissierellales;f__Peptostreptococcaceae	10951	41	0
ASV49	k__Bacteria;p__Bacillota;c__Bacilli;o__Lactobacillales;f__Lactobacillaceae;g__Latilactobacillus;s__	3449	1128	0
ASV66	k__Bacteria;p__Bacillota;c__Clostridia;o__Oscillospirales;f__[Eubacterium]_coprostanoligenes_group;g__;s__	2451	5	0
ASV81	k__Bacteria;p__Proteobacteria;c__Gammaproteobacteria;o__Enterobacterales;f__Enterobacteriaceae;g__Enterobacter	20	1827	0
ASV82	k__Bacteria;p__Proteobacteria;c__Gammaproteobacteria;o__Enterobacterales;f__Enterobacteriaceae	90	1746	0
ASV83	k__Bacteria;p__Verrucomicrobiota;c__Verrucomicrobiae;o__Chthoniobacterales;f__Chthoniobacteraceae;g__LD29;s__	2212	43	0
ASV96	k__Bacteria;p__Proteobacteria;c__Gammaproteobacteria;o__Enterobacterales;f__Enterobacteriaceae	12	1495	0
ASV106	k__Bacteria;p__Bacillota;c__Clostridia;o__Clostridiales;f__Clostridiaceae;g__Clostridium_sensu_stricto_1;s__	1378	23	0
ASV107	k__Bacteria;p__Bacillota;c__Clostridia;o__Clostridiales;f__Clostridiaceae;g__Clostridium_sensu_stricto_1	906	452	0
ASV124	k__Bacteria;p__Proteobacteria;c__Gammaproteobacteria;o__Enterobacterales;f__Aeromonadaceae;g__Aeromonas	12	10	0
ASV130	k__Bacteria;p__Proteobacteria;c__Gammaproteobacteria;o__Enterobacterales;f__Enterobacteriaceae	145	503	0
ASV133	k__Bacteria;p__Proteobacteria;c__Gammaproteobacteria;o__Steroidobacterales;f__Steroidobacteraceae;g__;s__	924	18	0
ASV136	k__Bacteria;p__Bacillota;c__Clostridia;o__Clostridiales;f__Clostridiaceae	785	135	0
ASV154	k__Bacteria;p__Proteobacteria;c__Gammaproteobacteria;o__SZB30;f__;g__;s__	696	130	0
ASV162	k__Bacteria;p__Actinobacteriota;c__Actinobacteria;o__Micrococcales;f__Micrococcaceae;g__Kocuria	40	95	0
ASV168	k__Bacteria;p__Verrucomicrobiota;c__Verrucomicrobiae;o__Verrucomicrobiales;f__Akkermansiaceae;g__Akkermansia;s__	639	98	0
ASV172	k__Bacteria;p__Bacillota;c__Bacilli;o__Lactobacillales;f__Lactobacillaceae;g__Lactiplantibacillus	22	244	0
ASV175	k__Bacteria;p__Proteobacteria;c__Gammaproteobacteria;o__Enterobacterales;f__Enterobacteriaceae	20	646	0
ASV177	k__Bacteria;p__Proteobacteria;c__Gammaproteobacteria;o__Enterobacterales;f__Morganellaceae;g__Morganella	8	79	0
ASV186	k__Bacteria;p__Proteobacteria;c__Gammaproteobacteria;o__Enterobacterales;f__Morganellaceae;g__Morganella	9	213	0
ASV189	k__Bacteria;p__Proteobacteria;c__Gammaproteobacteria;o__Enterobacterales;f__Enterobacteriaceae	73	521	0
ASV204	k__Bacteria;p__Bacillota;c__Clostridia;o__Clostridiales;f__Clostridiaceae;g__Clostridium_sensu_stricto_1	219	309	0
ASV205	k__Bacteria;p__Proteobacteria;c__Gammaproteobacteria;o__Enterobacterales;f__Enterobacteriaceae	175	324	0
ASV217	k__Bacteria;p__Proteobacteria;c__Gammaproteobacteria;o__Enterobacterales;f__Enterobacteriaceae;g__Pseudocitrobacter	9	470	0
ASV234	k__Bacteria;p__Bacteroidetes;c__Bacteroidia;o__Flavobacteriales;f__Weeksellaceae;g__Chryseobacterium	381	47	0
ASV243	k__Bacteria;p__Proteobacteria;c__Alphaproteobacteria;o__Rhizobiales;f__Beijerinckiaceae;g__Methylocystis	18	407	0
ASV246	k__Bacteria;p__Bacillota;c__Bacilli;o__Lactobacillales;f__Streptococcaceae;g__Lactococcus	17	405	0
ASV249	k__Bacteria;p__Proteobacteria;c__Gammaproteobacteria;o__Enterobacterales;f__Enterobacteriaceae	116	292	0
ASV250	k__Bacteria;p__Proteobacteria;c__Gammaproteobacteria;o__Enterobacterales;f__Enterobacteriaceae;g__Plesiomonas	34	368	0
ASV259	k__Bacteria;p__Bacteroidetes;c__Bacteroidia;o__Bacteroidales;f__Barnesiellaceae;g__;s__	80	82	0
ASV260	k__Bacteria;p__Fusobacteriota;c__Fusobacteriia;o__Fusobacteriales;f__Fusobacteriaceae;g__Cetobacterium;s__	259	128	0
ASV282	k__Bacteria;p__Proteobacteria;c__Gammaproteobacteria;o__Enterobacterales;f__Morganellaceae;g__Proteus	58	308	0
ASV283	k__Bacteria;p__Proteobacteria;c__Gammaproteobacteria;o__Enterobacterales;f__Morganellaceae;g__Proteus	80	243	0
ASV290	k__Bacteria;p__Proteobacteria;c__Gammaproteobacteria;o__Enterobacterales;f__Enterobacteriaceae;g__Klebsiella	45	290	0
ASV302	k__Bacteria;p__Proteobacteria;c__Gammaproteobacteria;o__Run-SP154;f__;g__;s__	309	11	0
ASV314	k__Bacteria;p__Actinobacteriota;c__Actinobacteria;o__Corynebacteriales;f__Mycobacteriaceae;g__Mycobacterium	293	10	0
ASV318	k__Bacteria;p__Bacillota;c__Bacilli;o__Bacillales;f__Bacillaceae;g__Bacillus	284	12	0
ASV327	k__Bacteria;p__Proteobacteria;c__Gammaproteobacteria;o__Steroidobacterales;f__Steroidobacteraceae;g__;s__	267	16	0
ASV429	k__Bacteria;p__Actinobacteriota;c__Actinobacteria;o__PeM15;f__;g__;s__	197	18	0
ASV457	k__Bacteria;p__Acidobacteriota;c__Vicinamibacteria;o__Vicinamibacterales;f__;g__;s__	192	5	0
ASV493	k__Bacteria;p__Bacteroidetes;c__Bacteroidia;o__Sphingobacteriales;f__Lentimicrobiaceae;g__;s__	174	4	0
ASV506	k__Bacteria;p__Fusobacteriota;c__Fusobacteriia;o__Fusobacteriales;f__Fusobacteriaceae;g__Cetobacterium;s__	109	64	0
ASV554	k__Bacteria;p__Proteobacteria;c__Gammaproteobacteria;o__Burkholderiales;f__Sutterellaceae;g__;s__	151	2	0
ASV649	k__Bacteria;p__Verrucomicrobiota;c__Verrucomicrobiae;o__Chthoniobacterales;f__Chthoniobacteraceae;g__LD29;s__	110	14	0
ASV739	k__Bacteria;p__Proteobacteria;c__Gammaproteobacteria;o__Burkholderiales;f__Sutterellaceae;g__;s__	90	16	0
ASV749	k__Bacteria;p__Bacillota;c__Clostridia;o__Clostridiales;f__Clostridiaceae;g__Clostridium_sensu_stricto_13;s__Clostridium_sp_Cas15	99	5	0
ASV760	k__Bacteria;p__Proteobacteria;c__Gammaproteobacteria;o__Enterobacterales;f__Enterobacteriaceae	4	98	0
ASV813	k__Bacteria;p__Proteobacteria;c__Gammaproteobacteria;o__Enterobacterales;f__Enterobacteriaceae;g__Citrobacter	23	71	0
ASV836	k__Bacteria;p__Proteobacteria;c__Gammaproteobacteria;o__Enterobacterales;f__Erwiniaceae;g__Pantoea	38	16	0
ASV870	k__Bacteria;p__Proteobacteria;c__Gammaproteobacteria;o__Pseudomonadales;f__Moraxellaceae;g__Psychrobacter	58	14	0
ASV979	k__Bacteria;p__Fusobacteriota;c__Fusobacteriia;o__Fusobacteriales;f__Fusobacteriaceae;g__Cetobacterium;s__	59	13	0
ASV1064	k__Bacteria;p__Actinobacteriota;c__Actinobacteria;o__Micrococcales;f__Dermatophilaceae;g__Mobilicoccus	63	2	0
ASV1072	k__Bacteria;p__Bacillota;c__Bacilli;o__Bacillales;f__Bacillaceae;g__Bacillus	16	4	0
ASV1102	k__Bacteria;p__Bacillota;c__Clostridia;o__Clostridiales;f__Clostridiaceae;g__Clostridium_sensu_stricto_1	55	7	0
ASV1169	k__Bacteria;p__Proteobacteria;c__Gammaproteobacteria;o__Burkholderiales;f__Hydrogenophilaceae;g__Thiobacillus;s__	54	3	0
ASV1277	k__Bacteria;p__Proteobacteria;c__Gammaproteobacteria;o__Pseudomonadales;f__Moraxellaceae;g__Acinetobacter	29	11	0
ASV1312	k__Bacteria;p__Patescibacteria;c__Saccharimonadia;o__Saccharimonadales;f__;g__;s__	43	6	0
ASV1328	k__Bacteria;p__Acidobacteriota;c__c5LKS83;o__;f__;g__;s__	46	2	0
ASV1348	k__Bacteria;p__Proteobacteria;c__Gammaproteobacteria;o__Pseudomonadales;f__Moraxellaceae;g__Psychrobacter	6	41	0
ASV1376	k__Bacteria;p__Proteobacteria;c__Gammaproteobacteria;o__Enterobacterales;f__Vibrionaceae;g__Vibrio	43	3	0
ASV1418	k__Bacteria;p__Bacteroidetes;c__Bacteroidia;o__Bacteroidales;f__Prevotellaceae;g__Prevotella;s__Prevotella_amnii	7	36	0
ASV1582	k__Bacteria;p__Bacteroidetes;c__Bacteroidia;o__Bacteroidales;f__Bacteroidaceae;g__Bacteroides;s__Bacteroides_sp_CannelCatfish9	35	2	0
ASV1652	k__Bacteria;p__Actinobacteriota;c__Actinobacteria;o__Micrococcales;f__Microbacteriaceae	7	27	0
ASV1994	k__Bacteria;p__Proteobacteria;c__Gammaproteobacteria;o__Burkholderiales;f__Sutterellaceae;g__;s__	9	16	0
ASV2023	k__Bacteria;p__Proteobacteria;c__Gammaproteobacteria;o__Xanthomonadales;f__Xanthomonadaceae;g__Thermomonas;s__	23	2	0
ASV2031	k__Bacteria;p__Proteobacteria;c__Alphaproteobacteria;o__Rhizobiales;f__;g__;s__	22	3	0
ASV2519	k__Bacteria;p__Bacteroidetes;c__Bacteroidia;o__Cytophagales;f__Cyclobacteriaceae;g__Mariniradius;s__	13	3	0
ASV2716	k__Bacteria;p__Bacillota;c__Bacilli;o__Erysipelotrichales;f__Erysipelotrichaceae;g__Turicibacter;s__	9	4	0
ASV3263	k__Bacteria;p__Dependentiae;c__Babeliae;o__Babeliales;f__unidentified_Babeliales;g__unidentified_Babeliales;s__candidate_division_TM6_bacterium_GW2011_GWF2_37_49	6	2	0
ASV3559	k__Bacteria;p__Proteobacteria;c__Alphaproteobacteria;o__Rhizobiales;f__Amb-16S-1323;g__;s__	3	3	0
ASV3711	k__Bacteria;p__Bacteroidetes;c__Bacteroidia;o__Bacteroidales;f__Bacteroidetes_vadinHA17;g__;s__	3	2	0

## Sheet: Group 1 and 6 shared ASVs 
Table S5. List of amplicon sequence variants (ASVs) indicates shared and unique ASVs among Group 1, 4 and 6 tai-pla samples.
Group 1=Trichopodus sp., Group 4=Oreochromis sp., Group 6=Channa sp. (k;Kingdom, p;Phylum, c;Class, o;Order, f;Family, g;Genus, s;Species)
#ASV_ID	Taxonomy	Group1	Group4	Group6
ASV1	k__Bacteria;p__Bacillota;c__Bacilli;o__Lactobacillales;f__Enterococcaceae;g__Tetragenococcus;s__Tetragenococcus_halophilus	4307	0	1325
ASV3	k__Bacteria;p__Bacillota;c__Bacilli;o__Lactobacillales;f__Enterococcaceae;g__Tetragenococcus	2362	0	436
ASV13	k__Bacteria;p__Bacillota;c__Bacilli;o__Lactobacillales;f__Enterococcaceae;g__Tetragenococcus;s__Tetragenococcus_halophilus	216	0	22
ASV14	k__Bacteria;p__Bacillota;c__Bacilli;o__Lactobacillales;f__Enterococcaceae;g__Tetragenococcus;s__Tetragenococcus_halophilus	68	0	28
ASV20	k__Bacteria;p__Bacillota;c__Bacilli;o__Staphylococcales;f__Staphylococcaceae;g__Staphylococcus	155	0	51
ASV37	k__Bacteria;p__Verrucomicrobiota;c__Verrucomicrobiae;o__Verrucomicrobiales;f__Akkermansiaceae;g__Akkermansia	7526	0	24
ASV53	k__Bacteria;p__Proteobacteria;c__Gammaproteobacteria;o__Burkholderiales;f__Burkholderiaceae;g__Ralstonia	866	0	2312
ASV58	k__Bacteria;p__Bacillota;c__Bacilli;o__Staphylococcales;f__Staphylococcaceae;g__Staphylococcus	267	0	29
ASV74	k__Bacteria;p__Bacillota;c__Clostridia;o__Peptostreptococcales-Tissierellales;f__Peptostreptococcaceae;g__Romboutsia	2636	0	14
ASV87	k__Bacteria;p__Bacteroidetes;c__Bacteroidia;o__Bacteroidales;f__Muribaculaceae;g__;s__	2022	0	38
ASV88	k__Bacteria;p__Proteobacteria;c__Gammaproteobacteria;o__Xanthomonadales;f__Xanthomonadaceae;g__Stenotrophomonas	355	0	953
ASV93	k__Bacteria;p__Proteobacteria;c__Gammaproteobacteria;o__Xanthomonadales;f__Xanthomonadaceae;g__Stenotrophomonas	228	0	959
ASV105	k__Bacteria;p__Proteobacteria;c__Alphaproteobacteria;o__Sphingomonadales;f__Sphingomonadaceae;g__Sphingomonas	1241	0	144
ASV121	k__Bacteria;p__Fusobacteriota;c__Fusobacteriia;o__Fusobacteriales;f__Fusobacteriaceae;g__Cetobacterium;s__Cetobacterium_ceti	45	0	5
ASV142	k__Bacteria;p__Proteobacteria;c__Gammaproteobacteria;o__Xanthomonadales;f__Xanthomonadaceae;g__Stenotrophomonas	129	0	448
ASV150	k__Bacteria;p__Proteobacteria;c__Gammaproteobacteria;o__Xanthomonadales;f__Xanthomonadaceae;g__Stenotrophomonas	158	0	466
ASV153	k__Bacteria;p__Proteobacteria;c__Alphaproteobacteria;o__Rhodobacterales;f__Rhodobacteraceae;g__Paracoccus	664	0	24
ASV179	k__Bacteria;p__Bacillota;c__Clostridia;o__Peptostreptococcales-Tissierellales;f__Peptostreptococcaceae;g__Peptostreptococcus	98	0	18
ASV300	k__Bacteria;p__Bacteroidetes;c__Bacteroidia;o__Bacteroidales;f__Muribaculaceae;g__;s__	311	0	10
ASV309	k__Bacteria;p__Bacillota;c__Bacilli;o__Staphylococcales;f__Staphylococcaceae;g__Staphylococcus	155	0	45
ASV310	k__Bacteria;p__Actinobacteriota;c__Coriobacteriia;o__Coriobacteriales;f__Eggerthellaceae;g__Paraeggerthella	302	0	5
ASV347	k__Bacteria;p__Bacillota;c__Bacilli;o__Lactobacillales;f__Lactobacillaceae;g__Ligilactobacillus	3	0	240
ASV350	k__Bacteria;p__Proteobacteria;c__Gammaproteobacteria;o__Xanthomonadales;f__Xanthomonadaceae;g__Stenotrophomonas	84	0	94
ASV356	k__Bacteria;p__Bacteroidetes;c__Bacteroidia;o__Bacteroidales;f__Muribaculaceae;g__;s__	255	0	4
ASV364	k__Bacteria;p__Proteobacteria;c__Alphaproteobacteria;o__Sphingomonadales;f__Sphingomonadaceae;g__Sphingomonas	205	0	18
ASV377	k__Bacteria;p__Bacteroidetes;c__Bacteroidia;o__Bacteroidales;f__Muribaculaceae;g__;s__	155	0	89
ASV387	k__Bacteria;p__Proteobacteria;c__Gammaproteobacteria;o__Xanthomonadales;f__Xanthomonadaceae;g__Stenotrophomonas	45	0	118
ASV529	k__Bacteria;p__Verrucomicrobiota;c__Verrucomicrobiae;o__Verrucomicrobiales;f__Akkermansiaceae;g__Akkermansia;s__	16	0	114
ASV565	k__Bacteria;p__Fusobacteriota;c__Fusobacteriia;o__Fusobacteriales;f__Fusobacteriaceae;g__Fusobacterium	79	0	8
ASV634	k__Bacteria;p__Bacillota;c__Desulfitobacteriia;o__Desulfitobacteriales;f__Syntrophobotulaceae;g__Dehalobacter;s__Dehalobacter_sp_12DCB1	55	0	49
ASV728	k__Bacteria;p__Proteobacteria;c__Alphaproteobacteria;o__Rhodobacterales;f__Rhodobacteraceae;g__Paracoccus	103	0	4
ASV798	k__Bacteria;p__Fusobacteriota;c__Fusobacteriia;o__Fusobacteriales;f__Fusobacteriaceae;g__Cetobacterium;s__	77	0	12
ASV815	k__Bacteria;p__Proteobacteria;c__Gammaproteobacteria;o__Pseudomonadales;f__Pseudomonadaceae;g__Pseudomonas	23	0	6
ASV853	k__Bacteria;p__Bacillota;c__Clostridia;o__Oscillospirales;f__Ruminococcaceae;g__Faecalibacterium	16	0	70
ASV923	k__Bacteria;p__Actinobacteriota;c__Actinobacteria;o__Bifidobacteriales;f__Bifidobacteriaceae;g__Bifidobacterium;s__Bifidobacterium_adolescentis	5	0	55
ASV990	k__Bacteria;p__Proteobacteria;c__Gammaproteobacteria;o__Enterobacterales;f__Vibrionaceae;g__Vibrio	14	0	57
ASV1062	k__Bacteria;p__Bacteroidetes;c__Bacteroidia;o__Bacteroidales;f__Bacteroidaceae;g__Bacteroides	24	0	41
ASV1073	k__Bacteria;p__Bacillota;c__Bacilli;o__Lactobacillales;f__Lactobacillaceae;g__Lactobacillus	48	0	8
ASV1172	k__Bacteria;p__Bacillota;c__Bacilli;o__Bacillales;f__Bacillaceae;g__Bacillus	41	0	16
ASV1272	k__Bacteria;p__Thermodesulfobacter;c__Desulfovibrionia;o__Desulfovibrionales;f__Desulfovibrionaceae;g__Desulfovibrio;s__	7	0	44
ASV1314	k__Bacteria;p__Bacillota;c__Negativicutes;o__Acidaminococcales;f__Acidaminococcaceae;g__Phascolarctobacterium	31	0	18
ASV1370	k__Bacteria;p__Bacteroidetes;c__Bacteroidia;o__Bacteroidales;f__Bacteroidaceae;g__Bacteroides;s__Bacteroides_coprophilus	40	0	6
ASV1410	k__Bacteria;p__Bacteroidetes;c__Bacteroidia;o__Bacteroidales;f__Bacteroidaceae;g__Bacteroides	35	0	9
ASV1512	k__Bacteria;p__Bacillota;c__Bacilli;o__Lactobacillales;f__Listeriaceae;g__Listeria	29	0	7
ASV1542	k__Bacteria;p__Bacillota;c__Bacilli;o__Lactobacillales;f__Streptococcaceae;g__Streptococcus	6	0	32
ASV1689	k__Bacteria;p__Bacteroidetes;c__Bacteroidia;o__Bacteroidales;f__Bacteroidaceae;g__Bacteroides;s__Bacteroides_sp_Marseille-P3166	21	0	9
ASV1782	k__Bacteria;p__Bacillota;c__Bacilli;o__Bacillales;f__Planococcaceae;g__Rummeliibacillus	25	0	5
ASV1846	k__Bacteria;p__Bacillota;c__Clostridia;o__Christensenellales;f__Christensenellaceae;g__Christensenellaceae_R-7_group;s__bacterium_enrichment_culture_clone_DPF35	6	0	20
ASV1965	k__Bacteria;p__Bacillota;c__Bacilli;o__Erysipelotrichales;f__Erysipelatoclostridiaceae;g__Erysipelotrichaceae_UCG-003	2	0	12
ASV2283	k__Bacteria;p__Bacteroidetes;c__Bacteroidia;o__Bacteroidales;f__Bacteroidaceae;g__Bacteroides;s__Bacteroides_barnesiae	3	0	16
ASV2299	k__Bacteria;p__Synergistota;c__Synergistia;o__Synergistales;f__Synergistaceae;g__Cloacibacillus;s__Cloacibacillus_evryensis	15	0	4
ASV2348	k__Bacteria;p__Bacillota;c__Clostridia;o__Oscillospirales;f__Ruminococcaceae;g__Ruminococcus	16	0	2
ASV2362	k__Bacteria;p__Proteobacteria;c__Gammaproteobacteria;o__Burkholderiales;f__Comamonadaceae;g__Delftia	9	0	9
ASV2363	k__Bacteria;p__Bacteroidetes;c__Bacteroidia;o__Bacteroidales;f__Bacteroidaceae;g__Bacteroides	14	0	4
ASV2528	k__Bacteria;p__Synergistota;c__Synergistia;o__Synergistales;f__Synergistaceae;g__unidentified_Synergistaceae	4	0	11
ASV2579	k__Bacteria;p__Bacillota;c__Clostridia;o__Oscillospirales;f__Ruminococcaceae;g__Subdoligranulum;s__	4	0	10
ASV2595	k__Bacteria;p__Bacillota;c__Bacilli;o__Lactobacillales;f__Lactobacillaceae;g__Ligilactobacillus	8	0	6
ASV2646	k__Bacteria;p__Proteobacteria;c__Alphaproteobacteria;o__Rhizobiales;f__Beijerinckiaceae;g__Methylobacterium-Methylorubrum	6	0	7
ASV2920	k__Bacteria;p__Bacillota;c__Clostridia;o__Lachnospirales;f__Lachnospiraceae;g__Blautia	3	0	7

## Sheet: Group 4 and 6 shared ASVs 
Table S5. List of amplicon sequence variants (ASVs) indicates shared and unique ASVs among Group 1, 4 and 6 tai-pla samples.
Group 1=Trichopodus sp., Group 4=Oreochromis sp., Group 6=Channa sp. (k;Kingdom, p;Phylum, c;Class, o;Order, f;Family, g;Genus, s;Species)
#ASV_ID	Taxonomy	Group1	Group4	Group6
ASV16	k__Bacteria;p__Bacillota;c__Bacilli;o__Lactobacillales;f__Lactobacillaceae;g__Latilactobacillus	0	37649	22
ASV19	k__Bacteria;p__Bacillota;c__Bacilli;o__Lactobacillales;f__Lactobacillaceae;g__Weissella	0	21883	7
ASV23	k__Bacteria;p__Bacillota;c__Bacilli;o__Lactobacillales;f__Lactobacillaceae;g__Companilactobacillus	0	12799	64
ASV69	k__Bacteria;p__Bacillota;c__Bacilli;o__Lactobacillales;f__Vagococcaceae;g__Vagococcus	0	900	5
ASV116	k__Bacteria;p__Bacillota;c__Bacilli;o__Lactobacillales;f__Streptococcaceae;g__Lactococcus	0	700	18
ASV232	k__Bacteria;p__Bacillota;c__Bacilli;o__Lactobacillales;f__Lactobacillaceae;g__Weissella;s__Weissella_ceti	0	5	7
ASV333	k__Bacteria;p__Proteobacteria;c__Gammaproteobacteria;o__Pseudomonadales;f__Moraxellaceae;g__Psychrobacter	0	88	3
ASV628	k__Bacteria;p__Proteobacteria;c__Gammaproteobacteria;o__Enterobacterales;f__Morganellaceae;g__Proteus	0	60	4
ASV670	k__Bacteria;p__Bacillota;c__Bacilli;o__Lactobacillales;f__Enterococcaceae;g__Enterococcus	0	112	8
ASV1197	k__Bacteria;p__Bacillota;c__Bacilli;o__Lactobacillales;f__Streptococcaceae;g__Streptococcus;s__Streptococcus_parauberis	0	6	4
ASV1341	k__Bacteria;p__Bacteroidetes;c__Bacteroidia;o__Bacteroidales	0	44	3
ASV1396	k__Bacteria;p__Bacillota;c__Clostridia;o__Clostridiales;f__Clostridiaceae;g__Clostridium_sensu_stricto_1;s__Clostridium_sp_enrichment_culture_clone_NHT37	0	26	19
ASV1998	k__Bacteria;p__Bacteroidetes;c__Bacteroidia;o__Bacteroidales;f__Barnesiellaceae;g__;s__	0	17	8
ASV3799	k__Bacteria	0	2	3
