# Supplementary material for: Great Diversity of Bacterial Microbiota in Thai Local Food: “Tai-Pla”, the Salty Fermented Fish-Entrail Sauce
Source: Foods. 2025 Nov 29;14(23):4104. doi: 10.3390/foods14234104 (PMC12692573; doi:10.3390/foods14234104)
Supplement: Supplementary file 1 [file foods-14-04104-s001.zip › Table S7.xlsx]

## Sheet: Physicochemical analy
Table S7. Physicochemical analysis
Sample	Group	Type of fish	Salinity (%w/v)	Average (Salinty)	pH	Average (pH)	pH ± sd
T1	Group 1	Trichopodus sp.	7	7	4.25	4.25667	4.26 ± 0.01
T2			7		4.25
T3			7		4.27
T4	Group 2	Rastrelliger sp.	11	11	5.34	5.34667	5.35 ± 0.00
T5			11		5.35
T6			11		5.35
T7	Group 3	Mugil sp.	13	13	5.73	5.74	5.74 ± 0.02
T8			13		5.77
T9			13		5.72
T10	Group 4	Oreochromis sp.	3	3	5.02	5.02	5.02 ± 0.02
T11			3		5.04
T12			3		5
T13	Group 5	Euthynnus sp.	9	9	4.93	4.7	4.70 ± 0.22
T14			9		4.76
T15			9		4.41
T16	Group 6	Channa sp.	11	11	5.05	5.04333	5.04 ± 0.01
T17			11		5.05
T18			11		5.03
T19	Group 7	Priacanthus sp.	11	11	6.11	6.18667	6.19 ± 0.07
T20			11		6.18
T21			11		6.27
